# Supplementary material for: Copper-driven mutualism of Candida albicans and Staphylococcus aureus interkingdom biofilms
Source: Microbiology (Reading). 2026 Jun 26;172(6):001725. doi: 10.1099/mic.0.001725 (PMC13306210; doi:10.1099/mic.0.001725)
Supplement: Supplementary Material 2. [file mic-172-01725-s002.xlsx]

## Sheet: supp table 1
Protein Accession	Gene Product Name	Functional Description	Species	Ca abundance n1	Ca abundance n2	Ca abundance n3	CaSa abundance n1	CaSa abundance n2	CaSa abundance n3	Ca average	CaSa average	CaSa/Ca	Ca t test
A0A1D8PEG2	ZWF1	Glucose-6-phosphate 1-dehydrogenase (EC 1.1.1.49)	Ca	597.8	210.3	211	951.8	924.1	759.5	339.7	878.467	2.58601	0.0193439
Q5A934	ZPR1	Zinc finger-containing protein	Ca	717.5	230.5	215.2	1293.1	920.3	1084.1	387.733	1099.17	2.83485	0.0225628
Q5ADP5	YSA1	ADP-ribose diphosphatase	Ca	340.7	85.3	79.3	677.3	452.7	578.5	168.433	569.5	3.38116	0.020538
A0A1D8PRQ3	YRB1	Ran GTPase-binding protein	Ca	404.6	138.2	172.9	623.9	357.1	570.1	238.567	517.033	2.16725	0.0755461
A0A1D8PTI2	YPT31	Rab family GTPase	Ca	229.3	53.9	66.1	230.8	247.6	337.6	116.433	272	2.3361	0.076542
Q5AI00	YPT1	Rab family GTPase	Ca	277.4	91.4	99.2	231.5	179.5	370.6	156	260.533	1.67009	0.27797
Q59ZU1	YPI2	Type 1 phosphatases regulator YPI2	Ca	47	28.8	16.5	65.9	35.4	92.5	30.7667	64.6	2.09967	0.145071
Q5ACR4	YOS9	Protein OS-9 homolog	Ca	112	31.6	27	147.3	79.9	161.2	56.8667	129.467	2.27667	0.123539
Q5AG68	YNK1	Nucleoside diphosphate kinase (EC 2.7.4.6)	Ca	1300.6	354	345.6	2869.9	1982.5	1996.1	666.733	2282.83	3.42391	0.0201051
Q5AI79	YKT6	Synaptobrevin homolog YKT6	Ca	229.6	71.2	70.3	381.1	228.1	522.4	123.7	377.2	3.04931	0.0645408
Q59MV9	YHB1	Flavohemoprotein (EC 1.14.12.17) (Flavohemoglobin) (Hemoglobin-like protein) (Nitric oxide dioxygenase) (NO oxygenase) (NOD)	Ca	1267.7	358.5	470	2999.7	2463.8	2947.3	698.733	2803.6	4.0124	0.00321423
Q59PA3	YFH1	ferroxidase (EC 1.16.3.1)	Ca	230.2	33.4	31.9	491.5	276.2	611	98.5	459.567	4.66565	0.037696
A0A1D8PT03	YCP4	Flavodoxin-like fold family protein	Ca	49.2	15.8	15.3	110.4	67.7	98.1	26.7667	92.0667	3.4396	0.0182189
A0A1D8PKB4	YCK2	Serine/threonine protein kinase	Ca	93.6	83	39.9	103.4	75.9	130.5	72.1667	103.267	1.43095	0.2436
A0A1D8PDE8	YBN5	Obg-like ATPase 1	Ca	1187	380.3	437.6	1391.9	1334.5	1383.4	668.3	1369.93	2.04988	0.0544602
Q9P840	YAE1	Protein YAE1	Ca	215.7	39.4	57.3	313.9	202.9	251.1	104.133	255.967	2.45807	0.0784359
A0A1D8PUB4	XYL2	L-iditol 2-dehydrogenase	Ca	1709.8	677.8	730.2	4145.1	3680.1	3342.3	1039.27	3722.5	3.58185	0.00277709
A0A1D8PMB3	XKS1	Xylulokinase	Ca	529.6	204.6	224.3	656.3	611.3	1119.9	319.5	795.833	2.49087	0.0696872
A0A1D8PHF8	WH11	Wh11p	Ca	78.6	9.4	11.3	153.2	135.6	214.5	33.1	167.767	5.06848	0.0151041
Q59VQ8	WAR1	Transcriptional regulator WAR1 (Weak acid resistance protein 1)	Ca	180.5	99.5	60.2	248.7	125.7	367.1	113.4	247.167	2.1796	0.162221
A0A1D8PJW1	VTI1	V-SNARE protein	Ca	166.6	30.4	19.5	157.4	89.6	299.9	72.1667	182.3	2.5261	0.23068
A0A1D8PSJ6	VTC3	Vacuolar transporter chaperone	Ca	39.3	15.1	13.1	537	390.6	171.8	22.5	366.467	16.2874	0.031934
Q5ABD9	VPS27	Vacuolar protein sorting-associated protein 27	Ca	270.8	94.4	89	232.4	179.1	313.8	151.4	241.767	1.59687	0.274441
Q5A2U9	VMA5	V-type proton ATPase subunit C	Ca	71.6	18.2	19.7	112	89.2	98.6	36.5	99.9333	2.7379	0.027754
A0A1D8PHR0	VAS1	valine--tRNA ligase (EC 6.1.1.9) (Valyl-tRNA synthetase)	Ca	1871	1659.6	2111.5	2187.4	2545.7	2705.7	1880.7	2479.6	1.31845	0.0409317
Q5AM80	UTR4	Enolase-phosphatase E1 (EC 3.1.3.77) (2,3-diketo-5-methylthio-1-phosphopentane phosphatase)	Ca	383.8	113.7	118.9	467.9	350.7	647.9	205.467	488.833	2.37914	0.084626
Q5AJC0	UTR2	Extracellular glycosidase UTR2 (EC 3.2.-.-) (Cell-surface factor 4)	Ca	212.7	64.2	59.3	267.5	93.4	420	112.067	260.3	2.32272	0.237961
A0A1D8PK69	USO6	Uso6p	Ca	177.2	24.7	118.7	195.4	124.6	248.4	106.867	189.467	1.77293	0.221476
Q96WL3	URE2	Protein URE2	Ca	103.9	28.7	27.7	123.7	90.9	129.6	53.4333	114.733	2.14722	0.0934324
Q59KZ3	URA6	Uridylate kinase (UK) (EC 2.7.4.14) (ATP:UMP phosphotransferase) (Deoxycytidylate kinase) (CK) (dCMP kinase) (Uridine monophosphate kinase) (UMP kinase) (UMPK)	Ca	107.2	27.7	67.8	109.1	99.1	158	67.5667	122.067	1.80661	0.136278
A0A1D8PS11	URA5	orotate phosphoribosyltransferase (EC 2.4.2.10)	Ca	503.7	187.2	277.8	886.2	612.9	980.9	322.9	826.667	2.56013	0.0254897
Q5A1L8	URA4	dihydroorotase (EC 3.5.2.3)	Ca	428.5	135.3	161.7	516.6	478.5	690.7	241.833	561.933	2.32364	0.0486303
P13649	URA3	Orotidine 5'-phosphate decarboxylase (EC 4.1.1.23) (OMP decarboxylase) (OMPDCase) (OMPdecase) (Uridine 5'-monophosphate synthase) (UMP synthase)	Ca	85.7	40.5	44.2	144.1	119.8	225.9	56.8	163.267	2.87441	0.0390253
A0A1D8PH55	UGA1	4-aminobutyrate aminotransferase (EC 2.6.1.19) (GABA aminotransferase) (Gamma-amino-N-butyrate transaminase)	Ca	851.8	253.3	308.4	1685.6	1565.2	1903	471.167	1717.93	3.64613	0.00440093
A0A1D8PC77	UBP6	Ubiquitin carboxyl-terminal hydrolase (EC 3.4.19.12)	Ca	123.4	44.2	46.1	195.1	176.6	158.9	71.2333	176.867	2.48292	0.019799
Q5A109	UBI3	Ubiquitin-40S ribosomal protein S31 fusion protein [Cleaved into: Ubiquitin; 40S ribosomal protein S31]	Ca	6968.4	1482.8	1060.3	15316.7	7176	19390.1	3170.5	13960.9	4.40339	0.0566603
Q59T91	UBC8	E2 ubiquitin-conjugating protein	Ca	308.5	120.3	91.9	479.4	339.4	722.7	173.567	513.833	2.96044	0.0601978
A0A1D8PU40	UBC4	E2 ubiquitin-conjugating protein	Ca	176.2	39.1	36.2	223.8	181.5	255.8	83.8333	220.367	2.62863	0.0552632
O74201	UBC2	Ubiquitin-conjugating enzyme E2 2 (EC 2.3.2.23) (E2 ubiquitin-conjugating enzyme 2) (Radiation sensitivity protein 6) (Ubiquitin carrier protein UBC2) (Ubiquitin-protein ligase UBC2)	Ca	94.6	22.3	25.5	191	115.6	227.3	47.4667	177.967	3.7493	0.0321583
Q5A513	UBC13	E2 ubiquitin-conjugating protein	Ca	199.4	58.5	43.4	168.7	104.7	206.9	100.433	160.1	1.59409	0.361261
A0A1D8PKJ3	UBA1	E1 ubiquitin-activating protein	Ca	1836.1	723.7	894.7	2409.3	2229.9	2701	1151.5	2446.73	2.12482	0.0253297
A0A1D8PNG6	UAP1	UDP-N-acetylglucosamine diphosphorylase	Ca	628.3	266.4	277.2	1286.5	984.9	1161.6	390.633	1144.33	2.92943	0.00695175
Q5AFB3	TYS1	Tyrosine--tRNA ligase (EC 6.1.1.1) (Tyrosyl-tRNA synthetase)	Ca	464.2	160.3	201.9	776.6	771.7	876.5	275.467	808.267	2.93417	0.00620552
P0CY34	TUP1	Transcriptional repressor TUP1	Ca	324.7	104.3	97.4	300.8	189.3	457.1	175.467	315.733	1.79939	0.26279
Q5ABC3	TUF1	Elongation factor Tu	Ca	1396.8	411	336.4	1478.1	1099.4	1683.6	714.733	1420.37	1.98727	0.138556
A0A1D8PC97	TUB2	Tubulin beta chain	Ca	108.2	36.1	43.2	220.7	196.9	173.2	62.5	196.933	3.15093	0.00733438
A0A1D8PTV4	TUB1	Tubulin alpha chain	Ca	353.8	110.3	180.9	536	463.7	553.2	215	517.633	2.4076	0.0173595
Q5ABB1	TTR1	Dithiol glutaredoxin	Ca	268.5	52.8	106.7	619.6	431.7	1132.2	142.667	727.833	5.10164	0.055787
P0CU34	TSA1B	Peroxiredoxin TSA1-B (EC 1.11.1.24) (Thiol-specific antioxidant protein) (Thioredoxin peroxidase) (Thioredoxin-dependent peroxiredoxin TSA1-B)	Ca	882.6	274.7	261.3	1615	1356.4	2180.9	472.867	1717.43	3.63196	0.0173772
A0A1D8PU69	TRX1	Thioredoxin	Ca	1155.1	228.8	174.8	1949.1	1116.3	3457.3	519.567	2174.23	4.18471	0.0936351
Q5AG89	TRR1	Thioredoxin reductase (EC 1.8.1.9)	Ca	1324.6	353.4	356.2	1833.7	1145.6	1619.8	678.067	1533.03	2.26089	0.0887429
A0A1D8PDN3	TRP99	Trp99p	Ca	324.1	55.5	58.9	615.6	408.6	473.7	146.167	499.3	3.41596	0.0307419
A0A1D8PMH6	TRP5	Tryptophan synthase (EC 4.2.1.20)	Ca	58.6	16.3	14.9	130.3	96.8	62.9	29.9333	96.6667	3.2294	0.0507959
A0A1D8PFC8	TRP3	Multifunctional tryptophan biosynthesis protein (EC 4.1.1.48) (EC 4.1.3.27)	Ca	81.8	29.6	31.2	79.6	68	99.5	47.5333	82.3667	1.73282	0.147818
A0A1D8PS03	TRP2	anthranilate synthase (EC 4.1.3.27)	Ca	291.3	106.1	125.9	656.4	525	464.3	174.433	548.567	3.14485	0.0101522
A0A1D8PTR7	TPM2	Tropomyosin	Ca	3285.8	434.1	406	3775.2	2547.2	4620.6	1375.3	3647.67	2.65227	0.114468
Q9P940	TPI1	Triosephosphate isomerase (TIM) (EC 5.3.1.1) (Triose-phosphate isomerase)	Ca	3556.9	1215.6	1090.8	8347.3	5451.7	9463.2	1954.43	7754.07	3.96742	0.0157489
A0A1D8PJA8	TOS1	Tos1p	Ca	1244.7	339.1	322.4	1300.6	382.4	2018.7	635.4	1233.9	1.94193	0.347744
Q59LZ9	TOM22	Tom22p	Ca	116.5	28.7	33.3	201.1	142.1	198.1	59.5	180.433	3.03249	0.0245088
Q5AMM1	TOA2	Transcription initiation factor IIA subunit 2	Ca	195.9	52.8	47.1	280.6	153.2	170.8	98.6	201.533	2.04395	0.177163
Q5A860	TMA19	Translationally-controlled tumor protein homolog (TCTP)	Ca	1676.7	547.4	452.2	3229.4	2182.9	4083.8	892.1	3165.37	3.54822	0.0282138
Q5A750	TKL1	Transketolase (EC 2.2.1.1)	Ca	1908.2	941.2	782.8	1910.1	1621.8	2684.2	1210.73	2072.03	1.71139	0.143121
Q59R24	TIM9	Mitochondrial import inner membrane translocase subunit TIM9	Ca	117.7	55	19.5	297	234.5	201.3	64.0667	244.267	3.8127	0.0109117
Q59L13	TIF6	Eukaryotic translation initiation factor 6 (eIF-6)	Ca	220.6	48.9	41.1	556.9	292.1	547.3	103.533	465.433	4.49549	0.0258543
A0A1D8PNF5	TIF5	Translation initiation factor eIF5	Ca	333.4	112.4	135.2	509.1	456	467.3	193.667	477.467	2.4654	0.0169441
A0A1D8PPQ1	TIF3	Tif3p	Ca	563.3	127.9	128.8	553.7	352.4	583.6	273.333	496.567	1.81671	0.240621
Q5A5P8	TIF11	Eukaryotic translation initiation factor 4C	Ca	810	672.9	780.2	674.8	490.6	647.1	754.367	604.167	0.800893	0.101388
P87206	TIF1	ATP-dependent RNA helicase eIF4A (EC 3.6.4.13) (Eukaryotic initiation factor 4A) (eIF-4A) (Translation initiation factor 1)	Ca	2279	751.8	760	2321.6	2017	2966.8	1263.6	2435.13	1.92714	0.113421
A0A1D8PNG9	THR4	threonine synthase (EC 4.2.3.1)	Ca	1631.1	544.5	571.7	3189.6	2023.8	3176.7	915.767	2796.7	3.05394	0.0233422
Q92209	THR1	Homoserine kinase (HK) (HSK) (EC 2.7.1.39)	Ca	157.1	52.4	54.4	283.8	247.6	307.4	87.9667	279.6	3.17848	0.00775063
Q5A1M1	TFS1	Tfs1p	Ca	2613.8	540.1	463.5	5219.1	3124.5	6605.9	1205.8	4983.17	4.13266	0.0375185
Q5AJB1	TFP1	V-type proton ATPase catalytic subunit A (V-ATPase subunit A) (EC 7.1.2.2)	Ca	44.3	14.8	26.7	151.8	110.4	91.1	28.6	117.767	4.11772	0.0108893
Q59QD6	TEF2	Elongation factor 1-alpha 2 (EF-1-alpha 2)	Ca	2042.9	1483.9	1642.4	2494.6	2278.2	2518.5	1723.07	2430.43	1.41053	0.0180812
Q5ADM7	TDH3	Glyceraldehyde-3-phosphate dehydrogenase (EC 1.2.1.12)	Ca	6908.1	2397.4	2327.9	13829.4	12372.1	10732.2	3877.8	12311.2	3.1748	0.00869467
Q5A017	TAL1	Transaldolase (EC 2.2.1.2)	Ca	8592.5	2560.6	2777.1	14679.2	9750.6	15351.5	4643.4	13260.4	2.85576	0.031309
A0A1D8PH31	TAF14	TATA-binding protein-associated factor	Ca	165.1	39.1	24	206.9	91.3	285.5	76.0667	194.567	2.55784	0.175064
Q5ABA2	SVF1	Survival factor 1	Ca	21.9	13.1	10.4	43.5	35.3	39.3	15.1333	39.3667	2.60132	0.00448764
Q5A4M8	SUR7	Protein SUR7	Ca	23.6	19.7	23.5	26.4	21.8	55.1	22.2667	34.4333	1.54641	0.310914
Q59NP5	SUN41	Secreted beta-glucosidase SUN41 (EC 3.2.1.-)	Ca	857.3	221.2	210.3	1013.4	424.9	1347.1	429.6	928.467	2.16124	0.22074
Q59LQ6	SUI1	Translation initiation factor eIF1	Ca	153.3	17.4	26.9	242.9	140.5	198.6	65.8667	194	2.94534	0.07257
A0A1D8PKZ3	SUB2	ATP-dependent RNA helicase	Ca	271.1	68.2	83	300.6	303.9	355.4	140.767	319.967	2.27303	0.057101
Q59WD5	STU1	Protein STU1	Ca	10.6	4.7	4.7	37.6	21.6	17.5	6.66667	25.5667	3.835	0.042603
A0A1D8PN90	STI1	Hsp90 cochaperone	Ca	2550	618.1	481.1	3457.3	1858.7	2796.9	1216.4	2704.3	2.2232	0.141278
A0A1D8PG09	STF2	Stf2p	Ca	205.3	48.9	34.4	408.5	228.9	627.1	96.2	421.5	4.3815	0.0631756
Q59YF0	SSO2	Protein transport protein SSO2	Ca	184.4	35.4	26.3	247.4	104.2	289	82.0333	213.533	2.60301	0.158169
Q5ADP3	SSN6	Transcription regulator	Ca	640.1	138.5	131.1	927.2	567	641.3	303.233	711.833	2.34748	0.111944
P83784	SSC1	Heat shock protein SSC1, mitochondrial (Cytoplasmic antigenic protein 6) (mtHSP70)	Ca	3883.6	1117.4	1099.4	4714.7	3053.6	4708.8	2033.47	4159.03	2.04529	0.119832
Q5A397	SSB1	Hsp70 family ATPase	Ca	813	285	415.5	1289.5	1114.4	1573	504.5	1325.63	2.62762	0.0167214
P46587	SSA2	Heat shock protein SSA2	Ca	730.6	248.2	245.6	1041.4	828.6	1223.1	408.133	1031.03	2.52622	0.0343661
P41797	SSA1	Heat shock protein SSA1	Ca	3391.8	1162.2	1310.1	4741.3	3451.3	5247.1	1954.7	4479.9	2.29186	0.0480085
Q5A6P9	SRV2	Adenylyl cyclase-associated protein	Ca	85.9	36.2	21.4	119	104.3	101.7	47.8333	108.333	2.26481	0.0403541
A0A1D8PNE5	SRG1	HAD-superfamily hydrolase	Ca	480.9	172	209.2	510.4	453.5	629.8	287.367	531.233	1.84863	0.0916383
Q59Z50	SPE3	Spermidine synthase	Ca	610.4	190.1	216.6	702.2	595.4	901.9	339.033	733.167	2.16252	0.0728052
A0A1D8PFH4	SPA2	Spa2p	Ca	36	11.1	14.2	67.5	40.3	68.6	20.4333	58.8	2.87765	0.0340547
P87219	SOU1	Sorbose reductase SOU1 (EC 1.1.1.289) (Sorbitol utilization protein SOU1)	Ca	203.4	46.8	55.1	414.5	280.3	309.1	101.767	334.633	3.28824	0.0233501
Q59PZ6	SOL3	6-phosphogluconolactonase-like protein	Ca	1484	510.5	432.2	3109.7	1727.6	3518.1	808.9	2785.13	3.44311	0.0364282
A0A1D8PQH5	SOD3	Superoxide dismutase (EC 1.15.1.1)	Ca	1979.7	529.2	424.5	2617.4	1599.6	1881.7	977.8	2032.9	2.07906	0.146379
Q5A8Z4	SOD2	Superoxide dismutase (EC 1.15.1.1)	Ca	458.9	172.6	137.9	1111.7	656.6	736.3	256.467	834.867	3.25526	0.0289024
A0A1D8PLJ3	SOD1	Superoxide dismutase [Cu-Zn] (EC 1.15.1.1)	Ca	72.2	15.4	16	437.3	236.9	449.4	34.5333	374.533	10.8456	0.00890708
Q5ANL6	SNU13	13 kDa ribonucleoprotein-associated protein	Ca	126.3	37.3	29	272.5	175.2	252	64.2	233.233	3.63292	0.0170554
A0A1D8PCS7	SNO1	glutaminase (EC 3.5.1.2)	Ca	81.8	32.7	40.8	323	234.4	430.1	51.7667	329.167	6.35866	0.0090697
Q5ABD0	SNF7	Vacuolar-sorting protein SNF7 (Vacuolar protein-sorting-associated protein 32)	Ca	190.9	33.1	28.2	285.8	121.7	413.1	84.0667	273.533	3.25377	0.1306
Q59W54	SMT3	SUMO family protein	Ca	297.6	76.8	44.9	870.7	363.9	967.6	139.767	734.067	5.25209	0.0431331
A0A1D8PE53	SMI1	Smi1p	Ca	209.3	41.9	43.7	362.8	179.7	303.9	98.3	282.133	2.87013	0.076428
A0A1D8PIP0	SLR1	Slr1p	Ca	171.7	75	66.6	151.5	104.6	163.9	104.433	140	1.34057	0.405103
A0A1D8PPT0	SLM2	Phosphatidylinositol 4,5-bisphosphate-binding protein	Ca	76.9	9.9	7.8	170.9	59.3	165.4	31.5333	131.867	4.18182	0.0791254
Q5ADT0	SLK19	Slk19p	Ca	3820.4	649.6	572.2	5063.2	2637.8	5563.1	1680.73	4421.37	2.63062	0.12197
Q59UH5	SLD2	DNA replication regulator SLD2	Ca	215.9	64.5	66.5	170.8	157.4	320.4	115.633	216.2	1.8697	0.237201
Q5ALV2	SLA1	Actin cytoskeleton-regulatory complex protein SLA1	Ca	77.1	9.6	14.9	171.7	119.3	147	33.8667	146	4.31102	0.0132399
Q59WE2	SKP1	E3 ubiquitin ligase complex SCF subunit	Ca	263.1	80.3	70.4	783.6	622	424.5	137.933	610.033	4.42267	0.0176468
Q59KY8	SIT4	Serine/threonine-protein phosphatase SIT4 (EC 3.1.3.16)	Ca	53.8	18.4	11.9	100.1	86.7	89.8	28.0333	92.2	3.28894	0.00926616
Q5AKU5	SIM1	Secreted beta-glucosidase SIM1 (EC 3.2.1.-)	Ca	66.7	23	14.1	119.1	48.8	145.1	34.6	104.333	3.01541	0.102411
A0A1D8PS15	SHP1	Protein phosphatase regulator	Ca	380.4	83.3	71.2	529.4	298.6	502.9	178.3	443.633	2.48813	0.100385
Q5AQ36	SHO1	High osmolarity signaling protein SHO1 (Osmosensor SHO1)	Ca	208.9	13.3	15.7	171.1	122	238.6	79.3	177.233	2.23497	0.251322
O13426	SHM2	Serine hydroxymethyltransferase, cytosolic (SHMT) (EC 2.1.2.1) (Glycine hydroxymethyltransferase) (SHMII) (Serine methylase)	Ca	1123.3	393.9	425.2	1901.6	1513.6	1452.3	647.467	1622.5	2.50592	0.0243213
A0A1D8PRB3	SHM1	Serine hydroxymethyltransferase (EC 2.1.2.1)	Ca	25.1	9.6	10.9	24.5	18.8	32.2	15.2	25.1667	1.6557	0.188933
Q5A0I8	SGT2	Sgt2p	Ca	151.2	39.3	32.8	237.1	144.6	186.3	74.4333	189.333	2.54366	0.0701371
A0A1D8PIG5	SGT1	Co-chaperone	Ca	302.1	104	90.3	345.6	260.9	400.1	165.467	335.533	2.0278	0.0992258
Q5AP66	SFH5	Phosphatidylinositol transfer protein SFH5 (PITP SFH5)	Ca	451	124.4	113.9	390.4	290.3	345.8	229.767	342.167	1.48919	0.38141
Q9HGT6	SES1	Serine--tRNA ligase, cytoplasmic (EC 6.1.1.11) (Seryl-tRNA synthetase) (SerRS) (Seryl-tRNA(Ser/Sec) synthetase)	Ca	958.6	326.8	345	1300.2	1169	1411.7	543.467	1293.63	2.38034	0.0267084
Q5A3K7	SER33	phosphoglycerate dehydrogenase (EC 1.1.1.95)	Ca	16.9	6.6	5.6	35	37.4	36.7	9.7	36.3667	3.74914	0.0019274
Q59P52	SER1	Phosphoserine aminotransferase (EC 2.6.1.52)	Ca	660.1	218.7	220.5	874.3	698.9	976.4	366.433	849.867	2.31929	0.0448978
Q59XP0	SEC9	Protein transport protein SEC9	Ca	58.1	12	11.6	92.8	45	76	27.2333	71.2667	2.61689	0.102125
P0CY31	SEC4	Ras-related protein SEC4	Ca	79.4	24.9	41.1	137.4	131.2	167.1	48.4667	145.233	2.99656	0.00782123
A0A1D8PDE3	SEC21	Coatomer subunit gamma	Ca	66.3	19.8	13.2	73.2	44.5	80.8	33.1	66.1667	1.99899	0.174181
P46250	SEC14	SEC14 cytosolic factor (Phosphatidylinositol/phosphatidylcholine transfer protein) (PI/PC TP)	Ca	325.4	90.6	94	533.9	491.1	485.7	170	503.567	2.96216	0.0135606
Q5AEF2	SEC13	Protein transport protein SEC13	Ca	491.9	114.1	95.9	426.3	291.5	414.2	233.967	377.333	1.61277	0.35148
Q5AHH6	SDS22	Type 1 protein phosphatase-activating protein	Ca	151.2	34.1	36.6	167	137.2	161.7	73.9667	155.3	2.09959	0.109846
Q59QN7	SDH2	Succinate dehydrogenase [ubiquinone] iron-sulfur subunit, mitochondrial (EC 1.3.5.1)	Ca	396.8	249.6	139.5	432.2	407	684.2	261.967	507.8	1.93841	0.100809
Q5A1E8	SDH12	Succinate dehydrogenase [ubiquinone] flavoprotein subunit, mitochondrial (EC 1.3.5.1)	Ca	1306.9	444.5	402.6	1172	928	1315.9	718	1138.63	1.58584	0.253568
A0A1D8PNW1	SCW11	Putative glucan endo-1\3-beta-D-glucosidase	Ca	103.2	33.2	33.2	136.5	41.9	145.1	56.5333	107.833	1.90743	0.273655
Q5A668	SCS7	Ceramide very long chain fatty acid hydroxylase (EC 1.-.-.-)	Ca	36.3	2.6	5.9	53.8	43.4	71.8	14.9333	56.3333	3.77232	0.0379087
A0A1D8PHP1	SCP1	Scp1p	Ca	412.1	96.8	84.8	648.8	381.8	573.7	197.9	534.767	2.70221	0.0650254
A0A1D8PTX2	SCO1	Cu-binding protein	Ca	66.1	27.2	28	102.1	103.6	149.5	40.4333	118.4	2.92828	0.0180562
Q5ANP6	SBP1	Sbp1p	Ca	1289.7	457.6	533	1038.3	609.4	1362.8	760.1	1003.5	1.32022	0.518033
A0A1D8PQ94	SBA1	Hsp90 cochaperone	Ca	376.1	29.2	29.3	257	328.7	189.6	144.867	258.433	1.78394	0.405989
Q59SU1	SAP9	Candidapepsin-9 (EC 3.4.23.24) (ACP 9) (Aspartate protease 9) (Secreted aspartic protease 9)	Ca	192.7	63.3	57.5	338.8	198.5	342	104.5	293.1	2.80478	0.0434555
Q5AC08	SAP6	Candidapepsin-6 (EC 3.4.23.24) (ACP 6) (Aspartate protease 6) (Secreted aspartic protease 6)	Ca	155.8	54.7	50.1	318.3	100.3	206.6	86.8667	208.4	2.39908	0.165634
P43094	SAP5	Candidapepsin-5 (EC 3.4.23.24) (ACP 5) (Aspartate protease 5) (Secreted aspartic protease 5)	Ca	1789.6	534.8	627.9	1625.4	658.7	2322.3	984.1	1535.47	1.56028	0.430175
A0A1D8PEB0	SAM4	S-adenosylmethionine-homocysteine S-methyltransferase	Ca	650.8	246.2	234.4	1141.6	850.2	1425	377.133	1138.93	3.01998	0.0239801
A0A1D8PF68	SAM2	S-adenosylmethionine synthase (EC 2.5.1.6)	Ca	1590.2	592.9	620.2	4869.5	3783.1	3724	934.433	4125.53	4.41501	0.00300693
P83783	SAH1	Adenosylhomocysteinase (AdoHcyase) (EC 3.13.2.1) (S-adenosyl-L-homocysteine hydrolase)	Ca	2077.9	901.5	1148.4	3372.3	3739	3408	1375.93	3506.43	2.5484	0.00481592
A0A1D8PPY8	SAC6	Fimbrin	Ca	381.7	121.3	112.9	472.2	275.7	504.9	205.3	417.6	2.0341	0.135048
A0A1D8PJP6	RUB1	NEDD8 family protein	Ca	151.8	30.5	23.9	236.9	149	324.5	68.7333	236.8	3.4452	0.0623481
A0A1D8PS50	RSR1	Ras family GTPase	Ca	108.9	13	26.2	80.5	57.3	156.9	49.3667	98.2333	1.98987	0.31425
Q59Y21	RSP5	E3 ubiquitin-protein ligase (EC 2.3.2.26)	Ca	309.4	101.4	92.8	283.3	208.1	310.6	167.867	267.333	1.59253	0.26685
Q5A6S2	RPT4	Proteasome regulatory particle base subunit	Ca	49.7	11.8	14.9	83.6	57.8	124.9	25.4667	88.7667	3.4856	0.0513268
A0A1D8PIV7	RPT2	Proteasome regulatory particle base subunit	Ca	171.3	22.7	26.7	244.7	124.9	256.1	73.5667	208.567	2.83507	0.104173
A0A1D8PGY8	RPS9B	40S ribosomal protein S9B	Ca	114.8	102.9	110.1	98.2	153.1	201	109.267	150.767	1.3798	0.237452
Q59T44	RPS8A	40S ribosomal protein S8	Ca	85.8	66.9	94.9	147.8	174.4	175.9	82.5333	166.033	2.01171	0.0024589
Q5AJ93	RPS7A	40S ribosomal protein S7	Ca	191.6	124.8	139.3	200.9	218.8	436.1	151.9	285.267	1.87799	0.163592
A0A1D8PL99	RPS6A	40S ribosomal protein S6	Ca	182.2	196.6	266.9	135.3	193.3	296.3	215.233	208.3	0.967787	0.903786
Q5AG43	RPS5	40S ribosomal protein S5	Ca	224.5	85.5	110.6	293.9	429.3	429	140.2	384.067	2.73942	0.0171847
Q5A5Q8	RPS4A	40S ribosomal protein S4	Ca	57.2	64.7	113.5	51.1	115.6	102.9	78.4667	89.8667	1.14528	0.688899
A0A1D8PSV5	RPS3	40S ribosomal protein S3	Ca	482.1	164.7	187.5	1078.7	1110.4	1092.4	278.1	1093.83	3.93324	0.00135661
A0A1D8PQN0	RPS28B	40S ribosomal protein S28B	Ca	347.3	84	94.5	1087.4	646.6	728	175.267	820.667	4.68239	0.0158352
A0A1D8PDP4	RPS27A	40S ribosomal protein S27	Ca	141.9	33.5	32.3	544.1	328.5	513.3	69.2333	461.967	6.6726	0.00682143
A0A1D8PTI7	RPS27	40S ribosomal protein S27	Ca	241.8	56.9	49.9	895	715	458.9	116.2	689.633	5.93488	0.0153599
A0A1D8PNQ6	RPS25B	40S ribosomal protein S25	Ca	106.4	111.2	157.4	91.1	139.1	195.9	125	142.033	1.13627	0.646241
Q5A7K0	RPS24	40S ribosomal protein S24	Ca	40.3	46.2	78.1	56.2	83.2	92.6	54.8667	77.3333	1.40948	0.233603
Q96W54	RPS22A	40S ribosomal protein S22-A	Ca	22.7	9.9	13.5	28.7	45.4	47.2	15.3667	40.4333	2.63124	0.0233084
A0A1D8PCG7	RPS21B	40S ribosomal protein S21	Ca	242.9	31.7	27.6	899.6	680.4	413.7	100.733	664.567	6.59729	0.0231483
Q5A389	RPS20	40S ribosomal protein S20	Ca	758.5	687.2	675.7	1814.7	1270.3	818.5	707.133	1301.17	1.84006	0.109146
A0A1D8PK61	RPS19A	40S ribosomal protein S19A	Ca	115.2	47.9	73.8	189.7	226.4	162.3	78.9667	192.8	2.44154	0.0135178
A0A1D8PEY9	RPS17B	40S ribosomal protein S17B	Ca	115.5	126	161.9	145.2	213.2	231.5	134.467	196.633	1.46232	0.105087
A0A1D8PK22	RPS15	40S ribosomal protein S15	Ca	53.8	32.8	46.2	48.7	57.5	85.4	44.2667	63.8667	1.44277	0.196252
A0A1D8PDT3	RPS14B	40S ribosomal protein S14B	Ca	89.9	85.4	72.6	93.4	80	134.5	82.6333	102.633	1.24203	0.30945
A0A1D8PPE0	RPS13	40S ribosomal protein S13	Ca	42.5	23.3	27.3	35.9	74.6	53.6	31.0333	54.7	1.76262	0.134048
Q5ADQ6	RPS12	40S ribosomal protein S12	Ca	695.9	128	106.1	826.9	550.4	740.4	310	705.9	2.2771	0.131948
A0A1D8PI15	RPS10	40S ribosomal protein S10A	Ca	61	50	62.5	180.6	176.7	138.2	57.8333	165.167	2.85591	0.00159522
O42817	RPS0	40S ribosomal protein S0	Ca	341.8	150.7	141.7	693.4	602.7	551.5	211.4	615.867	2.91328	0.00638037
Q5ANH5	RPP2B	Ribosomal protein P2B	Ca	52.6	15.7	14.5	180	134.1	161.4	27.6	158.5	5.74275	0.00201166
A0A1D8PTS0	RPP2A	Ribosomal protein P2A	Ca	76.2	18.9	17.7	109.4	109.8	143.2	37.6	120.8	3.21277	0.0203315
A0A1D8PQS0	RPP0	60S acidic ribosomal protein P0	Ca	140.2	43	46.1	191.7	220.4	205.5	76.4333	205.867	2.69341	0.0171377
Q59QT0	RPO26	DNA-directed RNA polymerase core subunit	Ca	56.1	23.2	16.4	116.3	59.2	116	31.9	97.1667	3.04598	0.0446413
A0A1D8PLW8	RPN6	Proteasome regulatory particle lid subunit	Ca	34.3	16.5	12.4	58.7	38.1	73	21.0667	56.6	2.68671	0.0431161
Q5AEN2	RPL9B	60S ribosomal protein L9-B	Ca	44.9	29.8	30.4	56.8	64.9	103.3	35.0333	75	2.14082	0.0578828
A0A1D8PCX8	RPL6	60S ribosomal protein L6	Ca	311.2	414.3	574.9	236.7	542	564.7	433.467	447.8	1.03307	0.917927
Q5AGZ7	RPL5	60S ribosomal protein L5	Ca	168.5	189.2	214.1	230.5	275.2	211.5	190.6	239.067	1.25428	0.1031
A0A1D8PFV1	RPL4B	60S ribosomal protein L4-B	Ca	28.8	34.2	42.6	35.9	49.6	74.1	35.2	53.2	1.51136	0.204088
A0A1D8PP14	RPL43A	60S ribosomal protein L43-A	Ca	44.6	31	37.1	71.2	61.3	61.7	37.5667	64.7333	1.72316	0.00594749
A0A1D8PL68	RPL40B	60S ribosomal protein L40-B	Ca	60	71.2	68.9	81.2	42	87.3	66.7	70.1667	1.05197	0.823957
A0A1D8PG16	RPL38	60S ribosomal protein L38	Ca	74.6	87.8	93.8	117.6	83.3	66.2	85.4	89.0333	1.04254	0.832937
A0A1D8PF45	RPL37B	60S ribosomal protein L37-B	Ca	166.2	209.4	180.8	156.4	132.3	170.8	185.467	153.167	0.825845	0.129299
A0A1D8PH21	RPL36	60S ribosomal protein L36	Ca	116.6	118	144.7	70.1	98.1	170.9	126.433	113.033	0.894015	0.69154
A0A1D8PK30	RPL35	60S ribosomal protein L35	Ca	129.5	110.9	141.2	178.8	156.8	215.4	127.2	183.667	1.44392	0.0425626
A0A1D8PPN6	RPL32	60S ribosomal protein L32	Ca	27.9	32.2	44.1	42.8	63.2	70.7	34.7333	58.9	1.69578	0.0663084
A0A1D8PHF5	RPL31B	60S ribosomal protein L31-B	Ca	1201.4	960.1	1142.8	1758.3	1335.6	1158.6	1101.43	1417.5	1.28696	0.175361
A0A1D8PM75	RPL30	60S ribosomal protein L30	Ca	170	108.9	127.7	366.2	329.4	265	135.533	320.2	2.36252	0.00597118
A0A1D8PSC5	RPL28	60S ribosomal protein L28	Ca	104.7	123.8	183.5	110	157.4	248.6	137.333	172	1.25243	0.502452
A0A1D8PFG4	RPL27A	60S ribosomal protein L27-A	Ca	60.5	70.8	96.1	63.5	102.4	96.5	75.8	87.4667	1.15391	0.508139
A0A1D8PCQ5	RPL26B	60S ribosomal protein L26-B	Ca	66.9	64.8	71.9	71.3	59.1	96.4	67.8667	75.6	1.11395	0.52718
A0A1D8PPS1	RPL25	60S ribosomal protein L25	Ca	48.1	36.3	47.6	44.4	52.6	62.2	44	53.0667	1.20606	0.231129
A0A1D8PPT5	RPL23A	60S ribosomal protein L23-A	Ca	152.1	105.3	127	298.4	204	242.2	128.133	248.2	1.93704	0.0171355
A0A1D8PGY0	RPL21A	60S ribosomal protein L21-A	Ca	67.4	107.6	132.4	39.7	91.3	118.3	102.467	83.1	0.810995	0.551684
A0A1D8PLC9	RPL20B	60S ribosomal protein L20-B	Ca	149.1	177.7	220.3	109	206.3	194.2	182.367	169.833	0.931274	0.751519
A0A1D8PK40	RPL19A	60S ribosomal protein L19-A	Ca	193.2	197.8	207.2	273.4	210.7	298.8	199.4	260.967	1.30876	0.0808713
A0A1D8PK43	RPL18	60S ribosomal protein L18	Ca	123.7	147	186.4	190.7	257.5	211.7	152.367	219.967	1.44367	0.065862
Q59TE0	RPL17B	60S ribosomal protein L17-B	Ca	206.1	193.7	188.6	260.8	218.3	302.1	196.133	260.4	1.32767	0.0602186
A0A1D8PFL9	RPL14	60S ribosomal protein L14	Ca	675.3	428.6	536.2	640.9	626.4	667.1	546.7	644.8	1.17944	0.246873
O59931	RPL13	60S ribosomal protein L13	Ca	264.1	254.4	329.4	210.8	354	354.5	282.633	306.433	1.08421	0.678333
Q5AJF7	RPL12	60S ribosomal protein L12	Ca	241.2	179.7	310.8	267	343.1	436.1	243.9	348.733	1.42982	0.165307
A0A1D8PHW1	RPL11	60S ribosomal protein L11	Ca	129.4	96.4	145.5	204.5	195.2	180	123.767	193.233	1.56127	0.0125499
Q9UVJ4	RPL10A	60S ribosomal protein L10a	Ca	611.3	192.9	208.1	395.3	283.3	508.6	337.433	395.733	1.17277	0.720231
Q5AIB8	RPL10	60S ribosomal protein L10	Ca	47.4	36.5	43.1	45.9	58	47	42.3333	50.3	1.18819	0.186105
A0A1D8PI17	RNR22	Rnr22p	Ca	344.9	113.8	263.8	889.1	658.7	697.8	240.833	748.533	3.1081	0.00665954
Q5A0L0	RNR21	Ribonucleotide-diphosphate reductase subunit	Ca	820.9	275.6	270.3	1936.6	1266.1	1710.2	455.6	1637.63	3.59445	0.0116841
A0A1D8PJD7	RNA1	GTPase-activating protein	Ca	872.6	279.1	276.3	1266.8	1316.5	1604.8	476	1396.03	2.93284	0.014888
Q5AJ92	RKI1	Ribose-5-phosphate isomerase (EC 5.3.1.6) (D-ribose-5-phosphate ketol-isomerase) (Phosphoriboisomerase)	Ca	364.1	97.4	80.4	362.4	209.5	295.7	180.633	289.2	1.60103	0.347016
A0A1D8PJX3	RIP1	Cytochrome b-c1 complex subunit Rieske, mitochondrial (EC 7.1.1.8)	Ca	316.8	91.9	76.6	239.4	130.9	248.8	161.767	206.367	1.27571	0.632816
Q5AA01	RIM1	Single-stranded DNA-binding protein	Ca	214.4	70.2	67.8	466.9	368.8	403.6	117.467	413.1	3.51674	0.00630816
A0A1D8PP67	RIB5	Riboflavin synthase	Ca	784.4	179.2	152.8	587.4	407.5	596.4	372.133	530.433	1.42539	0.50288
A0A1D8PDK6	RIB4	6,7-dimethyl-8-ribityllumazine synthase (DMRL synthase) (EC 2.5.1.78)	Ca	212.4	65.8	58.4	288.2	225.8	289.5	112.2	267.833	2.38711	0.0458215
Q5A3V6	RIB3	3,4-dihydroxy-2-butanone 4-phosphate synthase (DHBP synthase) (EC 4.1.99.12)	Ca	859.5	224.8	252.9	1206.8	851.6	1605.2	445.733	1221.2	2.73975	0.0612378
A0A1D8PND6	RIB2	Bifunctional DRAP deaminase/tRNA pseudouridine synthase	Ca	144.6	114.9	46.4	190.8	112.3	390.8	101.967	231.3	2.26839	0.214979
Q5A7M9	RHR2	Glycerol-1-phosphatase	Ca	18.1	7.8	11	49.1	102.4	172.6	12.3	108.033	8.7832	0.0559643
O42825	RHO1	GTP-binding protein RHO1	Ca	257.5	134.1	170.2	278.1	247.9	409.7	187.267	311.9	1.66554	0.113571
Q5A5U4	RHD3	Cell wall protein RHD3 (LDG family protein 7) (Predicted GPI-anchored protein 29) (Repressed during hyphae development protein 3)	Ca	492.6	175.4	154.4	2088.1	1218.3	2513.2	274.133	1939.87	7.07636	0.0136809
Q59KG2	RGI1	Respiratory growth induced protein 1	Ca	241.9	81.7	81.3	102.7	93.9	154.4	134.967	117	0.866881	0.767188
Q5AMQ3	RGA2	Rga2p	Ca	18	7.2	4	51.4	43	37.4	9.73333	43.9333	4.5137	0.00433027
Q59Z33	RFA2	Rfa2p	Ca	93.7	15.1	12.2	127.8	79.9	117.1	40.3333	108.267	2.6843	0.0890597
A0A1D8PND9	RET2	Coatomer subunit delta	Ca	402.7	124.8	114.9	355	234.5	405.7	214.133	331.733	1.54919	0.333935
Q5AND4	RDI1	Rdi1p	Ca	2935.1	981.5	787.2	3743.5	2435.6	4465.5	1567.93	3548.2	2.26298	0.0944912
A0A1D8PKD1	RCT1	Rct1p	Ca	461.8	71.8	57.5	591.9	282.9	563.6	197.033	479.467	2.43343	0.162375
Q5AB48	RBT4	Secreted protein RBT4 (PRY family protein 4) (Repressed by TUP1 protein 4)	Ca	428.3	144	119.8	538.7	98.5	716.3	230.7	451.167	1.95564	0.350257
P28870	RBP1; RBP2	FK506-binding protein 1 (FKBP) (EC 5.2.1.8) (Peptidyl-prolyl cis-trans isomerase) (PPIase) (Rapamycin-binding protein)	Ca	1415.9	326.8	325.2	3385.3	1853.7	5207.7	689.3	3482.23	5.05184	0.0542184
A0A1D8PFI3	RBK1	Ribokinase (RK) (EC 2.7.1.15)	Ca	503.7	195.5	170.5	686.6	500.7	540.2	289.9	575.833	1.98632	0.0776474
Q59XU5	RAS1	Ras-like protein 1 (Ras homolog type B)	Ca	577.6	153.6	177.9	821.5	546.5	1472.9	303.033	946.967	3.12496	0.104077
A0A1D8PJD1	RAD50	MRX complex DNA-binding subunit	Ca	69.5	31.8	32.2	124.9	73.1	130.6	44.5	109.533	2.46142	0.0425814
A0A1D8PGE3	RAD23	UV excision repair protein RAD23	Ca	107	19.8	15.2	152.4	93	167.1	47.3333	137.5	2.90493	0.0739036
A0A1D8PDV5	RAC1	Rho family GTPase	Ca	125.1	27.7	44.2	202.1	135.1	193.5	65.6667	176.9	2.69391	0.0388262
P83782	QCR2	Cytochrome b-c1 complex subunit 2, mitochondrial (Complex III subunit 2) (Core protein II) (Cytoplasmic antigenic protein 5) (Ubiquinol-cytochrome-c reductase complex core protein 2)	Ca	1048.8	301.7	254.4	1379.9	951.5	1036.7	534.967	1122.7	2.09864	0.111457
Q5AK46	PUT2	Multifunctional fusion protein [Includes: L-glutamate gamma-semialdehyde dehydrogenase (EC 1.2.1.88) (L-glutamate gamma-semialdehyde dehydrogenase); Delta-1-pyrroline-5-carboxylate dehydrogenase (P5C dehydrogenase)]	Ca	242.6	82.3	96.5	321.3	230.1	305.5	140.467	285.633	2.03346	0.0679481
A0A1D8PL06	PTC7	Protein phosphatase (EC 3.1.3.16)	Ca	240.9	54.7	46.2	283.2	192.1	290.4	113.933	255.233	2.2402	0.117324
A0A1D8PT02	PST3	Flavodoxin-like fold family protein	Ca	254.5	66.3	80.9	552.9	312	414.7	133.9	426.533	3.18546	0.0338769
Q59Y37	PST2	Pst2p	Ca	1094.2	283.8	261	1433.8	835.5	1161.3	546.333	1143.53	2.09311	0.139102
A0A1D8PHR5	PST1	Pst1p	Ca	659.3	189.7	180.7	921.7	556.4	731.9	343.233	736.667	2.14626	0.10717
Q5AL34	PSA2	Psa2p	Ca	365.5	143.7	145.9	672	642.5	590.1	218.367	634.867	2.90734	0.00575602
Q5A5A0	PRX1	Thioredoxin peroxidase	Ca	1991.1	736.6	699.5	4506.4	3123	4998.3	1142.4	4209.23	3.68455	0.0120851
Q5ADR2	PRO2	glutamate-5-semialdehyde dehydrogenase (EC 1.2.1.41)	Ca	800.9	261.7	265.9	1085.9	844.7	1170.1	442.833	1033.57	2.33399	0.0442242
Q5AA23	PRN4	Prn4p	Ca	1126.1	274.9	213.9	988.2	690.5	1253.2	538.3	977.3	1.81553	0.261794
Q5A2A7	PRD1	Metalloendopeptidase	Ca	1223.4	381.4	612.1	1237	1203.1	1706	738.967	1382.03	1.87022	0.0979515
P87020	PRA1	pH-regulated antigen PRA1 (58 kDa fibrinogen-binding mannoprotein)	Ca	247.6	37.9	57.2	163.4	66.6	237.4	114.233	155.8	1.36388	0.643611
Q59X24	PPX1	Exopolyphosphatase	Ca	456	179.1	295.8	847.8	611.9	1021.4	310.3	827.033	2.66527	0.0226187
A0A1D8PJ80	PPH21	Serine/threonine-protein phosphatase (EC 3.1.3.16)	Ca	64	21.6	18.2	68.1	41.7	92.8	34.6	67.5333	1.95183	0.189366
Q5ALW7	PPE1	Protein phosphatase methylesterase 1 (PME-1) (EC 3.1.1.89)	Ca	67.7	17.1	16.6	65.4	59.4	81.9	33.8	68.9	2.03846	0.126585
Q5AJD9	POX1-3	Acyl-coenzyme A oxidase	Ca	92.3	50.5	73.5	129.1	140.5	156.5	72.1	142.033	1.96995	0.00843329
Q5AD21	POT1-2	Pot1-2p	Ca	186.6	46.1	39.7	187.3	117.7	125.4	90.8	143.467	1.58003	0.374622
A0A1D8PRL6	POT1	Acetyl-CoA C-acyltransferase	Ca	1118.4	457.3	324.4	966.9	647.9	806.2	633.367	807	1.27414	0.544087
P83781	POR1	Mitochondrial outer membrane protein porin (Cytoplasmic antigenic protein 4)	Ca	328.5	109.6	127.7	303.3	400.2	551.2	188.6	418.233	2.21757	0.084566
Q5AMN0	POL30	Proliferating cell nuclear antigen	Ca	972.7	350.2	338.7	1067.9	860.5	1030.9	553.867	986.433	1.78099	0.119413
A0A1D8PRE2	PNC1	Nicotinamidase	Ca	45.2	18.8	14.3	113.2	61.6	102.8	26.1	92.5333	3.54534	0.0228205
P31353	PMM1	Phosphomannomutase (PMM) (EC 5.4.2.8)	Ca	700.3	214.8	220.2	1543.3	1068.6	1430.5	378.433	1347.47	3.56064	0.0108355
P34948	PMI1	Mannose-6-phosphate isomerase (EC 5.3.1.8) (Phosphohexomutase) (Phosphomannose isomerase) (PMI)	Ca	573.6	231.9	234.7	1731.7	1071	1660.8	346.733	1487.83	4.291	0.00870425
A0A1D8PJ01	PMA1	Plasma membrane ATPase (EC 7.1.2.1)	Ca	331.6	187.5	249.2	330.5	414	613.3	256.1	452.6	1.76728	0.103988
A0A1D8PGF0	PLB4.5	Lysophospholipase (EC 3.1.1.5)	Ca	94.4	26.7	30.5	139.8	101.7	176.9	50.5333	139.467	2.75989	0.0450134
Q5ANE7	PIN3	Pin3p	Ca	205.9	29.1	29.4	304.1	156.7	297.9	88.1333	252.9	2.86952	0.0961895
A0A1D8PDD1	PIL1	Lipid-binding protein	Ca	497.5	195.7	238.9	1019.5	836.8	899	310.7	918.433	2.95601	0.00497503
O13318	PHR2	pH-responsive protein 2 (pH-regulated protein 2)	Ca	54.6	25.3	27.5	267.6	143.4	160.9	35.8	190.633	5.32495	0.017893
P43076	PHR1	pH-responsive protein 1 (pH-regulated protein 1)	Ca	1994	879	667.3	2399.7	1038.7	2846.7	1180.1	2095.03	1.7753	0.250771
Q59WC5	PHO15	4-nitrophenylphosphatase (PNPPase) (EC 3.1.3.41)	Ca	337.7	123.7	137	1016.7	652.8	1037.7	199.467	902.4	4.52406	0.00792327
Q5ACY8	PHHB	4a-hydroxytetrahydrobiopterin dehydratase (EC 4.2.1.96)	Ca	300.2	65	61.1	775.5	548	734.6	142.1	686.033	4.82782	0.00674196
A0A1D8PSA9	PGM2	phosphoglucomutase (alpha-D-glucose-1,6-bisphosphate-dependent) (EC 5.4.2.2)	Ca	2398.1	750.9	862.7	4233.1	2857.2	4827	1337.23	3972.43	2.97064	0.0288529
P46273	PGK1	Phosphoglycerate kinase (EC 2.7.2.3)	Ca	18370.7	6549.3	6497.7	41551.6	29629.4	36057.6	10472.6	35746.2	3.41332	0.00850687
P83780	PGI1	Glucose-6-phosphate isomerase (GPI) (EC 5.3.1.9) (Phosphoglucose isomerase) (PGI) (Phosphohexose isomerase) (PHI)	Ca	5926	2171.3	1925.4	9274.5	8240.6	12199	3340.9	9904.7	2.96468	0.0201278
Q5AAU3	PGA63	Protein transport protein SEC31	Ca	826.7	275.8	249.9	863.6	659.4	854.5	450.8	792.5	1.75799	0.16198
Q59L72	PGA52	GPI-anchored protein 52	Ca	291.8	135	112.1	1265.1	652.7	914.6	179.633	944.133	5.25589	0.0147752
Q5AJY5	PGA4	1,3-beta-glucanosyltransferase PGA4 (EC 2.4.1.-) (GPI-anchored protein 4)	Ca	712.3	290.7	222.9	1144	591.8	1194.4	408.633	976.733	2.39024	0.0823929
Q59UP6	PGA10	GPI-anchored hemophore PGA10 (GPI-anchored protein 10) (Repressed by TUP1 protein 51) (Repressed by TUP1 protein 8)	Ca	320	55.6	40.4	166.8	47.3	171.9	138.667	128.667	0.927885	0.924769
Q5A786	PFY1	Profilin	Ca	724.6	153.1	134	1295.1	757.6	1928.1	337.233	1326.93	3.93476	0.0640638
Q5A516	PET9	ADP/ATP translocase (ADP,ATP carrier protein)	Ca	218.6	71.9	117.1	258.6	334.4	386.8	135.867	326.6	2.40383	0.0289072
A0A1D8PSU2	PDX3	pyridoxal 5'-phosphate synthase (EC 1.4.3.5)	Ca	545.2	163.6	158	1295.4	1184.7	1333.4	288.933	1271.17	4.39952	0.00193235
A0A1D8PR99	PDI1	protein disulfide-isomerase (EC 5.3.4.1)	Ca	3477.2	966	802.1	6097.5	3604.7	4259.9	1748.43	4654.03	2.66183	0.0638146
A0A1D8PCV9	PDE2	Phosphodiesterase (EC 3.1.4.-)	Ca	62.3	22	18	89.8	72.6	96.6	34.1	86.3333	2.53177	0.0300468
P83779	PDC11	Pyruvate decarboxylase (EC 4.1.1.1)	Ca	1992.3	1024.2	1177.5	3807	3964.2	4924.1	1398	4231.77	3.02701	0.00354083
A0A1D8PRM7	PCK1	Phosphoenolpyruvate carboxykinase (ATP) (EC 4.1.1.49)	Ca	1850.2	778.9	723.5	1794.6	1697.9	2602.3	1117.53	2031.6	1.81793	0.121032
A0A1D8PS97	PAN6	Pantoate--beta-alanine ligase (EC 6.3.2.1) (Pantoate-activating enzyme) (Pantothenate synthetase)	Ca	102.2	38.9	36.5	211.7	145	167.5	59.2	174.733	2.95158	0.0165273
Q5AHB1	PAN1	Actin cytoskeleton-regulatory complex protein PAN1	Ca	10.1	6.7	6.7	31	17.8	18.7	7.83333	22.5	2.87234	0.0291422
Q5AI15	PAB1	Polyadenylate-binding protein, cytoplasmic and nuclear (PABP) (Poly(A)-binding protein) (Polyadenylate tail-binding protein)	Ca	2142.8	343.6	319.1	2747.4	1761.1	2528.5	935.167	2345.67	2.50829	0.104451
A0A1D8PMP0	OYE32	Oye32p	Ca	325	107.7	116.3	585.1	400.5	653.3	183	546.3	2.98525	0.0248037
Q59T35	OSM1	Fumarate reductase (EC 1.3.1.6)	Ca	2299.8	1106	1040.5	5570.1	4040.6	7032.7	1482.1	5547.8	3.7432	0.0131226
Q5A784	OFR1	Ofr1p	Ca	1562.1	225.9	142.4	1240.3	707.8	1682.9	643.467	1210.33	1.88096	0.352636
A0A1D8PMB7	OFD1	Oxidative DNA demethylase	Ca	983	344.3	423.6	1470.3	1204.9	1324.3	583.633	1333.17	2.28425	0.025263
Q9UW25	OBPA	Oxysterol-binding protein-like protein OBPa	Ca	11.4	15.1	7.8	281.6	187.9	38.8	11.4333	169.433	14.8192	0.0892205
A0A1D8PES3	NTF2	Nuclear transport factor 2 (NTF-2)	Ca	541.8	94.3	111.2	816.9	632.2	1221.9	249.1	890.333	3.5742	0.0479128
A0A1D8PRI0	NPT1	Nicotinate phosphoribosyltransferase (EC 6.3.4.21)	Ca	245.6	98.5	108.8	524.5	441.9	537.9	150.967	501.433	3.32148	0.00334989
Q5A8A2	NPC2	Phosphatidylglycerol/phosphatidylinositol transfer protein (PG/PI-TP)	Ca	118.2	26.8	21.3	91.8	41	109.6	55.4333	80.8	1.45761	0.53635
Q5A0V9	NOP1	rRNA 2'-O-methyltransferase fibrillarin (Histone-glutamine methyltransferase)	Ca	27.9	65.5	99.8	26.3	15.2	25.5	64.4	22.3333	0.346791	0.116559
P30418	NMT1	Glycylpeptide N-tetradecanoyltransferase (EC 2.3.1.97) (Myristoyl-CoA:protein N-myristoyltransferase) (NMT) (Peptide N-myristoyltransferase)	Ca	87.5	31.9	34.5	68.2	67.9	68.2	51.3	68.1	1.32749	0.406227
Q59WF0	NIT3	Putative hydrolase	Ca	791.8	227.6	236	1217.7	820.1	1385.6	418.467	1141.13	2.72694	0.0450145
A0A1D8PMG0	NIF3	Nif3p	Ca	15.7	8	9	32	20.8	24.5	10.9	25.7667	2.36391	0.022
Q9UVL1	NHP6	Non-histone chromosomal protein 6	Ca	1898.7	1834.2	1666.8	1392.5	828	1700	1799.9	1306.83	0.726059	0.13578
Q5ANE3	NCE102	Non-classical export protein 102	Ca	27.3	31.7	30.7	25.2	38.6	82.2	29.9	48.6667	1.62765	0.338003
A0A1D8PSM5	NAT5	Peptide alpha-N-acetyltransferase subunit	Ca	267.6	69.8	70.5	451.3	345	368.2	135.967	388.167	2.85487	0.0262802
Q04802	NAG1	Glucosamine-6-phosphate isomerase (EC 3.5.99.6) (Glucosamine-6-phosphate deaminase) (GNPDA) (GlcN6P deaminase)	Ca	327.1	107	79	264.1	181.1	317.3	171.033	254.167	1.48607	0.397781
A0A1D8PPX7	NAB3	Nab3p	Ca	81.3	8.2	14.1	76.3	47.2	64.3	34.5333	62.6	1.81274	0.323036
A0A1D8PC43	MVD	Diphosphomevalonate decarboxylase (EC 4.1.1.33) (Mevalonate pyrophosphate decarboxylase) (MPD) (Mevalonate-5-diphosphate decarboxylase) (MDD) (MDDase)	Ca	1734.2	509.4	503.7	3585.9	2369.9	2955.8	915.767	2970.53	3.24377	0.0189276
A0A1D8PG14	MUQ1	ethanolamine-phosphate cytidylyltransferase (EC 2.7.7.14) (CTP:phosphoethanolamine cytidylyltransferase)	Ca	473.2	137.8	138	586.4	451.6	883	249.667	640.333	2.56475	0.0824919
A0A1D8PJ31	MSS4	1-phosphatidylinositol-4-phosphate 5-kinase	Ca	150.7	84.5	29.7	76.6	48.1	252.3	88.3	125.667	1.42318	0.634822
A0A1D8PP08	MSM1	methionine--tRNA ligase (EC 6.1.1.10)	Ca	113.7	25	23.6	109.8	69.1	144.2	54.1	107.7	1.99076	0.219673
Q96VB9	MSI3	Heat shock protein homolog SSE1 (Chaperone protein MSI3)	Ca	719.6	259.3	315.6	891.5	837.1	1075.4	431.5	934.667	2.16609	0.0359475
A0A1D8PGF8	MSB2	Msb2p	Ca	75.3	24.2	25.8	99.4	28.9	107.1	41.7667	78.4667	1.87869	0.288455
Q59YH5	MRPL36	Mitochondrial 54S ribosomal protein YmL36	Ca	153.5	48.8	35	198	122.2	307.1	79.1	209.1	2.64349	0.117824
Q5A646	MRP8	Mrp8p	Ca	29.7	6.4	4.7	48.2	22.6	34.6	13.6	35.1333	2.58333	0.120452
Q5AD59	MRI1	Methylthioribose-1-phosphate isomerase (M1Pi) (MTR-1-P isomerase) (EC 5.3.1.23) (S-methyl-5-thioribose-1-phosphate isomerase) (Translation initiation factor eIF-2B subunit alpha/beta/delta-like protein)	Ca	196.7	47.3	69.9	338.2	220.6	263.7	104.633	274.167	2.62026	0.0426938
Q59TU5	MRF1	Mrf1p	Ca	795.3	203.9	225.4	1511.5	925.9	1080.1	408.2	1172.5	2.87237	0.0429678
O93827	MPG1	Mannose-1-phosphate guanyltransferase (EC 2.7.7.13) (ATP-mannose-1-phosphate guanylyltransferase) (CASRB1) (GDP-mannose pyrophosphorylase)	Ca	1266.3	485.6	422.1	1393.8	1185.8	1563.4	724.667	1381	1.9057	0.0882987
Q59XX2	MP65	Cell surface mannoprotein MP65 (EC 3.2.1.-) (Mannoprotein of 65 kDa) (Soluble cell wall protein 10)	Ca	879.6	250.7	248.4	1356.2	369.1	1557.2	459.567	1094.17	2.38087	0.207917
Q00310	MNT1	Glycolipid 2-alpha-mannosyltransferase 1 (EC 2.4.1.-) (Alpha-1,2-mannosyltransferase 1)	Ca	123.8	49.5	59	183.3	223	272.2	77.4333	226.167	2.92079	0.0128202
A0A1D8PFF9	MMS2	E2 ubiquitin-conjugating protein	Ca	654.7	159.4	124.8	1279.4	721	1569	312.967	1189.8	3.80168	0.0439834
A0A1D8PDX5	MMD1	Isoleucine biosynthesis protein	Ca	371.9	122.6	110.7	1016.3	559.9	907.7	201.733	827.967	4.10426	0.0180092
Q5APD2	MLS1	Malate synthase (EC 2.3.3.9)	Ca	322.3	109.4	167.7	245.7	273.3	532.7	199.8	350.567	1.75459	0.247065
A0A1D8PSE1	MLC1	Mlc1p	Ca	754.1	86.5	72.3	1099.7	815.4	1038.1	304.3	984.4	3.23497	0.0476988
Q59SM8	MIS11	Trifunctional formate-tetrahydrofolate ligase/methenyltetrahydrofolate cyclohydrolase/methylenetetrahydrofolate dehydrogenase	Ca	465	201.3	337.4	454.3	525.4	533.8	334.567	504.5	1.50792	0.101484
Q5AP79	MIR1	Mir1p	Ca	81.5	30.1	47.2	248.4	222	198.1	52.9333	222.833	4.2097	0.00125966
O94030	MIA40	Mitochondrial intermembrane space import and assembly protein 40 (Mitochondrial import inner membrane translocase TIM40)	Ca	171.4	29.3	25.4	396.9	204.3	318.5	75.3667	306.567	4.06767	0.0349667
Q5A9E1	MGE1	GrpE protein homolog	Ca	230	77.7	65.3	376.2	304.6	387.4	124.333	356.067	2.86381	0.0171025
P82610	MET6	5-methyltetrahydropteroyltriglutamate--homocysteine methyltransferase (EC 2.1.1.14) (Cobalamin-independent methionine synthase) (Methionine synthase, vitamin-B12 independent isozyme)	Ca	6851.5	2453.8	2361.1	8773.1	7022	9032	3888.8	8275.7	2.12809	0.05277
Q59US5	MET15	Bifunctional cysteine synthase/O-acetylhomoserine aminocarboxypropyltransferase	Ca	748.7	212.7	241	981	764.1	1119.8	400.8	954.967	2.38265	0.0521436
Q5A500	MET14	Adenylyl-sulfate kinase (EC 2.7.1.25)	Ca	101.2	33.1	44	244.4	242.7	311.9	59.4333	266.333	4.48121	0.00264144
A0A1D8PP21	MES1	methionine--tRNA ligase (EC 6.1.1.10) (Methionyl-tRNA synthetase)	Ca	147.9	59.1	89.6	220.4	186.3	317.6	98.8667	241.433	2.44201	0.0390923
Q5AL45	MEF1	Elongation factor G, mitochondrial (EF-Gmt) (Elongation factor G 1, mitochondrial) (mEF-G 1) (Elongation factor G1)	Ca	682.6	204.7	245.5	792	610.1	534.7	377.6	645.6	1.70975	0.192039
Q5A5S6	MDH1-3	Malate dehydrogenase (EC 1.1.1.37)	Ca	881.7	299.1	258.1	716.3	536.2	624	479.633	625.5	1.30412	0.521753
Q5AMP4	MDH1-1	Malate dehydrogenase (EC 1.1.1.37)	Ca	5146.5	1506.1	1431.8	7977.3	4016.5	7908.3	2694.8	6634.03	2.46179	0.0930186
P83778	MDH1	Malate dehydrogenase, cytoplasmic (EC 1.1.1.37)	Ca	4422.8	1122.7	989.1	3277.8	1759	3863.8	2178.2	2966.87	1.36207	0.57292
A0A1D8PFV7	MDG1	Mdg1p	Ca	5120.1	904.5	849.3	7991.1	4002.9	8796	2291.3	6930	3.02448	0.0862664
Q59M70	MCR1	NADH-cytochrome b5 reductase 2 (EC 1.6.2.2) (Mitochondrial cytochrome b reductase)	Ca	3572.1	1119.9	905.3	6131.2	3335.3	6018.4	1865.77	5161.63	2.76649	0.0579924
A0A1D8PHW4	MCM3	DNA replication licensing factor MCM3 (EC 3.6.4.12)	Ca	32.6	14.1	11	226.9	197.4	112.9	19.2333	179.067	9.31023	0.0101056
Q5A940	MBF1	Multiprotein-bridging factor 1	Ca	984.5	617.6	753.7	1916.1	1057.3	1394.9	785.267	1456.1	1.85427	0.0690737
A0A1D8PRG4	MAM33	Mam33p	Ca	122.9	22.9	17.9	129.4	84.4	110.1	54.5667	107.967	1.97862	0.218291
A0A1D8PUB9	MAL2	Oligo-1,6-glucosidase IMA1	Ca	1114.9	377.5	367.6	538.5	421.1	1021.9	620	660.5	1.06532	0.901824
Q5A4M2	MAE1	Malate dehydrogenase (Oxaloacetate-decarboxylating)	Ca	108.3	47.6	47.3	166.3	161.3	169.9	67.7333	165.833	2.44833	0.00864625
A0A1D8PKJ4	LYS9	Saccharopine dehydrogenase (NADP+, L-glutamate-forming)	Ca	2466.9	707.3	768.1	3863.2	2815.2	3187.5	1314.1	3288.63	2.50257	0.0390474
Q5A644	LYS4	Homoaconitase, mitochondrial (EC 4.2.1.36) (Homoaconitate hydratase)	Ca	355.1	164.4	170.8	903.8	632.5	807.9	230.1	781.4	3.39591	0.00549325
Q59TC4	LYS22	homocitrate synthase (EC 2.3.3.14)	Ca	52.9	13.2	16	80.6	52.2	77.3	27.3667	70.0333	2.55907	0.0523812
A0A1D8PCV7	LYS2	Alpha-aminoadipate reductase (EC 1.2.1.31) (EC 1.2.1.95) (L-aminoadipate-semialdehyde dehydrogenase)	Ca	835	418.6	488	1107.1	953.8	1030.9	580.533	1030.6	1.77526	0.029803
Q5A9D9	LYS12	Homoisocitrate dehydrogenase	Ca	2439.8	740.4	824.4	4257.1	3074.9	4129.9	1334.87	3820.63	2.86218	0.0204501
P43065	LYS1	Saccharopine dehydrogenase [NAD(+), L-lysine-forming] (SDH) (EC 1.5.1.7) (Lysine--2-oxoglutarate reductase)	Ca	2030.6	759.3	760	3891.6	2356.1	4760.2	1183.3	3669.3	3.1009	0.0388077
A0A1D8PE91	LTP1	acid phosphatase (EC 3.1.3.2)	Ca	35.5	7.7	4.6	56.4	61.7	69.4	15.9333	62.5	3.92259	0.0114686
Q59KV8	LSP1	Lipid-binding protein	Ca	301.9	146.9	210.4	422.3	423.4	503.7	219.733	449.8	2.04703	0.0118103
A0A1D8PTV1	LSM1	U6 snRNA-associated Sm-like protein LSm1	Ca	77.3	16.7	16.9	74.8	76.5	98.1	36.9667	83.1333	2.24887	0.0984568
A0A1D8PTB5	LSC2	Succinate--CoA ligase [ADP-forming] subunit beta, mitochondrial (EC 6.2.1.5) (Succinyl-CoA synthetase beta chain) (SCS-beta)	Ca	3904.2	1213.8	1314.3	6585.3	3931.1	6494.8	2144.1	5670.4	2.64465	0.0464568
Q5A8X6	LSC1	Succinate--CoA ligase [ADP-forming] subunit alpha, mitochondrial (EC 6.2.1.5) (Succinyl-CoA synthetase subunit alpha) (SCS-alpha)	Ca	1766.8	553.6	538.7	3461.2	1859.9	2848.5	953.033	2723.2	2.8574	0.0459454
Q59RQ6	LPD1	Dihydrolipoyl dehydrogenase (EC 1.8.1.4)	Ca	935.6	241	229.1	537.8	431.2	951.5	468.567	640.167	1.36622	0.576163
Q59NB8	LKH1	Leucine aminopeptidase 2 (EC 3.4.11.-) (Epoxide hydrolase) (EC 3.3.2.10) (Leukotriene A-4 hydrolase homolog) (LTA-4 hydrolase)	Ca	1266.9	455.3	510.2	1222	1119.2	1960.3	744.133	1433.83	1.92685	0.137731
Q59Z14	LIA1	Deoxyhypusine hydroxylase (DOHH) (EC 1.14.99.29) (Deoxyhypusine dioxygenase) (Deoxyhypusine monooxygenase)	Ca	487	133.4	186.8	1517.9	999.3	1447.5	269.067	1321.57	4.91167	0.00582736
A0A1D8PE36	LHP1	Lhp1p	Ca	145.4	84.5	94.2	244.1	193.3	323.8	108.033	253.733	2.34866	0.0264179
A0A1D8PIF8	LEU42	Leu42p	Ca	311.5	146.8	183.2	235.3	268.8	407.9	213.833	304	1.42167	0.282745
A0A1D8PQK5	LEU2	3-isopropylmalate dehydrogenase (EC 1.1.1.85)	Ca	1424	469.4	509.9	2660.9	1689.3	2221	801.1	2190.4	2.73424	0.0296199
A0A1D8PRP8	LEU1	3-isopropylmalate dehydratase (EC 4.2.1.33) (Alpha-IPM isomerase) (Isopropylmalate isomerase)	Ca	1106.3	441.6	538.1	1984.2	1844.5	1779.2	695.333	1869.3	2.68835	0.00556114
Q5ADU2	KRS1	Lysine--tRNA ligase (EC 6.1.1.6) (Lysyl-tRNA synthetase)	Ca	771	395	514.9	777.6	830.6	1361.6	560.3	989.933	1.76679	0.118749
Q5ANN9	KRE9	Kre9p	Ca	24.7	10.8	5.5	39	15.5	42.3	13.6667	32.2667	2.36098	0.14218
Q59X47	KIS1	Kis1p	Ca	110.3	21.2	18.7	183.2	82.1	284.7	50.0667	183.333	3.66178	0.112765
Q5AFP8	KEX1	Pheromone-processing carboxypeptidase KEX1 (EC 3.4.16.6) (Carboxypeptidase D)	Ca	40.8	10.7	24.5	84.9	46.8	92.8	25.3333	74.8333	2.95395	0.0410494
Q5AB80	KEL1	Kel1p	Ca	43.5	15.6	14.3	61	37.4	58.1	24.4667	52.1667	2.13215	0.0835732
A0A1D8PG96	KAR2	Endoplasmic reticulum chaperone BiP (EC 3.6.4.10) (Immunoglobulin heavy chain-binding protein homolog)	Ca	504.6	121.6	136	501.7	407.8	620.4	254.067	509.967	2.00722	0.140756
Q5AGZ0	ISU1	Iron-sulfur cluster assembly protein	Ca	357.4	69.7	49	843.3	495.7	638.9	158.7	659.3	4.15438	0.0241694
A0A1D8PE41	IST2	Ist2p	Ca	112.1	26.1	24.1	144.2	59.2	224.5	54.1	142.633	2.63648	0.188086
Q5AJ77	IRO1	Transcription factor IRO1 (Iron utilization protein 1)	Ca	83	17.9	12	134.1	75.4	139	37.6333	116.167	3.0868	0.0620817
P83777	IPP1	Inorganic pyrophosphatase (EC 3.6.1.1) (Pyrophosphate phospho-hydrolase) (PPase)	Ca	3280.3	1041.3	2037	5749	3362.1	6861.4	2119.53	5324.17	2.51195	0.0582017
A0A1D8PH18	INO4	Ino4p	Ca	217.1	41.3	29.5	318.2	177.9	260.5	95.9667	252.2	2.628	0.0992571
P42800	INO1	Inositol-3-phosphate synthase (MIP synthase) (EC 5.5.1.4) (Myo-inositol 1-phosphate synthase) (IPS) (MI-1-P synthase)	Ca	214.4	98.7	141.7	789.2	609.3	816.9	151.6	738.467	4.87115	0.00132088
A0A1D8PPG7	ILV5	Ketol-acid reductoisomerase, mitochondrial (EC 1.1.1.86) (Acetohydroxy-acid reductoisomerase) (Alpha-keto-beta-hydroxylacyl reductoisomerase)	Ca	1393.1	533.2	520.8	2347.9	1951	2847.2	815.7	2382.03	2.92023	0.0156503
Q5AJY2	ILV3	dihydroxy-acid dehydratase (EC 4.2.1.9)	Ca	8.4	3.7	24.2	23.2	26.3	16.4	12.1	21.9667	1.81543	0.223462
Q59RI1	ILS1	isoleucine--tRNA ligase (EC 6.1.1.5) (Isoleucyl-tRNA synthetase)	Ca	1700.5	656.2	877.9	2174.1	2408.3	2238.7	1078.2	2273.7	2.10879	0.0212854
Q5A8I8	IHD1	Induced during hyphae development protein 1 (GPI-anchored protein 36)	Ca	79.8	29.5	25.9	31.3	30.5	32.8	45.0667	31.5333	0.699704	0.480392
A0A1D8PSE7	IFR2	Ifr2p	Ca	1778.4	740	617	2468.3	1672.7	3925.3	1045.13	2688.77	2.57265	0.0951965
A0A1D8PSZ0	IFE2	Ife2p	Ca	679.6	254.8	284.8	1935.7	1514.7	1980.1	406.4	1810.17	4.45415	0.00224433
A0A1D8PDC5	IFE1	Putative dehydrogenase	Ca	136.4	50.8	57.2	415.7	348.5	371.9	81.4667	378.7	4.64853	0.000927401
A0A1D8PS79	IDP2	Isocitrate dehydrogenase [NADP] (EC 1.1.1.42)	Ca	7914.4	2801.6	2552.8	3854.4	1966.7	4399.7	4422.93	3406.93	0.770288	0.620521
A0A1D8PHH7	IDP1	Isocitrate dehydrogenase [NADP] (EC 1.1.1.42)	Ca	110.4	39.1	43.9	98.1	82.1	151.6	64.4667	110.6	1.71562	0.212846
A0A1D8PLI2	IDI1	Isopentenyl-diphosphate delta-isomerase (EC 5.3.3.2) (Isopentenyl pyrophosphate isomerase) (IPP isomerase)	Ca	475.9	152.7	142.8	784.4	559.4	1134.4	257.133	826.067	3.2126	0.0465779
A0A1D8PGS5	IDH2	isocitrate dehydrogenase (NAD(+)) (EC 1.1.1.41) (Isocitric dehydrogenase) (NAD(+)-specific ICDH)	Ca	619.5	207.4	256.3	1392.4	1072.8	1061	361.067	1175.4	3.25535	0.00859453
A0A1D8PEM5	IDH1	isocitrate dehydrogenase (NAD(+)) (EC 1.1.1.41) (Isocitric dehydrogenase) (NAD(+)-specific ICDH)	Ca	273.9	70.4	85.5	314.5	373.7	468	143.267	385.4	2.69009	0.0378534
Q59RB8	ICL1	Isocitrate lyase	Ca	546.7	179.3	211.6	404.2	380.6	796.9	312.533	527.233	1.68697	0.296421
A0A1D8PUB6	IAH1	Isoamyl acetate-hydrolyzing esterase	Ca	171.3	57.4	59.3	406.9	333.7	422.4	96	387.667	4.03819	0.00330793
P83776	HXK2	Hexokinase-2 (EC 2.7.1.1) (Cytoplasmic antigenic protein 3) (Hexokinase PII) (Hexokinase-B)	Ca	4074.7	1364	1496.6	11107.7	8635.4	9522.1	2311.77	9755.07	4.21975	0.00284951
Q5AJX0	HTS1	histidine--tRNA ligase (EC 6.1.1.21)	Ca	279.1	111.2	119.2	279.8	294.6	394.4	169.833	322.933	1.90147	0.0794856
Q59VP1	HTB2	Histone H2B.2	Ca	174.6	167.6	211.3	142.2	162.7	370.9	184.5	225.267	1.22096	0.612428
P46598	HSP90	Heat shock protein 90 homolog	Ca	2704.5	829.5	961.2	1959.3	1991.3	3189.5	1498.4	2380.03	1.58838	0.292155
O74261	HSP60	Heat shock protein 60, mitochondrial (60 kDa chaperonin) (Protein Cpn60)	Ca	104.6	44.6	47.5	134.4	125.5	118.1	65.5667	126	1.92171	0.0396518
Q5AHH4	HSP21	Small heat shock protein 21	Ca	263.6	75.8	65.5	509.2	446.2	627.3	134.967	527.567	3.90887	0.00927432
A0A1D8PNC7	HSP12	Hsp12p (Lipid-binding protein)	Ca	744.8	141.5	129.8	970.7	672.9	1502.1	338.7	1048.57	3.09586	0.0882115
A0A1D8PTP9	HSP104	Chaperone ATPase	Ca	99.6	36.5	33.4	174	114.9	146.6	56.5	145.167	2.56932	0.0321855
A0A1D8PLC6	HRT2	Sugar phosphate phosphatase (EC 3.1.3.-)	Ca	860.5	299.2	333.2	1472.7	1036.5	1893.7	497.633	1467.63	2.94923	0.0341993
A0A1D8PJL5	HRT1	SCF ubiquitin ligase complex subunit	Ca	175.2	34.4	28.7	172.5	134.9	171.9	79.4333	159.767	2.01133	0.179925
A0A1D8PGN7	HPT1	Hypoxanthine phosphoribosyltransferase	Ca	320.2	88.8	83.3	684	560.2	613.5	164.1	619.233	3.77351	0.00609511
A0A1D8PQ07	HPD1	Hpd1p	Ca	140.4	53.2	42.3	167.2	146.6	222.2	78.6333	178.667	2.27215	0.0596351
Q5AIA2	HOM6	Homoserine dehydrogenase (HDH) (EC 1.1.1.3)	Ca	569.8	180	160.2	596.8	357.3	978.4	303.333	644.167	2.12363	0.20391
Q5ALM0	HOM2	aspartate-semialdehyde dehydrogenase (EC 1.2.1.11)	Ca	862.3	255.7	353.2	1064.9	919.4	1098	490.4	1027.43	2.09509	0.0518363
Q59WG0	HNT1	Adenosine 5'-monophosphoramidase HNT1 (EC 3.-.-.-) (Histidine triad nucleotide-binding protein HNT1) (HINT)	Ca	1083.3	287.7	226.9	1840.4	1072.7	2591.3	532.633	1834.8	3.44477	0.0657808
Q5A943	HMT1	Protein-arginine omega-N methyltransferase	Ca	312.2	62.5	68.1	280.2	209.6	360.6	147.6	283.467	1.92051	0.218474
A0A1D8PRE9	HIS7	Imidazole glycerol phosphate synthase hisHF [Includes: Glutaminase (EC 3.5.1.2); Cyclase]	Ca	235.1	78.9	91.1	416.8	306.3	444.3	135.033	389.133	2.88176	0.0178769
A0A1D8PL37	HIS5	Imidazole acetol-phosphate transaminase	Ca	211.7	70.2	80.1	441.4	369	358.6	120.667	389.667	3.22928	0.00687584
A0A1D8PKY7	HIS4	Histidine biosynthesis trifunctional protein [Includes: Phosphoribosyl-AMP cyclohydrolase (EC 3.5.4.19); Phosphoribosyl-ATP pyrophosphohydrolase (EC 3.6.1.31); Histidinol dehydrogenase (HDH) (EC 1.1.1.23)]	Ca	334.8	130.8	141.9	403.4	352.5	461.1	202.5	405.667	2.00329	0.0502071
Q5ADX2	HIR3	Histone transcription regulator 3 homolog	Ca	58.1	17	18.4	150.4	91.6	119.1	31.1667	120.367	3.86203	0.0146801
Q5AD47	HGT6	Hexose transporter	Ca	25.1	15	12.1	29.1	49.3	54.8	17.4	44.4	2.55172	0.0367299
A0A1D8PPA5	HET1	Het1p	Ca	117.5	30.7	25.9	143.1	106	119.8	58.0333	122.967	2.1189	0.109678
Q59MR4	HEM13	coproporphyrinogen oxidase (EC 1.3.3.3)	Ca	1375.9	569	525.4	2714.6	2609.4	3679.4	823.433	3001.13	3.64466	0.00768001
A0A1D8PPR5	HCH1	Hch1p	Ca	199.4	51.2	43.1	105.5	110.2	271.5	97.9	162.4	1.65884	0.435771
Q8TG40	HBR1	Adenylate kinase isoenzyme 6 homolog HBR1 (AK6) (EC 2.7.4.3) (Dual activity adenylate kinase/ATPase) (AK/ATPase) (Hemoglobin and proliferation-regulated protein 1) (Hb-regulated protein 1)	Ca	32.1	14.2	10.9	75.6	61.5	64.5	19.0667	67.2	3.52448	0.00360037
Q59RH5	HAT2	Histone acetyltransferase type B subunit 2	Ca	121.5	38.3	28.7	119	79.6	127.8	62.8333	108.8	1.73156	0.23584
A0A1D8PE35	HAP2	Transcriptional activator HAP2	Ca	24.2	5.4	8.3	43.1	17.2	32.5	12.6333	30.9333	2.44855	0.126989
Q59N80	HAM1	Inosine triphosphate pyrophosphatase (ITPase) (Inosine triphosphatase) (EC 3.6.1.9) (Non-canonical purine NTP pyrophosphatase) (Non-standard purine NTP pyrophosphatase) (Nucleoside-triphosphate diphosphatase) (Nucleoside-triphosphate pyrophosphatase) (NTPase)	Ca	147.2	66	52.4	325	231.1	391.3	88.5333	315.8	3.56702	0.0145549
Q59XQ1	HAL22	3'(2'),5'-bisphosphate nucleotidase 2 (EC 3.1.3.7) (3'(2'),5-bisphosphonucleoside 3'(2')-phosphohydrolase 2) (DPNPase 2) (Halotolerance protein HAL22)	Ca	282.2	112.3	104	670.2	429.8	733.2	166.167	611.067	3.67743	0.0151542
P0CY20	HAL21	3'(2'),5'-bisphosphate nucleotidase 1 (EC 3.1.3.7) (3'(2'),5-bisphosphonucleoside 3'(2')-phosphohydrolase 1) (DPNPase 1) (Halotolerance protein HAL21)	Ca	424.7	107.2	113.6	779.9	534	814.6	215.167	709.5	3.29744	0.0226123
A0A1D8PQL8	GUS1	glutamate--tRNA ligase (EC 6.1.1.17) (Glutamyl-tRNA synthetase)	Ca	223	112.7	120	407.6	327.1	436.6	151.9	390.433	2.57033	0.00787337
A0A1D8PNS0	GUK1	guanylate kinase (EC 2.7.4.8)	Ca	604.3	152.7	157.5	1142.3	794.2	1041.5	304.833	992.667	3.25642	0.0194398
Q5APF2	GUA1	GMP synthase [glutamine-hydrolyzing] (EC 6.3.5.2) (GMP synthetase) (Glutamine amidotransferase)	Ca	967.9	345.9	340.2	1533.6	1399.2	1680.8	551.333	1537.87	2.78936	0.0115824
Q5AFB4	GST2	Gst2p	Ca	103.7	39.6	47.6	213.9	154.6	194.4	63.6333	187.633	2.94866	0.0096625
Q59P43	GSP1	GTP-binding nuclear protein	Ca	1784.3	615.3	780.4	1587.9	1515.7	2599.3	1060	1900.97	1.79336	0.17168
Q5AF81	GRX3	Monothiol glutaredoxin	Ca	361.8	153	136.3	341.8	197.4	376.8	217.033	305.333	1.40685	0.386727
Q5A2A5	GRS1	glycine--tRNA ligase (EC 6.1.1.14) (Diadenosine tetraphosphate synthetase)	Ca	502.1	230.1	675.6	850.3	829.3	992.3	469.267	890.633	1.89793	0.0390502
P83775	GRP2	Putative NADPH-dependent methylglyoxal reductase GRP2 (EC 1.1.1.283) (Cytoplasmic antigenic protein 2)	Ca	3312.6	934.7	878	5769.6	3568.2	6624.5	1708.43	5320.77	3.11441	0.0408604
A0A1D8PEJ8	GRP1	Grp1p	Ca	158	46.6	56.8	307.6	204.7	333	87.1333	281.767	3.23374	0.021271
A0A1D8PNK3	GRE3	D-xylose reductase [NAD(P)H] (EC 1.1.1.307)	Ca	2388.9	672.4	677.8	4052.6	2798.4	4388.5	1246.37	3746.5	3.00594	0.0288484
A0A1D8PHQ6	GRE2	Gre2p	Ca	32.6	12	13.8	228.7	203	86	19.4667	172.567	8.86473	0.0261082
Q59WD3	GPX3	Glutathione peroxidase-like peroxiredoxin GPX3 (EC 1.11.1.24) (Glutathione peroxidase homolog 3) (GPx 3)	Ca	165.1	45.4	57.6	167.6	194.5	248.6	89.3667	203.567	2.27788	0.0636449
P82612	GPM1	Phosphoglycerate mutase (PGAM) (EC 5.4.2.11) (BPG-dependent PGAM) (MPGM) (Phosphoglyceromutase)	Ca	3387.3	1631	1523.8	8944.8	6593.8	7959.7	2180.7	7832.77	3.59186	0.00343033
A0A1D8PQQ3	GPH1	Alpha-1,4 glucan phosphorylase (EC 2.4.1.1)	Ca	91.4	55.5	50.5	117.2	118.6	147.7	65.8	127.833	1.94276	0.0189008
A0A1D8PJG1	GPA2	Guanine nucleotide-binding protein subunit alpha	Ca	101.8	28.5	29.9	101.3	84.5	131.2	53.4	105.667	1.97878	0.133167
A0A1D8	GOR1	Glyoxylate reductase	Ca	70.7	21.4	43.2	541.8	403.2	463.6	45.1	469.533	10.4109	0.000569052
Q59W04	GON7	EKC/KEOPS complex subunit GON7	Ca	63.5	17	16.6	113.7	84.3	105.4	32.3667	101.133	3.12461	0.0182916
A0A1D8PFS4	GND1	6-phosphogluconate dehydrogenase, decarboxylating (EC 1.1.1.44)	Ca	3307.5	1037.3	978	4575.2	3799.7	4438.2	1774.27	4271.03	2.40721	0.0359204
Q5AHF9	GNA1	Glucosamine 6-phosphate N-acetyltransferase (EC 2.3.1.4)	Ca	360.7	69.7	66.3	647.3	440.8	736.8	165.567	608.3	3.67405	0.0278979
Q5AF03	GLX3	Glyoxalase 3 (EC 4.2.1.130) (Glutathione-independent glyoxalase)	Ca	1720.9	476	680.1	3040.3	1635.2	4025	959	2900.17	3.02416	0.0706928
Q59NQ5	GLR1	Glutathione reductase (EC 1.8.1.7)	Ca	1001	448.8	532.1	883.9	826.8	967.8	660.633	892.833	1.35148	0.259072
Q5A7M1	GLO3	ADP-ribosylation factor GTPase-activating protein	Ca	621.6	167	150.8	973.2	461.7	784.4	313.133	739.767	2.36247	0.117881
A0A1D8PID4	GLO2	hydroxyacylglutathione hydrolase (EC 3.1.2.6) (Glyoxalase II)	Ca	827.5	230.2	220.9	1805.9	1217.4	2369.9	426.2	1797.73	4.21805	0.0242336
Q5ABB2	GLO1	Lactoylglutathione lyase (EC 4.4.1.5) (Glyoxalase I)	Ca	856.7	304.2	300.2	1091.9	1090.9	2228.1	487.033	1470.3	3.01889	0.0800471
A0A1D8PQM9	GLN4	glutamine--tRNA ligase (EC 6.1.1.18) (Glutaminyl-tRNA synthetase)	Ca	973.6	361.6	344.7	1151.5	1030.8	1075	559.967	1085.77	1.93898	0.0663743
Q59TZ8	GLK1	Phosphotransferase (EC 2.7.1.-)	Ca	1962.3	581.1	679.3	3339.7	3087.4	3041.5	1074.23	3156.2	2.9381	0.0101768
A0A1D8PKH2	GLG2	Glg2p	Ca	107.2	14.3	16.7	122.3	80.7	155	46.0667	119.333	2.59045	0.121526
Q59N42	GLC7	Serine/threonine-protein phosphatase (EC 3.1.3.16)	Ca	49.7	31.9	30.8	78.3	54.2	72.7	37.4667	68.4	1.82562	0.0313472
A0A1D8PQ59	GLC3	1,4-alpha-glucan-branching enzyme (EC 2.4.1.18) (Glycogen-branching enzyme)	Ca	329.3	129.4	117.8	435.6	281.9	425.1	192.167	380.867	1.98196	0.0897665
Q59YJ9	GIS2	mRNA-binding translational activator	Ca	18.2	7.8	5.1	46.4	23	32.5	10.3667	33.9667	3.27653	0.0401627
A0A1D8PFX8	GDI1	Rab GDP dissociation inhibitor	Ca	1051.5	269.3	306.4	1285.7	1067.1	1307.1	542.4	1219.97	2.2492	0.0635328
A0A1D8PMH8	GDH3	Glutamate dehydrogenase	Ca	329.3	98.3	118.5	418.9	348.9	465.3	182.033	411.033	2.25801	0.0478911
Q5ADT4	GCY1	Glycerol 2-dehydrogenase (NADP(+))	Ca	712.5	241.8	294.5	2057.8	1184.4	2300.2	416.267	1847.47	4.43818	0.01804
Q5AKX1	GCV3	Glycine cleavage system H protein	Ca	871.4	138.6	155.1	1649.2	1114.1	2128.6	388.367	1630.63	4.1987	0.0307511
A0A1D8PE97	GCV2	Glycine cleavage system P protein (EC 1.4.4.2)	Ca	425.1	123	163.4	439.3	457.5	508.9	237.167	468.567	1.97569	0.0754375
A0A1D8PPW9	GCV1	Aminomethyltransferase (EC 2.1.2.10) (Glycine cleavage system T protein)	Ca	703.9	278	213.1	1122.2	611.9	1022	398.333	918.7	2.30636	0.0765198
Q5AGF6	GCD11	protein-synthesizing GTPase (EC 3.6.5.3)	Ca	149.7	66.3	55.5	168.1	179.2	214.9	90.5	187.4	2.07072	0.0423264
A0A1D8PEW1	GCA2	Gca2p	Ca	46.3	30.7	27.9	63.4	24.3	90.2	34.9667	59.3	1.6959	0.290021
A0A1D8PCM2	GAL7	Galactose-1-phosphate uridylyltransferase (EC 2.7.7.12)	Ca	446.6	235.5	230.5	1188.8	984.9	926.1	304.2	1033.27	3.39667	0.00240842
A0A1D8PCN0	GAL10	Bifunctional UDP-glucose 4-epimerase/aldose 1-epimerase	Ca	1298.2	563.8	671.2	2091	2244.8	2512.5	844.4	2282.77	2.70342	0.00521852
Q59VY8	GAL1	Galactokinase (EC 2.7.1.6) (Galactose kinase)	Ca	1467	412.2	461.4	2703	1741.3	2831.7	780.2	2425.33	3.1086	0.0277083
A0A1D8PF79	GAD1	Glutamate decarboxylase (EC 4.1.1.15)	Ca	95.3	37.5	64.8	133.8	177	192.6	65.8667	167.8	2.54757	0.0136543
A0A1D8PKV4	FUM12	fumarate hydratase (EC 4.2.1.2)	Ca	4338.6	1168.9	1058.4	3484.7	1879.2	3298	2188.63	2887.3	1.31923	0.588347
Q5A6L1	FUM11	fumarate hydratase (EC 4.2.1.2)	Ca	306	106.1	135	468.3	348.6	406.3	182.367	407.733	2.23579	0.0341747
A0A1D8PCT4	FRS2	phenylalanine--tRNA ligase (EC 6.1.1.20)	Ca	55.8	13.1	19	54.3	59.9	89.5	29.3	67.9	2.31741	0.0889073
A0A1D8PS16	FRS1	phenylalanine--tRNA ligase (EC 6.1.1.20) (Phenylalanyl-tRNA synthetase beta subunit)	Ca	48.3	17.6	21.4	60.7	50.8	94	29.1	68.5	2.35395	0.072412
Q5AJ90	FOX3	Fox3p	Ca	1249.5	393.2	346.2	1224.5	734.6	852.6	662.967	937.233	1.4137	0.450867
A0A1D8PJ13	FOX2	Bifunctional hydroxyacyl-CoA dehydrogenase/enoyl-CoA hydratase	Ca	234.4	106.7	144.6	172.3	148.3	274.2	161.9	198.267	1.22462	0.538044
Q5AP65	FMP52	Protein FMP52, mitochondrial	Ca	115.9	28.8	32.3	198.3	145.1	183.5	59	175.633	2.97684	0.0231798
A0A1D8PDA4	FMA1	Fma1p	Ca	228.5	61.9	90.3	618.3	464.8	633.5	126.9	572.2	4.50906	0.00393783
A0A1D8PU61	FDH3	S-(hydroxymethyl)glutathione dehydrogenase (EC 1.1.1.284)	Ca	1790.2	728.5	836.2	2885.5	2378.8	4028.9	1118.3	3097.73	2.77004	0.0289334
Q59QN6	FDH1	Formate dehydrogenase (FDH) (EC 1.17.1.9) (NAD-dependent formate dehydrogenase)	Ca	8896.4	1324.5	1326.9	5399.1	3356.1	5456.3	3849.27	4737.17	1.23067	0.751407
A0A1D8PQ75	FDC1	Ferulic acid decarboxylase 1 (EC 4.1.1.102) (Phenacrylate decarboxylase)	Ca	28.3	14.1	15	126.8	81	83.1	19.1333	96.9667	5.06794	0.00757962
P78594	FCA1	Cytosine deaminase (EC 3.5.4.1) (Cytosine aminohydrolase)	Ca	267.5	64.8	65.7	895.1	549.5	979.4	132.667	808	6.09045	0.0102651
A0A1D8PKW2	FBP1	fructose-bisphosphatase (EC 3.1.3.11)	Ca	1540.5	428.1	408	1247.7	936.9	1275.7	792.2	1153.43	1.45599	0.406337
Q9URB4	FBA1	Fructose-bisphosphate aldolase (FBP aldolase) (FBPA) (EC 4.1.2.13) (37 kDa major allergen) (Fructose-1,6-bisphosphate aldolase) (IgE-binding allergen)	Ca	6742.2	2387.6	2118.7	17819.1	12406.6	14393.9	3749.5	14873.2	3.96672	0.00694746
A0A1D8PK65	FAS2	Fatty acid synthase subunit alpha (EC 2.3.1.86) [Includes: 3-oxoacyl-[acyl-carrier-protein] reductase (EC 1.1.1.100); 3-oxoacyl-[acyl-carrier-protein] synthase (EC 2.3.1.41)]	Ca	35.6	57	60	51.6	27.5	56.8	50.8667	45.3	0.890564	0.663055
A0A1D8PED9	FAD1	FMN adenylyltransferase	Ca	43.4	16.9	14.7	102.9	58.4	90.6	25	83.9667	3.35867	0.0217812
A0A1D8PU56	FAA4	Long-chain fatty acid-CoA ligase	Ca	26.9	12.9	20	35.9	34.1	45.6	19.9333	38.5333	1.93311	0.0260866
A0A1D8PIW1	ETR1	Etr1p	Ca	1534.4	459.1	402	1674.9	941.8	1370.1	798.5	1328.93	1.66429	0.28035
Q59KZ2	ESS1	Peptidyl-prolyl cis-trans isomerase (EC 5.2.1.8)	Ca	200.3	84.6	61.3	356.1	174.9	333.6	115.4	288.2	2.4974	0.0727628
A0A1D8PSD6	ERV1	Sulfhydryl oxidase (EC 1.8.3.2)	Ca	139.5	48.3	30.1	174.9	110	185.6	72.6333	156.833	2.15925	0.11092
A0A1D8PLH0	ERG8	Phosphomevalonate kinase (EC 2.7.4.2)	Ca	367.1	90.8	95.3	382.3	322.2	511.7	184.4	405.4	2.19848	0.108046
A0A1D8PH78	ERG20	Farnesyl pyrophosphate synthase (FPP synthase) (FPS) (EC 2.5.1.10) ((2E,6E)-farnesyl diphosphate synthase) (Dimethylallyltranstransferase) (EC 2.5.1.1) (Farnesyl diphosphate synthase) (Geranyltranstransferase)	Ca	846.9	311.5	323.9	1532.2	1109.5	1461.1	494.1	1367.6	2.76786	0.016422
A0A1D8PTW6	ERG13	Hydroxymethylglutaryl-CoA synthase (HMG-CoA synthase) (EC 2.3.3.10) (3-hydroxy-3-methylglutaryl coenzyme A synthase)	Ca	1971.1	696.3	701.1	2792	2500.1	3143.3	1122.83	2811.8	2.5042	0.021828
A0A1D8PEL1	ERG12	Mevalonate kinase (MK) (MvK) (EC 2.7.1.36) (Ergosterol biosynthesis protein 12) (Regulation of autonomous replication protein 1)	Ca	381.7	68.2	60.2	678.8	359.8	574.1	170.033	537.567	3.16154	0.060202
A0A1D8PH52	ERG10	Acetyl-CoA acetyltransferase (EC 2.3.1.9) (Acetoacetyl-CoA thiolase) (Ergosterol biosynthesis protein 10)	Ca	2174.1	691.6	665.6	2926.8	2056.6	2461.6	1177.1	2481.67	2.10829	0.0796886
Q59ZH8	ERF1	Translation termination factor eRF1	Ca	165.1	67.2	66.7	183.3	203	191.2	99.6667	192.5	1.93144	0.0490604
A0A1D8PGB7	ENT2	Epsin	Ca	355.3	81.2	52	232.5	140.4	395.6	162.833	256.167	1.57318	0.487106
P30575	ENO1	Enolase 1 (EC 4.2.1.11) (2-phospho-D-glycerate hydro-lyase) (2-phosphoglycerate dehydratase)	Ca	13896.8	6203.6	5803.7	33135.4	25030.9	32627.3	8634.7	30264.5	3.50499	0.00433578
A0A1D8PD64	ELA1	Elongin-A	Ca	19.9	8.3	4	124.5	77.2	52.9	10.7333	84.8667	7.90683	0.026297
Q5AI24	EHD3	Ehd3p	Ca	926.2	284.9	316.1	485.5	270.8	446	509.067	400.767	0.787258	0.646777
Q5ANP2	EGD2	Nascent polypeptide-associated complex subunit alpha (NAC-alpha) (Alpha-NAC)	Ca	2524.7	643.7	638.4	5108.9	3047.6	3798.8	1268.93	3985.1	3.14051	0.0354638
Q59TU0	EGD1	Nascent polypeptide-associated complex subunit beta (NAC-beta) (Beta-NAC)	Ca	703.6	329.9	338	1379.6	890.8	950.7	457.167	1073.7	2.3486	0.0352964
Q5A0M4	EFT2	Elongation factor 2 (EF-2)	Ca	2620.5	886.7	879.1	2543.7	2085.6	3068.3	1462.1	2565.87	1.75492	0.16222
Q5A013	EFM7	Protein N-terminal and lysine N-methyltransferase EFM7 (EC 2.1.1.-) (Elongation factor methyltransferase 7)	Ca	37.4	16	11.9	109.6	73.2	95.1	21.7667	92.6333	4.25574	0.00582414
A0A1D8PHH0	EFM4	Protein-lysine N-methyltransferase EFM4 (EC 2.1.1.-) (Elongation factor methyltransferase 4)	Ca	162.8	28.5	38.9	308	256.4	326.1	76.7333	296.833	3.86838	0.0100878
A0A1D8PM35	EFB1	Translation elongation factor 1 subunit beta	Ca	230.6	53.4	44.3	426.8	326.9	342.2	109.433	365.3	3.33811	0.0198553
A0A1D8PS56	ECM4	Omega-class glutathione transferase	Ca	1715.5	645.1	618.9	1798.5	1556.3	1990.4	993.167	1781.73	1.79399	0.108225
A0A1D8PCY4	ECM33	Ecm33p	Ca	313.1	118.8	120.4	442.3	325.1	437.2	184.1	401.533	2.18106	0.0441361
A0A1D8PKH0	ECM15	Ecm15p	Ca	160.3	71.9	100.1	378.4	190.5	292.3	110.767	287.067	2.59163	0.0429556
A0A1D8PJK3	ECM14	Putative metallocarboxypeptidase	Ca	73.2	29.9	19.4	113.3	68.6	82.5	40.8333	88.1333	2.15837	0.0885332
A0A1D8PPK1	EBP1	Probable NADPH dehydrogenase (EC 1.6.99.1) (Estrogen-binding protein) (EBP)	Ca	157.6	62.8	66.2	505.3	329	600.8	95.5333	478.367	5.00733	0.010988
P0CY19	DUT1	Deoxyuridine 5'-triphosphate nucleotidohydrolase (dUTPase) (EC 3.6.1.23) (dUTP pyrophosphatase)	Ca	104.5	23.8	19.2	255.6	159	236.8	49.1667	217.133	4.41627	0.0143101
Q5AKA5	DUG1	Cys-Gly metallodipeptidase DUG1 (EC 3.4.13.-) (Deficient in utilization of glutathione protein 1) (GSH degradosomal complex subunit DUG1)	Ca	1626	586.4	560.1	4673.9	3128.1	3724.8	924.167	3842.27	4.15755	0.00692165
A0A1D8PJK2	DTD2	D-aminoacyl-tRNA deacylase (EC 3.1.1.96)	Ca	53.4	13.7	16.8	62.4	61	59.1	27.9667	60.8333	2.17521	0.0619175
Q59UF7	DPS1-1	aspartate--tRNA ligase (EC 6.1.1.12) (Aspartyl-tRNA synthetase)	Ca	1272.9	565.8	651.7	1633.8	1783	2369.8	830.133	1928.87	2.32356	0.0255137
A0A1D8PG40	DPB4	DNA polymerase epsilon noncatalytic subunit	Ca	77.3	22.1	17.1	109.9	66.1	81.4	38.8333	85.8	2.20944	0.112558
Q5A7P9	DOT5	Thioredoxin peroxidase	Ca	2551.6	802	696.2	2566.2	1300.8	1898.9	1349.93	1921.97	1.42375	0.462021
Q5AKU7	DOS2	Dos2p	Ca	538.2	108.3	120.9	773.7	467.7	987.1	255.8	742.833	2.90396	0.0778545
A0A1D8PPR2	DOG1	2-deoxyglucose-6-phosphatase	Ca	308.8	155	101.2	444.1	365	915.4	188.333	574.833	3.05221	0.101887
A0A1D8PEM3	DOA1	Doa1p	Ca	562.9	176	182.9	871.9	695.4	782.1	307.267	783.133	2.54871	0.0258648
Q5AMM4	DEF1	RNA polymerase II degradation factor 1	Ca	96.1	30.4	21	123.6	68.3	110.8	49.1667	100.9	2.0522	0.148339
Q59R18	DED81	asparagine--tRNA ligase (EC 6.1.1.22) (Asparaginyl-tRNA synthetase)	Ca	1029.4	439.4	554.5	1383.2	1287.9	1490.6	674.433	1387.23	2.05689	0.019859
Q59X49	DDR48	Stress protein DDR48 (DNA damage-responsive protein 48) (DDRP 48)	Ca	741.9	112	101.3	2819.2	1382.7	1566.3	318.4	1922.73	6.03874	0.0323455
A0A1D8PFX6	DDI1	DNA damage-inducible protein 1	Ca	190.5	57.9	55.6	266.3	197.6	277.4	101.333	247.1	2.43849	0.0462683
A0A1D8PTQ2	DCP2	Decapping enzyme complex catalytic subunit	Ca	54.6	25	13	49.4	31.6	93.6	30.8667	58.2	1.88553	0.28554
Q5AF95	DBP4	ATP-dependent RNA helicase DBP4 (EC 3.6.4.13)	Ca	14.2	7.4	7.6	164.2	132.2	30.3	9.73333	108.9	11.1884	0.0702464
A0A1D8PD33	DAO1	Dao1p	Ca	33.8	12.1	11.6	51.7	43.2	47.2	19.1667	47.3667	2.4713	0.0217073
A0A1D8PEI2	DAK2	Dihydroxyacetone kinase	Ca	69.4	32.1	29.7	77.5	85	126.4	43.7333	96.3	2.20198	0.0575587
Q59T95	CYS4	Cystathionine beta-synthase (EC 4.2.1.22)	Ca	63.2	22.1	25.8	111.1	92.3	149.5	37.0333	117.633	3.17642	0.0195041
A0A1D8PKL0	CYP5	Peptidyl-prolyl cis-trans isomerase (PPIase) (EC 5.2.1.8)	Ca	1339.4	354.4	252.6	1881.5	1193.2	2172.1	648.8	1748.93	2.69564	0.0716947
P22011	CYP1	Peptidyl-prolyl cis-trans isomerase (PPIase) (EC 5.2.1.8) (Cyclophilin) (CPH) (Cyclosporin A-binding protein) (Rotamase)	Ca	3822.1	1010.2	835	8078.3	4731.5	10250.7	1889.1	7686.83	4.06905	0.0364651
P53698	CYC1	Cytochrome c	Ca	1281.4	1037.9	1104.1	3162.8	2072.5	2840.1	1141.13	2691.8	2.35888	0.00945661
A0A1D8PQP7	CYB5	Cyb5p	Ca	104.8	19.4	26.9	134.9	102.5	160.3	50.3667	132.567	2.63203	0.0621595
A0A1D8PDI5	CUE5	Ubiquitin-binding protein	Ca	699.1	101.2	86.5	863.4	360.7	822.3	295.6	682.133	2.30762	0.208799
Q59NP1	CTR1	Copper transport protein CTR1	Ca	94.6	43.2	64.6	154.8	149.6	165.1	67.4667	156.5	2.31966	0.00464625
A0A1D8PF53	CTA3	Cta3p	Ca	396.7	111.6	95.3	781.2	398.1	609.3	201.2	596.2	2.96322	0.0556795
P0CY24	CST20	Serine/threonine-protein kinase CST20 (EC 2.7.11.1)	Ca	31.5	9.5	9.1	51.6	31.1	47.3	16.7	43.3333	2.59481	0.0513214
Q5A9D4	CSP37	Csp37p	Ca	119.9	45	59.3	266.1	331.8	432.4	74.7333	343.433	4.59545	0.00738764
Q5A0X8	CSA2	Secreted hemophore CSA2 (Surface antigen protein 2)	Ca	63.3	14.5	11	150.1	63.1	327.2	29.6	180.133	6.08559	0.131278
Q5AFA2	CRH11	Extracellular glycosidase CRH11 (EC 3.2.-.-) (Congo red hypersensitive protein 11)	Ca	796.6	268.1	471.3	849.6	397	1149.7	512	798.767	1.56009	0.34406
A0A1D8PSY8	CRG1	Crg1p	Ca	425.8	245.7	218.7	293.5	208.2	799.4	296.733	433.7	1.46158	0.522399
A0A1D8PL78	CRD2	Crd2p	Ca	53.9	10.2	10.3	387.8	111.8	346.1	24.8	281.9	11.3669	0.0419252
A0A1D8PRC2	CPY1	Carboxypeptidase (EC 3.4.16.-)	Ca	1267.4	341.1	398.1	1636.4	789.5	1618.7	668.867	1348.2	2.01565	0.172672
Q5ACI8	CPR6	Peptidyl-prolyl cis-trans isomerase D (PPIase D) (EC 5.2.1.8) (Rotamase D)	Ca	1029.1	412.4	455.2	1108	1018.6	1059.2	632.233	1061.93	1.67965	0.0987272
Q5ALM6	CPR3	Peptidyl-prolyl cis-trans isomerase (PPIase) (EC 5.2.1.8)	Ca	965.4	183.8	243.6	2297.6	1302.9	2648.9	464.267	2083.13	4.48693	0.0270609
A0A1D8PH08	COX6	Cytochrome c oxidase subunit 6, mitochondrial (Cytochrome c oxidase polypeptide VI)	Ca	108.6	15.8	20.1	304.2	236.9	208.1	48.1667	249.733	5.18478	0.00832346
Q5APK5	COX5	Cytochrome c oxidase subunit Va	Ca	45.5	16.9	15	45.5	46.7	78.3	25.8	56.8333	2.20284	0.100419
Q5ALV5	COX4	Cytochrome c oxidase subunit IV	Ca	438.2	61.4	64.4	1142.3	855.3	1486.5	188	1161.37	6.17748	0.0116931
Q5A884	COX23	Cytochrome c oxidase-assembly factor COX23, mitochondrial	Ca	56.2	13.2	14.1	96.2	48.7	73.8	27.8333	72.9	2.61916	0.0844481
Q5A799	COI1	Coi1p	Ca	411.5	45.7	52.8	585.9	242.6	936.1	170	588.2	3.46	0.148179
A0A1D8PMW6	COF1	Cofilin (Actin-depolymerizing factor 1)	Ca	1079	162.8	137.3	1584.8	1013.6	1879.9	459.7	1492.77	3.24726	0.0614647
Q59XV1	CMK2	Calmodulin-dependent protein kinase	Ca	48.3	15.3	9.6	103	75	111.8	24.4	96.6	3.95902	0.0116425
A0A1D8PMF8	CMD1	Calmodulin	Ca	1194.5	298.4	281.7	2863.4	1399.7	7166.9	591.533	3810	6.44089	0.140914
Q5AMQ2	CLC1	Clathrin light chain	Ca	650.8	63.9	52.5	743.3	393.7	805.5	255.733	647.5	2.53193	0.171523
Q59LQ4	CKS1	Cyclin-dependent kinases regulatory subunit	Ca	210.6	21.4	25.1	343	207.5	506.2	85.7	352.233	4.11007	0.0666975
A0A1D8PSH3	CIT1	Citrate synthase	Ca	14857.3	3622.7	4604.7	6435	3126	6408.5	7694.9	5323.17	0.691779	0.562094
A0A1D8PPI6	CIP1	Cip1p	Ca	696.2	145.4	154.8	524.5	331.7	1090.6	332.133	648.933	1.95383	0.338327
Q5AG86	CIA1	Probable cytosolic iron-sulfur protein assembly protein 1	Ca	71.9	28	25.1	156.4	110.4	89.2	41.6667	118.667	2.848	0.0367209
Q59RN6	CHZ1	Histone H2A.Z-specific chaperone CHZ1	Ca	285.4	60.5	51.7	798.1	421.8	760	132.533	659.967	4.97963	0.0205536
P40954	CHT3	Chitinase 3 (EC 3.2.1.14)	Ca	81.8	29.4	46.8	102.7	54.1	137.9	52.6667	98.2333	1.86519	0.188384
O74161	CHS5	Chitin biosynthesis protein CHS5	Ca	16.9	6.6	5	25.5	36	16.4	9.5	25.9667	2.73333	0.0720867
A0A1D8PPS9	CHC1	Clathrin heavy chain	Ca	181	62.3	147.3	210.6	157.3	242	130.2	203.3	1.56144	0.165187
P56553	CGR1	Cell growth-regulated gene 1 protein	Ca	260.1	76	62.1	195.3	148.1	354.7	132.733	232.7	1.75314	0.325729
P25997	CEF3	Elongation factor 3 (EF-3) (EC 3.6.4.-)	Ca	130.2	73.2	67.3	165.2	140	223.1	90.2333	176.1	1.95161	0.0537958
Q5A3Z5	CDG1	Cysteine dioxygenase CDG1 (CDO) (EC 1.13.11.20)	Ca	110.5	43.2	40.2	523.2	406.5	271.5	64.6333	400.4	6.19495	0.011664
A0A1D8PS12	CDC60	leucine--tRNA ligase (EC 6.1.1.4) (Leucyl-tRNA synthetase)	Ca	919	408.6	555.6	1228.7	1414.1	1540	627.733	1394.27	2.22111	0.0122456
P0CY33	CDC42	Cell division control protein 42 homolog	Ca	126.3	51.6	58.1	74.1	74	121.1	78.6667	89.7333	1.14068	0.7183
Q8X1E6	CDC37	Hsp90 co-chaperone Cdc37 (Cell division control protein 37) (Hsp90 chaperone protein kinase-targeting subunit)	Ca	818.9	240.1	256.2	1102.4	872.8	1147.8	438.4	1041	2.37454	0.044539
P46614	CDC19	Pyruvate kinase (PK) (EC 2.7.1.40)	Ca	1869.4	936.3	1128.3	4420.2	4472.1	4396.8	1311.33	4429.7	3.37801	0.00039821
Q59WC0	CCS1	Superoxide dismutase 1 copper chaperone	Ca	220.5	78.8	83.2	1036.8	686.3	760.7	127.5	827.933	6.49359	0.00383229
Q5AEN1	CCP1	Cytochrome c peroxidase, mitochondrial (CCP) (EC 1.11.1.5)	Ca	601.9	186.8	172.2	1364.3	1021	1179.1	320.3	1188.13	3.70944	0.00729728
P31225	CBP1	Corticosteroid-binding protein	Ca	1757.9	403.4	424.6	1348.3	786.7	1836	861.967	1323.67	1.53564	0.441472
O13289	CAT1	Peroxisomal catalase (EC 1.11.1.6)	Ca	92.5	29	41.7	103	115.7	164.7	54.4	127.8	2.34926	0.0531893
A0A1D8PL14	CAR2	Ornithine aminotransferase (EC 2.6.1.13)	Ca	5431.1	1511	1586	4904.5	2887.2	7250	2842.7	5013.9	1.76378	0.295771
A0A1D8PP00	CAR1	Arginase (EC 3.5.3.1)	Ca	1190.6	349.2	307.7	1626.2	775.4	2428.4	615.833	1610	2.61434	0.148964
A0A1D8PNN8	CAM1-1	Cam1-1p	Ca	256	111.2	124.1	385.6	391.1	411.7	163.767	396.133	2.41889	0.00776178
A0A1D8PKC3	CAM1	Translation elongation factor EF1B gamma	Ca	101	41.3	48.7	67.1	93.3	128.3	63.6667	96.2333	1.51152	0.275934
Q5AQ12	CAF20	Cap-associated protein CAF20	Ca	199	122.3	51.7	276.8	195.7	443.6	124.333	305.367	2.45603	0.0987222
Q59QR8	BUB3	Bub3p	Ca	180	71.9	72.5	192.6	121.5	163.8	108.133	159.3	1.47318	0.284544
Q59TS3	BTA1	Bta1p	Ca	103.3	138.2	150.9	188.8	142.9	188.7	130.8	173.467	1.3262	0.110545
A0A1D8PRW9	BOI2	Boi2p	Ca	77.2	10.7	12.7	206.2	128.6	137.1	33.5333	157.3	4.69085	0.019696
Q59K86	BNA1	3-hydroxyanthranilate 3,4-dioxygenase (EC 1.13.11.6) (3-hydroxyanthranilate oxygenase) (3-HAO) (3-hydroxyanthranilic acid dioxygenase) (HAD) (Biosynthesis of nicotinic acid protein 1)	Ca	497.3	114.3	112.7	1043.6	730.3	1265.4	241.433	1013.1	4.19619	0.018518
O42766	BMH1	14-3-3 protein homolog	Ca	812.7	300.4	323.7	1232.8	999.7	1120	478.933	1117.5	2.33331	0.0238792
P0CT51	BLP1	Blood-induced peptide 1	Ca	618.4	97.8	67.1	973.2	398	1046.7	261.1	805.967	3.08681	0.11582
Q5AMT2	BGL2	Glucan 1,3-beta-glucosidase BGL2 (EC 3.2.1.58) (Exo-1,3-beta-glucanase)	Ca	1258.7	385.8	370.8	2292.5	1373.6	2376.8	671.767	2014.3	2.99851	0.0367453
A0A1D8PU24	BET2	Geranylgeranyl transferase type-2 subunit beta (EC 2.5.1.60)	Ca	92.7	34.1	40	113.4	96.8	105.7	55.6	105.3	1.89388	0.0610848
Q5A4W8	BDF1	Bromodomain-containing factor 1	Ca	108.9	23.2	13.9	173.8	105.8	128.4	48.6667	136	2.79452	0.0736139
Q9HEW1	BCY1	cAMP-dependent protein kinase regulatory subunit (PKA regulatory subunit) (PKA-R)	Ca	63.2	19.3	15.5	54.4	44.4	57.2	32.6667	52	1.59184	0.288016
A0A1D8PE54	BBC1	Bbc1p	Ca	422	102.2	66	427.4	209.8	519.6	196.733	385.6	1.96001	0.26463
A0A1D8PKB9	BAT22	Branched-chain-amino-acid aminotransferase (EC 2.6.1.42)	Ca	1700.7	505.9	523.1	1854.8	1584	2426.4	909.9	1955.07	2.14866	0.0887773
A0A1D8PH42	BAT21	Branched-chain-amino-acid aminotransferase (EC 2.6.1.42)	Ca	123.7	55.6	54.4	185	169.7	292	77.9	215.567	2.76722	0.0371181
Q59PV8	ATP7	ATP synthase subunit d, mitochondrial	Ca	439.3	83	71	734.2	548.2	477.2	197.767	586.533	2.96578	0.0531302
Q5A7P7	ATP5	ATP synthase subunit 5, mitochondrial	Ca	102	36.1	35.5	257.2	200	175.2	57.8667	210.8	3.64286	0.00958058
Q59ZE0	ATP4	ATP synthase subunit 4	Ca	411.8	127.7	167.3	693.2	561.8	606.7	235.6	620.567	2.63398	0.0164693
Q59M30	ATP20	F1F0 ATP synthase subunit g	Ca	43.9	11.2	20.9	71.3	54.3	78.9	25.3333	68.1667	2.69079	0.0241441
A0A1D8PKZ9	ATP2	ATP synthase subunit beta (EC 7.1.2.2)	Ca	748.3	229.8	263.3	832	635.6	988	413.8	818.533	1.97809	0.107989
A0A1D8PUD2	ATP16	ATP synthase subunit delta, mitochondrial (F-ATPase delta subunit)	Ca	66.3	9.8	9.5	82.7	63.7	95.7	28.5333	80.7	2.82827	0.0683038
A0A1D8PHL7	ATP14	F1F0 ATP synthase subunit h	Ca	192.2	10.2	8.6	169.9	132.2	165.4	70.3333	155.833	2.21564	0.240504
A0A1D8PDC4	ATP1	ATP synthase subunit alpha	Ca	329.1	134.9	125.7	343.5	266.6	476.9	196.567	362.333	1.84331	0.140628
A0A1D8PH00	ASR3	Asr3p	Ca	829.4	156.7	132.5	2129.9	1180.6	2700	372.867	2003.5	5.37323	0.0307632
A0A1D8PTU7	ASR2	Asr2p	Ca	292.2	95.7	110.4	1243.2	847.2	1348.3	166.1	1146.23	6.90086	0.00403953
A0A1D8PEZ0	ASR1	Asr1p	Ca	92.8	25.1	20.8	276.5	150.4	218.5	46.2333	215.133	4.65321	0.0174803
A0A1D8PIB2	ASN1	Asparagine synthase (Glutamine-hydrolyzing) 2	Ca	1826.3	779.2	835.4	2447.6	2455.9	2738.5	1146.97	2547.33	2.22093	0.0166171
Q59MV1	ASF1	Histone chaperone ASF1 (Anti-silencing function protein 1)	Ca	153.5	37.6	43.5	343.1	216.2	232.2	78.2	263.833	3.37383	0.0277312
P83774	ASC1	Guanine nucleotide-binding protein subunit beta-like protein (40S ribosomal protein ASC1) (Absence of growth suppressor of Cyp1 protein 1) (Cytoplasmic antigenic protein 1)	Ca	1838.9	645.2	583	2593.6	2398.8	2247.9	1022.37	2413.43	2.36063	0.0297576
A0A1D8PMC5	ARO9	Aromatic-amino-acid:2-oxoglutarate transaminase	Ca	145.5	95.2	79.7	135.6	99.8	161	106.8	132.133	1.2372	0.395442
A0A1D8PG20	ARO8	Bifunctional 2-aminoadipate transaminase/aromatic-amino-acid:2-oxoglutarate transaminase	Ca	732	237.1	234.1	556.2	581.3	898.8	401.067	678.767	1.6924	0.235037
Q59TS4	ARO7	Chorismate mutase (EC 5.4.99.5)	Ca	803.5	246.7	251	1290.6	894.4	1618.7	433.733	1267.9	2.92322	0.0404888
P79023	ARO4	Phospho-2-dehydro-3-deoxyheptonate aldolase, tyrosine-inhibited (EC 2.5.1.54) (3-deoxy-D-arabino-heptulosonate 7-phosphate synthase) (DAHP synthase) (Phospho-2-keto-3-deoxyheptonate aldolase)	Ca	924.2	284.6	283.5	1737.3	1199.1	1263.3	497.433	1399.9	2.81425	0.0296535
A0A1D8PGI8	ARO3	Phospho-2-dehydro-3-deoxyheptonate aldolase (EC 2.5.1.54)	Ca	190.2	61.5	56.8	395.2	318.6	266.5	102.833	326.767	3.17763	0.0176305
A0A1D8PTK1	ARO2	Chorismate synthase (EC 4.2.3.5)	Ca	71.2	26.7	30	145	136.9	108.7	42.6333	130.2	3.05395	0.00833802
A0A1D8PM83	ARG8	Acetylornithine aminotransferase, mitochondrial (EC 2.6.1.11)	Ca	459.4	113.9	121.2	664.6	444.6	577.9	231.5	562.367	2.42923	0.0645628
A0A1D8PEI6	ARG5:6	Bifunctional acetylglutamate kinase/N-acetyl-gamma-glutamyl-phosphate reductase	Ca	229.4	68.9	53.9	303.3	210.1	279.5	117.4	264.3	2.25128	0.0792576
Q59R31	ARG4	Arginosuccinase	Ca	87.4	26.1	23.7	94.6	85	83.3	45.7333	87.6333	1.91618	0.118521
Q5ABU0	ARG3	Ornithine carbamoyltransferase	Ca	561.1	184.5	159.4	400.5	230	474.6	301.667	368.367	1.2211	0.677054
A0A1D8PRR5	ARG1	argininosuccinate synthase (EC 6.3.4.5) (Citrulline--aspartate ligase)	Ca	1880.8	586.2	519.5	1070	786.9	1183	995.5	1013.3	1.01788	0.97089
A0A1D8PJ64	ARF3	Arf3p	Ca	230.1	75.5	78.4	250.6	260.6	279.5	128	263.567	2.05911	0.0588376
Q5AND9	ARF2	ADP-ribosylation factor	Ca	178.7	62.2	94.9	163.9	209.9	227.4	111.933	200.4	1.79035	0.0887883
A0A1D8PPB1	ARD	Ardp	Ca	274.7	78.8	81.4	642.6	585.3	472.3	144.967	566.733	3.9094	0.00675205
A0A1D8PSC8	ARC1	Arc1p	Ca	235.4	108.3	121.9	439.8	347.2	426.6	155.2	404.533	2.60653	0.00734729
A0A1D8PI24	ARA1	D-arabinose 1-dehydrogenase (NAD(P)(+))	Ca	889.1	286.3	291.6	1787.7	1234.5	2231.1	489	1751.1	3.58098	0.0228223
Q5ALX8	APT1	Adenine phosphoribosyltransferase (APRT) (EC 2.4.2.7)	Ca	419.9	103.5	131.7	729.3	777.2	1052.8	218.367	853.1	3.90673	0.0112811
A0A1D8PI95	APE3	Peptide hydrolase (EC 3.4.-.-)	Ca	34.8	15.7	20.6	115.4	85.1	82	23.7	94.1667	3.97328	0.00432487
Q59KZ1	APE2	Aminopeptidase 2 (EC 3.4.11.-)	Ca	4570.5	1617.1	2278.6	6569.1	5933.7	7784.6	2822.07	6762.47	2.39628	0.0196956
A0A1D8PQ57	APA2	Bifunctional AP-4-A phosphorylase/ADP sulfurylase	Ca	239.9	76.3	93	354.2	317.5	341.9	136.4	337.867	2.47703	0.0191787
O94083	ANB1	Eukaryotic translation initiation factor 5A (eIF-5A) (eIF-4D)	Ca	1608.4	530.8	417.6	3751.2	2379.9	3663.4	852.267	3264.83	3.83077	0.0144356
A0A1D8PJP4	ALT1	alanine transaminase (EC 2.6.1.2)	Ca	59.4	16	20	60.7	47	62	31.8	56.5667	1.77883	0.166316
Q59L12	ALS3	Agglutinin-like protein 3 (3D9 antigen) (Adhesin 3)	Ca	604.8	256.4	241	662.5	251.4	582.5	367.4	498.8	1.35765	0.489937
P0CU38	ALS2	Agglutinin-like protein 2 (Adhesin 2)	Ca	46.8	50.6	91.4	225.7	123.4	617.2	62.9333	322.1	5.11811	0.161566
Q5A8T4	ALS1	Agglutinin-like protein 1 (Adhesin 1)	Ca	140.3	70.3	106.1	447.3	253.6	546.3	105.567	415.733	3.93811	0.0246133
O93852	ALO1	D-arabinono-1,4-lactone oxidase (ALO) (EC 1.1.3.37) (EC 1.1.3.8) (EC 1.3.3.12) (FAD-linked oxidoreductase ALO1) (L-galactono-gamma-lactone oxidase)	Ca	32.7	27.5	21.7	57.2	46.9	66.8	27.3	56.9667	2.08669	0.0106708
Q59Q79	ALG1	Chitobiosyldiphosphodolichol beta-mannosyltransferase (EC 2.4.1.142) (Asparagine-linked glycosylation protein 1) (Beta-1,4-mannosyltransferase) (GDP-Man:GlcNAc2-PP-dolichol mannosyltransferase) (GDP-mannose-dolichol diphosphochitobiose mannosyltransferase)	Ca	45.1	21.7	25.6	531.9	371.2	195.2	30.8	366.1	11.8864	0.0263179
A0A1D8PM94	ALD6	methylmalonate-semialdehyde dehydrogenase (CoA acylating) (EC 1.2.1.27)	Ca	504.9	176.4	156.3	557.4	386.2	494.7	279.2	479.433	1.71717	0.180461
A0A1D8PGT5	ALD5	Aldehyde dehydrogenase (NAD(P)(+))	Ca	698.6	276	367.5	642	549.2	961	447.367	717.4	1.60361	0.205843
Q5A8K2	ALA1	Alanine--tRNA ligase (EC 6.1.1.7) (Alanyl-tRNA synthetase) (AlaRS)	Ca	958	430	457.4	1247.2	1130.3	1181.9	615.133	1186.47	1.9288	0.0308964
A0A1D8PPH3	AIP5	Glutaredoxin domain-containing protein	Ca	1005	206.1	179.8	1823.5	858.2	1839.6	463.633	1507.1	3.25063	0.0690222
A0A1D8PJK5	AIP2	D-lactate dehydrogenase	Ca	267.6	109	116.9	503.8	316.6	441.7	164.5	420.7	2.55745	0.027391
Q5ALN1	AIM36	Altered inheritance of mitochondria protein 36, mitochondrial (Found in mitochondria protein 39)	Ca	105.6	12.7	12.5	82.9	57.7	105.3	43.6	81.9667	1.87997	0.321138
A0A1D8PR39	AHP2	Ahp2p	Ca	955.2	257.4	246.7	979.5	616.3	1209.3	486.433	935.033	1.92222	0.198165
Q5AF44	AHP1	Thioredoxin peroxidase	Ca	1224.1	293.6	326.8	2360.7	1880.8	3355.2	614.833	2532.23	4.11857	0.0224667
Q5AKW4	AGM1	Phosphoacetylglucosamine mutase (PAGM) (EC 5.4.2.3) (Acetylglucosamine phosphomutase) (N-acetylglucosamine-phosphate mutase)	Ca	2383.4	880.6	791.5	2666.1	1859.8	3605.4	1351.83	2710.43	2.00501	0.132969
A0A1D8PCP6	AGE3	Age3p	Ca	350.8	91	114.7	744.1	442.1	860.5	185.5	682.233	3.67781	0.0294543
A0A1D8PT53	ADP1	Putative ATP-dependent permease	Ca	79.9	27.1	21.9	114.8	77.5	124.7	42.9667	105.667	2.45927	0.0555699
A0A1D8PQ26	ADO1	Adenosine kinase (AK) (EC 2.7.1.20) (Adenosine 5'-phosphotransferase)	Ca	1602.1	520.6	496.2	3191	2009.8	3458.8	872.967	2886.53	3.30658	0.024911
A0A1D8PQH7	ADK2	GTP:AMP phosphotransferase, mitochondrial (EC 2.7.4.10) (Adenylate kinase 3) (AK 3)	Ca	495.3	167.8	141.6	512.9	334.8	588.8	268.233	478.833	1.78514	0.197553
Q5A4Q1	ADK1	Adenylate kinase (EC 2.7.4.3) (ATP-AMP transphosphorylase) (ATP:AMP phosphotransferase) (Adenylate kinase cytosolic and mitochondrial) (Adenylate monophosphate kinase)	Ca	4556	1423.7	1242.9	5225.5	3061.4	3932.5	2407.53	4073.13	1.69183	0.25219
Q59WJ5	ADI1	Acireductone dioxygenase (Acireductone dioxygenase (Fe(2+)-requiring)) (ARD') (Fe-ARD) (EC 1.13.11.54) (Acireductone dioxygenase (Ni(2+)-requiring)) (ARD) (Ni-ARD) (EC 1.13.11.53)	Ca	13.7	2.4	5.5	34.4	30.8	55	7.2	40.0667	5.56481	0.0164014
A0A1D8PS45	ADH5	Adh5p	Ca	1041.2	409.6	348.1	2351.1	1833.7	2098.7	599.633	2094.5	3.49297	0.00500689
O94038	ADH2	Alcohol dehydrogenase 2 (EC 1.1.1.1)	Ca	11768.8	3703.9	2769.9	5660.7	3018.7	4054.2	6080.87	4244.53	0.698015	0.568392
A0A1D8PP43	ADH1	Adh1p	Ca	5932.6	2451.9	2143.9	16417.8	12484.6	12295.6	3509.47	13732.7	3.91304	0.00485339
A0A1D8PGS7	ADE8	phosphoribosylglycinamide formyltransferase 1 (EC 2.1.2.2)	Ca	107.9	39.8	49.5	158.9	90.2	140.6	65.7333	129.9	1.97617	0.0957967
Q59MZ5	ADE6	phosphoribosylformylglycinamidine synthase (EC 6.3.5.3) (Formylglycinamide ribonucleotide amidotransferase) (Formylglycinamide ribotide amidotransferase)	Ca	67.2	30.5	27.4	125.5	84.4	89.6	41.7	99.8333	2.39408	0.0329439
A0A1D8PE67	ADE5:7	Bifunctional aminoimidazole ribotide synthase/glycinamide ribotide synthase	Ca	1038.3	391.9	440.2	1451	1272.9	1440.9	623.467	1388.27	2.22669	0.0239123
Q5A6R2	ADE17	Bifunctional phosphoribosylaminoimidazolecarboxamide formyltransferase/IMP cyclohydrolase	Ca	252.2	100.6	96	271.1	181	315.5	149.6	255.867	1.71034	0.176364
A0A1D8PT56	ADE13	Adenylosuccinate lyase (ASL) (EC 4.3.2.2) (Adenylosuccinase)	Ca	1600	451.5	504	2341.3	1313.4	2431.7	851.833	2028.8	2.38169	0.0857153
P0CH96	ADE12	Adenylosuccinate synthetase (AMPSase) (AdSS) (EC 6.3.4.4) (IMP--aspartate ligase)	Ca	1051.4	359.8	359.6	1540.2	1209.7	1471	590.267	1406.97	2.38361	0.0314832
A0A1D8PRQ1	ADE1	Phosphoribosylaminoimidazole-succinocarboxamide synthase (EC 6.3.2.6) (SAICAR synthetase)	Ca	1843.5	591.9	635.6	3281.3	2554.2	4557.4	1023.67	3464.3	3.38421	0.0269196
A0A1D8PFR4	ACT1	Actin	Ca	2729.6	958.9	1018.2	3830.3	2667.6	4444	1568.9	3647.3	2.32475	0.0561246
Q8NJN3	ACS2	Acetyl-coenzyme A synthetase 2 (EC 6.2.1.1) (Acetate--CoA ligase 2) (Acyl-activating enzyme 2)	Ca	640.9	238.6	276.3	692.9	744.1	1088.1	385.267	841.7	2.18472	0.0628074
Q59XW4	ACS1	Acetyl-coenzyme A synthetase (EC 6.2.1.1)	Ca	1606.7	664.1	853	1361.6	1250.8	2603.7	1041.27	1738.7	1.66979	0.251368
A0A1D8PT27	ACO2	Aconitate hydratase, mitochondrial (Aconitase) (EC 4.2.1.-)	Ca	324.4	142.3	174.2	995.6	759.6	752.3	213.633	835.833	3.91247	0.00311294
P82611	ACO1	Aconitate hydratase, mitochondrial (Aconitase) (EC 4.2.1.3) (Citrate hydro-lyase)	Ca	7160.5	2435.6	2184.4	8964.8	5713	9762.9	3926.83	8146.9	2.07467	0.107147
P83773	ACH1	Acetyl-CoA hydrolase (EC 3.1.2.1) (Acetyl-CoA deacylase) (Acetyl-CoA acylase)	Ca	3303.6	1259.5	1133.4	3497.6	2184.7	2792.7	1898.83	2825	1.48776	0.310932
A0A1D8PQN3	ACB1	Long-chain fatty acid transporter	Ca	1533.8	172.9	172.1	2958.5	1655.5	3949.8	626.267	2854.6	4.55812	0.0503432
Q5AFA8	ABP1	Abp1p	Ca	2245.1	614.2	388.4	2747.8	1285.6	2909.1	1082.57	2314.17	2.13767	0.189595
A0A1D8PL85	AAT22	Aspartate aminotransferase (EC 2.6.1.1)	Ca	359.2	179.4	210.4	1023.6	740.6	1015.5	249.667	926.567	3.71121	0.00334192
Q59N40	AAT21	Aspartate aminotransferase (EC 2.6.1.1)	Ca	2847	874.1	844.2	3446	2490.6	3603.5	1521.77	3180.03	2.0897	0.0910276
A0A1D8PHC9	AAT1	Aspartate transaminase	Ca	3529.7	1155.2	1227	6121.7	3990.7	6948.6	1970.63	5687	2.88587	0.0342332
A0A1D8PC73		MICOS complex subunit MIC19	Ca	97.9	18.4	21.1	234.4	130.7	239	45.8	201.367	4.39665	0.0239782
A0A1D8PCI5		arginine--tRNA ligase (EC 6.1.1.19) (Arginyl-tRNA synthetase)	Ca	1294.3	534.8	615.4	1827.8	1846	1928.4	814.833	1867.4	2.29176	0.012307
A0A1D8PCL4		Metal-dependent protein hydrolase	Ca	559.3	188.3	196.4	914.8	756.6	988.3	314.667	886.567	2.81748	0.0150879
A0A1D8PCL8		AMPK1_CBM domain-containing protein	Ca	74.4	18.1	17.1	192.8	124.3	248.3	36.5333	188.467	5.15876	0.0200078
A0A1D8PCQ3		Eukaryotic translation initiation factor 2A (eIF-2A)	Ca	124	42.2	47	91.2	61.8	93.5	71.0667	82.1667	1.15619	0.715833
A0A1D8PCR2		Ubiquitin thioesterase OTU1 (EC 3.4.19.12)	Ca	146.2	82.7	73.4	115.4	85.3	234.1	100.767	144.933	1.43831	0.434149
A0A1D8PCX0		Tricalbin-3	Ca	350.5	97.9	63.7	355.7	175	510.7	170.7	347.133	2.03359	0.254188
A0A1D8PCX5		Aminotran_5 domain-containing protein	Ca	70.2	23.2	23.8	76.8	65.6	99	39.0667	80.4667	2.05973	0.0876824
A0A1D8PD02		UPF0047 protein YjbQ	Ca	76	22.5	21.3	147.3	125.5	117.6	39.9333	130.133	3.25876	0.0109349
A0A1D8PD11		Inclusion body protein	Ca	1064.1	263.3	246.1	1442.4	1024.2	1630.6	524.5	1365.73	2.60388	0.0602397
A0A1D8PD32		Fe2OG dioxygenase domain-containing protein	Ca	117.3	57.4	45.6	174	164.7	274.4	73.4333	204.367	2.78302	0.0344628
A0A1D8PD97		ATP synthase F1 subunit epsilon	Ca	361.1	73.2	58.3	364.3	185	691.3	164.2	413.533	2.51847	0.23386
A0A1D8PDA0		Sepiapterin reductase family protein	Ca	1067.4	255.2	271.4	1381.1	762.9	1259.1	531.333	1134.37	2.13494	0.139862
A0A1D8PDG0		Methyltransf_11 domain-containing protein	Ca	122.3	36.3	32.5	256.7	159.6	263.2	63.7	226.5	3.55573	0.0216431
A0A1D8PDH0		TIGR01456 family HAD hydrolase	Ca	58.6	20.5	19.9	73.8	51.3	75.1	33	66.7333	2.02222	0.0870523
A0A1D8PDR9		Ubiquitin carboxyl-terminal hydrolase (EC 3.4.19.12)	Ca	784.1	232.5	239.5	1181.9	811.1	1217.8	418.7	1070.27	2.55617	0.0438669
A0A1D8PE30		Pyridoxal phosphate homeostasis protein (PLP homeostasis protein)	Ca	286.1	144.4	117	405.2	261.2	454.4	182.5	373.6	2.04712	0.0707807
A0A1D8PE79		Oxysterol-binding protein related protein	Ca	212.4	54.1	48.5	196.2	124.5	255.3	105	192	1.82857	0.256031
A0A1D8PEE2		Succinate dehydrogenase assembly factor 2, mitochondrial (SDH assembly factor 2) (SDHAF2)	Ca	234	69	69.8	207.7	145.5	409	124.267	254.067	2.04453	0.25026
A0A1D8PEE6		Ornithine cyclodeaminase	Ca	256.5	68.4	70.1	302.3	178	317.6	131.667	265.967	2.02	0.153956
A0A1D8PET9		Methyltransf_11 domain-containing protein	Ca	284.1	89.1	316.5	303.9	188.4	409.2	229.9	300.5	1.30709	0.500535
A0A1D8PEW7		DOPA-like domain-containing protein	Ca	53.2	11.4	39.6	116.9	76.4	73.7	34.7333	89	2.56238	0.0434905
A0A1D8PF42		Serine-rich adhesin for platelets	Ca	2790.8	623.4	505.6	5686.6	2578.6	6476.6	1306.6	4913.93	3.76086	0.0618566
A0A1D8PF49		DUF1540 domain-containing protein	Ca	358.6	43	36.1	716.1	337.6	1217.7	145.9	757.133	5.1894	0.0913149
A0A1D8PFG6		Proteasome assembly chaperone 3	Ca	94.7	20.7	27.6	281	192.9	163.9	47.6667	212.6	4.46014	0.0176748
A0A1D8PFM0		DUF4149 domain-containing protein	Ca	53.2	35.8	33.6	45.5	87.6	88.9	40.8667	74	1.81077	0.100039
A0A1D8PFM9		peptidylprolyl isomerase (EC 5.2.1.8)	Ca	72.4	20.8	14.4	82.5	47.8	238.9	35.8667	123.067	3.43123	0.229685
A0A1D8PFU2		UPF0103-domain-containing protein	Ca	180.1	61.7	64.7	267	177.8	200.3	102.167	215.033	2.10473	0.075444
A0A1D8PFU8		Hsp10p	Ca	621.9	86	96.8	906.1	603.3	641.6	268.233	717	2.67305	0.0891831
A0A1D8PFV6		FAA_hydrolase domain-containing protein	Ca	1225.5	392.5	408.8	2156	1423.8	2184.9	675.6	1921.57	2.84424	0.028344
A0A1D8PFV8		17-beta-hydroxysteroid dehydrogenase-like protein	Ca	1114.5	411.3	550.3	1264.8	1018.9	1889.6	692.033	1391.1	2.01016	0.106506
A0A1D8PFY5		Putative Xaa-Pro dipeptidase	Ca	309.1	143.3	165	378.4	350.6	437.2	205.8	388.733	1.88889	0.0342976
A0A1D8PGE0		Dynein light chain	Ca	92.4	32.9	22.6	95.9	65.9	136.5	49.3	99.4333	2.0169	0.168483
A0A1D8PGI9		Ubiquitin carboxyl-terminal hydrolase (EC 3.4.19.12)	Ca	308.8	106.2	243.8	544.1	386.1	483.3	219.6	471.167	2.14557	0.0289235
A0A1D8PGJ9		Mitochondrial K+-H+ exchange-related-domain-containing protein	Ca	49.6	13.8	15.7	54.9	40.2	68.9	26.3667	54.6667	2.07332	0.118548
A0A1D8PGP5		Succinate dehydrogenase assembly factor 4, mitochondrial	Ca	132.3	14.4	464.5	144	92.1	221.3	203.733	152.467	0.748364	0.732557
A0A1D8PGT0		Protein-arginine N-methyltransferase	Ca	281.4	48.4	65.7	473.5	346.3	635.4	131.833	485.067	3.67939	0.0346845
A0A1D8PH56		Folylpolyglutamate synthase (EC 6.3.2.17) (Folylpoly-gamma-glutamate synthetase) (Tetrahydrofolylpolyglutamate synthase)	Ca	389.3	177.9	169.5	333	314.8	636.2	245.567	428	1.74291	0.223107
A0A1D8PH89		SH3 domain-containing protein	Ca	79.9	23.4	25.2	122.5	56.3	150.6	42.8333	109.8	2.56342	0.116587
A0A1D8PH93		DUF1014-domain-containing protein	Ca	58	11.9	11.4	114.8	59.3	114.3	27.1	96.1333	3.54736	0.0453948
A0A1D8PHE5		Cytochrome b5 heme-binding domain-containing protein	Ca	715.2	208.2	169.7	1254.6	855.7	1718.7	364.367	1276.33	3.50288	0.040369
A0A1D8PHE6		Aim29p	Ca	43.1	13.9	13.6	58.8	37.5	67.8	23.5333	54.7	2.32436	0.0788245
A0A1D8PHF9		RanBD1 domain-containing protein	Ca	97.4	44.8	30.6	111.5	60.6	144.4	57.6	105.5	1.8316	0.205692
A0A1D8PHM2		Nudix hydrolase domain-containing protein	Ca	103.3	35.3	33.1	85.2	65.2	200.9	57.2333	117.1	2.04601	0.281769
A0A1D8PHS4		ANK_REP_REGION domain-containing protein	Ca	25.5	10.7	10.4	75.1	42.6	55.8	15.5333	57.8333	3.72318	0.0166278
A0A1D8PHU2		Proteasome assembly chaperone 2	Ca	277.1	88.5	75.4	534.3	353.1	371.4	147	419.6	2.85442	0.0350285
A0A1D8PHU6		Putative phosphoric monoester hydrolase	Ca	501.9	139.6	145.8	1137.5	616.5	1251.4	262.433	1001.8	3.81735	0.0321031
A0A1D8PHW0		Sedoheptulose-bisphosphatase	Ca	776	274.7	301.5	1093.5	924.6	1553.3	450.733	1190.47	2.64118	0.0409137
A0A1D8PI10		FAA_hydrolase domain-containing protein	Ca	54.6	13.7	13.1	58.5	38.6	83.8	27.1333	60.3	2.22236	0.155239
A0A1D8PIF0		RRM domain-containing protein	Ca	73.8	50.4	49.1	46.1	32	51.8	57.7667	43.3	0.749567	0.219706
A0A1D8PIF1		SAP domain-containing protein	Ca	613.3	141.1	153.3	749.2	353	644.1	302.567	582.1	1.92387	0.225852
A0A1D8PII2		SWIRM domain-containing protein	Ca	134.1	47.3	29.6	127.4	106.3	281.6	70.3333	171.767	2.44218	0.188151
A0A1D8PIJ1		Bac_luciferase domain-containing protein	Ca	4.9	2.6	2.5	120.4	58.3	61.9	3.33333	80.2	24.06	0.0188393
A0A1D8PIJ8		Sulfurtransferase	Ca	89.2	29.9	27	137.4	96.2	137.5	48.7	123.7	2.54004	0.0375739
A0A1D8PIK6		PI31_Prot_C domain-containing protein	Ca	467.5	81.9	77.9	341.4	236	361.8	209.1	313.067	1.49721	0.484058
A0A1D8PIN9		Phosducin domain-containing protein	Ca	271.3	73.3	58.5	248.5	164.9	317.9	134.367	243.767	1.81419	0.25121
A0A1D8PJ10		Eisosome protein 1	Ca	425.6	107.4	101.6	669.3	330.5	643.9	211.533	547.9	2.59014	0.0924185
A0A1D8PJC7		DUF1749-domain-containing protein	Ca	127.6	29.2	37.8	177.4	106.7	207.4	64.8667	163.833	2.52569	0.0846149
A0A1D8PJE5		DUF1748-domain-containing protein	Ca	57.6	24.7	21.8	108.3	68.9	93.3	34.7	90.1667	2.59846	0.0268741
A0A1D8PJN7		Glutaredoxin-like protein	Ca	47.8	6.2	6.5	129.7	85.5	165.6	20.1667	126.933	6.29421	0.0166996
A0A1D8PK71		60S ribosomal protein CAALFM_C304810CA	Ca	217.1	198.6	141.6	312.4	163	271.4	185.767	248.933	1.34003	0.275285
A0A1D8PKB0		Phosphopantothenate--cysteine ligase	Ca	725	224.3	226.4	1039.3	1014.3	923.3	391.9	992.3	2.53202	0.0243008
A0A1D8PKD0		Nuclear and cytoplasmic polyadenylated RNA-binding protein PUB1	Ca	282.2	52	45.6	367	264.5	294.2	126.6	308.567	2.43734	0.0950091
A0A1D8PKG0		L-serine/L-threonine ammonia-lyase	Ca	207.6	63.5	67.2	515.4	410.1	421.8	112.767	449.1	3.98256	0.00438786
A0A1D8PKI3		Acetyltransferase	Ca	247	69.5	67.4	247.7	157.9	232.7	127.967	212.767	1.66267	0.266232
A0A1D8PKN5		Uncharacterized protein	Ca	158.3	46.2	24.8	320.9	146.2	333.4	76.4333	266.833	3.49106	0.0600799
A0A1D8PKR8		RING-type domain-containing protein	Ca	36.3	15.8	17.9	61.1	51.6	79.1	23.3333	63.9333	2.74	0.0172898
A0A1D8PKU3		CsbD family protein	Ca	237.7	19.9	20.4	387.5	240.1	562.1	92.6667	396.567	4.2795	0.0615979
A0A1D8PL12		MHD domain-containing protein	Ca	308.6	90.6	75.8	375.6	207.3	348.7	158.333	310.533	1.96126	0.17188
A0A1D8PL15		D-arabinose 1-dehydrogenase (NAD(P)(+))	Ca	178.9	48.5	61.2	319	220.4	462.8	96.2	334.067	3.47263	0.0436294
A0A1D8PLD7		DLH domain-containing protein	Ca	1345.6	335.7	312.3	1712.1	887.1	1922.5	664.533	1507.23	2.26811	0.143897
A0A1D8PLE6		Thioredoxin-like_fold domain-containing protein	Ca	364.9	107.6	106.6	504.5	325.2	530.2	193.033	453.3	2.3483	0.0725609
A0A1D8PLG7		SnoaL-like domain-containing protein	Ca	67	6.8	5.7	62.3	38.1	51.5	26.5	50.6333	1.91069	0.323053
A0A1D8PLN9		Protein phosphatase inhibitor 2	Ca	943.3	175.1	142	1437	770.7	1230.3	420.133	1146	2.72771	0.0910125
A0A1D8PLR5		DNA-directed RNA polymerase core subunit	Ca	116.7	22	32.2	141.4	99.2	207.5	56.9667	149.367	2.622	0.10098
A0A1D8PLR8		Hydroxyacyl-thioester dehydratase	Ca	74.6	16.1	12.3	42.9	41.2	75.6	34.3333	53.2333	1.55049	0.458508
A0A1D8PLW3		Fe2OG dioxygenase domain-containing protein	Ca	20.9	11.4	15.6	36.2	34.8	48.4	15.9667	39.8	2.49269	0.00962157
A0A1D8PLW9		Uncharacterized protein	Ca	309.8	42.6	33.5	332.7	174.9	370.9	128.633	292.833	2.2765	0.205342
A0A1D8PM15		WW domain-containing protein	Ca	15.8	4.1	0.9	64.9	31.2	61.8	6.93333	52.6333	7.59135	0.0172986
A0A1D8PM44		Methylenetetrahydrofolate dehydrogenase (NAD(+))	Ca	454.4	138.1	135.5	675	558.4	535.9	242.667	589.767	2.43036	0.0385345
A0A1D8PM53		Reticulon-like protein	Ca	144.8	32.1	27.5	208.4	131.4	223.7	68.1333	187.833	2.75685	0.0665487
A0A1D8PM82		Ubiquitin-like modifier HUB1	Ca	45.2	5.8	6.9	58.2	37	106.4	19.3	67.2	3.48187	0.119759
A0A1D8PMD0		1-(5-phosphoribosyl)-5-[(5-phosphoribosylamino)methylideneamino] imidazole-4-carboxamide isomerase (EC 5.3.1.16) (5-proFAR isomerase) (Phosphoribosylformimino-5-aminoimidazole carboxamide ribotide isomerase)	Ca	312.9	101.9	87	367.9	196.7	486.3	167.267	350.3	2.09426	0.175411
A0A1D8PMF7		N-acetyltransferase domain-containing protein	Ca	223.6	78.4	97.2	337.7	295.3	468.8	133.067	367.267	2.76002	0.0278261
A0A1D8PMK4		Conserved protein	Ca	131.8	14.7	12.1	137.5	92.3	140.9	52.8667	123.567	2.33733	0.171289
A0A1D8PMM2		GYF domain-containing protein	Ca	124.5	23.3	17.6	253	156.1	160.9	55.1333	190	3.44619	0.0452179
A0A1D8PMT6		Coatomer subunit epsilon	Ca	275	53.9	46.6	240	183.1	180.4	125.167	201.167	1.60719	0.381873
A0A1D8PMU2		Transmembrane protein 177	Ca	86.1	44.1	37.4	163.5	165.1	177	55.8667	168.533	3.01671	0.00205657
A0A1D8PMU8		Importin subunit alpha	Ca	152.4	124.2	119.9	183.6	80.5	136.3	132.167	133.467	1.00984	0.96905
A0A1D8PN37		Altered inheritance of mitochondria protein 24, mitochondrial	Ca	535.2	164.2	154.9	820.6	584.2	591.3	284.767	665.367	2.33653	0.0611471
A0A1D8PN39		JmjC domain-containing protein	Ca	272.7	69.4	81.2	381	325	343.1	141.1	349.7	2.47838	0.0372513
A0A1D8PN68		NEDD8-activating enzyme E1 regulatory subunit	Ca	533.2	184.4	164.8	470.7	376.2	621.1	294.133	489.333	1.66364	0.233749
A0A1D8PN83		40S ribosomal protein S11A	Ca	191.5	235.4	333.5	168.2	364	344.5	253.467	292.233	1.15295	0.632929
A0A1D8PNH7		Alcohol dehydrogenase	Ca	773.8	221.8	225.9	505.8	322.6	563	407.167	463.8	1.13909	0.788168
A0A1D8PNJ2		trimethyllysine dioxygenase (EC 1.14.11.8) (Epsilon-trimethyllysine 2-oxoglutarate dioxygenase) (TML hydroxylase) (TML-alpha-ketoglutarate dioxygenase)	Ca	106.3	45.8	54.2	211.7	203.3	287.5	68.7667	234.167	3.40524	0.007259
A0A1D8PNP4		N-acetyltransferase domain-containing protein	Ca	429.8	179.7	165.2	573.1	459.2	678.5	258.233	570.267	2.20834	0.0430601
A0A1D8PNP6		Nucleoporin	Ca	87.6	19.5	18.1	128	81.9	82.7	41.7333	97.5333	2.33706	0.112665
A0A1D8PNP9		Sm-like protein	Ca	248.2	77.9	100.8	340.7	257.2	376.8	142.3	324.9	2.2832	0.0463443
A0A1D8PP03		RRM domain-containing protein	Ca	58.8	16.1	23	294.4	259.1	474.3	32.6333	342.6	10.4985	0.0103179
A0A1D8PP39		Aamy domain-containing protein	Ca	47.4	20.4	14.5	82.8	89.8	131.2	27.4333	101.267	3.69137	0.0153439
A0A1D8PP59		Ubiquinol--cytochrome-c reductase subunit	Ca	334.6	95.7	85.4	401.2	306.7	357.1	171.9	355	2.06515	0.0999222
A0A1D8PP79		Ribosome assembly protein SQT1	Ca	119.5	34	31.3	136.8	106.6	147.4	61.6	130.267	2.11472	0.0942729
A0A1D8PPA8		2-aminoadipate transaminase	Ca	116.2	42.5	31.1	121.8	93.6	179.1	63.2667	131.5	2.0785	0.136211
A0A1D8PPE1		Uncharacterized protein	Ca	86.5	12.3	12.8	189.1	101.7	232.6	37.2	174.467	4.68996	0.0398152
A0A1D8PPG2		ADF-H domain-containing protein	Ca	382	30.2	35.9	531.5	343.5	569.7	149.367	481.567	3.22406	0.0706188
A0A1D8PPT3		Cell wall protein	Ca	373.4	71	58.8	721.5	471.8	1044.8	167.733	746.033	4.44773	0.0414397
A0A1D8PPV6		Translation initiation factor IF-2	Ca	4962.2	1255.5	1020.7	6246.2	2798.6	5610.8	2412.8	4885.2	2.0247	0.210351
A0A1D8PPX6		NAD(P)-binding protein	Ca	95.8	41.9	41.7	389.6	310.4	288.5	59.8	329.5	5.51003	0.00162683
A0A1D8PPZ9		L-methionine (R)-S-oxide reductase	Ca	248.4	72.6	59.6	323.3	227.1	385.1	126.867	311.833	2.45796	0.0724036
A0A1D8PQ54		Antisense-enhancing sequence 1	Ca	354.8	117	86.8	836.4	546.7	759.1	186.2	714.067	3.83494	0.0120977
A0A1D8PQ55		RNA-binding protein rnc1	Ca	154	39.7	44.2	265.5	173.9	165.7	79.3	201.7	2.54351	0.0676165
A0A1D8PQB4		Dipeptidyl peptidase 3 (EC 3.4.14.4) (Dipeptidyl aminopeptidase III) (Dipeptidyl peptidase III)	Ca	1176	390.6	385.3	1789.5	1433.3	1999.6	650.633	1740.8	2.67555	0.0246139
A0A1D8PQC2		Phosphatidylinositol-binding protein	Ca	90.9	18.2	285	96.1	64.1	103	131.367	87.7333	0.667851	0.616702
A0A1D8PQD4		E2 ubiquitin-conjugating enzyme (EC 2.3.2.23)	Ca	273.2	75.4	73.8	511.3	339.7	554.8	140.8	468.6	3.32812	0.0245481
A0A1D8PQD5		Cytochrome c oxidase subunit	Ca	411.9	53.1	78	1170.6	1185.6	1516.5	181	1290.9	7.13204	0.0023552
A0A1D8PQE3		Enoyl reductase (ER) domain-containing protein	Ca	504	198.2	162.6	830.2	368.9	709	288.267	636.033	2.20641	0.118608
A0A1D8PQE6		CipC protein	Ca	478.8	72.3	60	843.4	497.6	1833.6	203.7	1058.2	5.19489	0.11369
A0A1D8PQF9		Probable electron transfer flavoprotein subunit alpha	Ca	467.5	147.5	119.4	900.7	529.4	638.7	244.8	689.6	2.81699	0.0470634
A0A1D8PQI0		ANK_REP_REGION domain-containing protein	Ca	166.8	29.2	29.5	255.5	158.6	386.5	75.1667	266.867	3.55033	0.0755645
A0A1D8PQI4		Ribulose-phosphate 3-epimerase (EC 5.1.3.1)	Ca	545.7	177.8	157.4	1231.2	737.1	1150	293.633	1039.43	3.5399	0.0197559
A0A1D8PQS3		Eisosome protein SEG1	Ca	186.8	31.4	16.1	240.3	74.4	149.6	78.1	154.767	1.98165	0.350639
A0A1D8PQU3		L51_S25_CI-B8 domain-containing protein	Ca	398.2	80.2	79.6	728.5	578.4	721.9	186	676.267	3.63584	0.0137458
A0A1D8PQW6		Transcription factor TFIIIC subunit	Ca	173.3	48.2	63.6	388.6	258.2	470.2	95.0333	372.333	3.91792	0.019324
A0A1D8PR11		Probable metalloprotease ARX1 (Associated with ribosomal export complex protein 1)	Ca	353.4	82.2	84.3	232.8	184.5	299.3	173.3	238.867	1.37834	0.53214
A0A1D8PRB0		Aldo-keto reductase superfamily protein	Ca	120.6	39.7	39.7	105.8	76.5	187	66.6667	123.1	1.8465	0.256402
A0A1D8PRF3		UPF0303 protein	Ca	53	14.2	6.8	120.2	39.3	109.4	24.6667	89.6333	3.63378	0.0895593
A0A1D8PRJ1		PALP domain-containing protein	Ca	678.7	230.4	193.3	1492	927	1239.8	367.467	1219.6	3.31894	0.0195705
A0A1D8PRJ8		F-box domain-containing protein	Ca	115.9	30.9	33	152.5	125.8	138.4	59.9333	138.9	2.31758	0.0529918
A0A1D8PRK5		TauD domain-containing protein	Ca	228.4	61	61.8	394.6	327	331	117.067	350.867	2.99715	0.0174165
A0A1D8PRK7		Catechol O-methyltransferase	Ca	75.6	8.8	19.7	89.6	51.7	86.2	34.7	75.8333	2.1854	0.161328
A0A1D8PRL3		NAD(P)-bd_dom domain-containing protein	Ca	439.2	88.6	102.6	1034.4	608.8	646.8	210.133	763.333	3.63261	0.0358434
A0A1D8PRL8		Aminotran_1_2 domain-containing protein	Ca	424.8	100.1	109.7	277.2	171.7	410.5	211.533	286.467	1.35424	0.587147
A0A1D8PRQ2		Protein vip1	Ca	156	53.4	52	678.9	489.7	313.4	87.1333	494	5.66947	0.0214822
A0A1D8PRQ4		Bola-like protein	Ca	58.5	14.3	8.8	129.6	112.2	191.6	27.2	144.467	5.31127	0.0151587
A0A1D8PRS9		RWD domain-containing protein	Ca	29.1	3.2	4.8	31.1	28.9	35.7	12.3667	31.9	2.57951	0.0859916
A0A1D8PS57		tRNA-binding domain-containing protein	Ca	17.3	13.6	7.9	104.6	46.1	77.5	12.9333	76.0667	5.88144	0.0210707
A0A1D8PSA3		CAP-Gly domain-containing protein	Ca	382.2	93.9	88.2	683.7	472.3	571.5	188.1	575.833	3.06131	0.0277557
A0A1D8PSD7		DUF833-domain-containing protein	Ca	78.8	28.2	19.7	164	145.6	97	42.2333	135.533	3.20916	0.0265252
A0A1D8PSI3		WD_REPEATS_REGION domain-containing protein	Ca	833.3	422	410.3	823.5	679.8	770.5	555.2	757.933	1.36515	0.235362
A0A1D8PSR2		tRNA (Cytosine-5-)-methyltransferase	Ca	592	370.7	447.2	744.7	768.9	876.2	469.967	796.6	1.69501	0.0129204
A0A1D8PSR6		Fe2OG dioxygenase domain-containing protein	Ca	73.1	39.1	40.3	118.9	84.3	201	50.8333	134.733	2.65049	0.0822283
A0A1D8PST9		Tubulin-specific chaperone A	Ca	1316.3	341.4	188.3	2908	1551.1	4770.2	615.333	3076.43	4.99962	0.0691887
A0A1D8PT84		Programmed cell death protein 5	Ca	173	40.2	34.9	381.5	199.1	293.7	82.7	291.433	3.52398	0.0396195
A0A1D8PTD8		Thiosulfate sulfurtransferase	Ca	360.7	44.5	48.1	841.8	569	1368.5	151.1	926.433	6.13126	0.0392777
A0A1D8PTJ6		Protein kinase domain-containing protein	Ca	423.8	87.6	84.5	299.6	178.1	249.6	198.633	242.433	1.22051	0.729275
A0A1D8PTK4		Proteasome assembly chaperone 3	Ca	51.9	12.1	9.5	67.4	57	70.1	24.5	64.8333	2.64626	0.0477065
A0A1D8PTP0		Leucine-rich repeat domain, L domain-like	Ca	57	25.5	22.4	106.4	81.8	177.9	34.9667	122.033	3.48999	0.0478009
A0A1D8PTR4		40S ribosomal protein S29A	Ca	204.2	194.3	206.7	525.7	447.7	290.2	201.733	421.2	2.0879	0.034056
A0A1D8PTV7		Putative cystathionine beta-lyase	Ca	465.4	125.9	159.5	528.6	469.7	648.8	250.267	549.033	2.19379	0.0677676
A0A1D8PTW9		Pyridoxine 4-dehydrogenase	Ca	1802.2	428.4	394.7	986.9	435.6	1160.7	875.1	861.067	0.983964	0.97947
A0A1D8PTY0		Polysacc_synt_4 domain-containing protein	Ca	188.8	31.6	34.5	225.7	228.2	227.2	84.9667	227.033	2.67203	0.0521298
A0A1D8PTY7		E2 ubiquitin-conjugating protein	Ca	68	16.3	15	138	118.1	120.5	33.1	125.533	3.79255	0.00757671
A0A1D8PTY9		Homeobox protein 2-like	Ca	63.9	10.3	7.2	102.1	74.4	111.6	27.1333	96.0333	3.53931	0.0328655
A0A1D8PTZ6		Probable electron transfer flavoprotein subunit beta	Ca	1036.2	423.5	466.1	1633.6	1135.5	1206	641.933	1325.03	2.06413	0.0531747
A0A1D8PU04		S-formylglutathione hydrolase (EC 3.1.2.12)	Ca	841.4	266.3	302.6	1586.5	1223.8	1975.5	470.1	1595.27	3.39346	0.0170044
A0A1D8PU09		RNA-binding protein	Ca	29.6	10.5	7	39.9	39.1	38.9	15.7	39.3	2.50318	0.0283789
A0A1D8PU62		Cytochrome c oxidase assembly factor 6	Ca	230.2	41.4	35.1	514.5	288.2	511.9	102.233	438.2	4.28627	0.0270963
G1UAZ9		ATP synthase-coupling factor 6, mitochondrial	Ca	712.2	175.5	215.5	3039.7	2051.4	2436.8	367.733	2509.3	6.82369	0.00308813
P0CU37		Diphthine methyl ester synthase 2 (EC 2.1.1.314) (Diphthamide biosynthesis methyltransferase 2)	Ca	207.3	39.7	56.9	215.4	192.3	228.6	101.3	212.1	2.09378	0.110778
Q59K70		Hydrolase_4 domain-containing protein	Ca	22.4	14.7	9.1	36.2	26.5	20	15.4	27.5667	1.79004	0.116155
Q59LU6		Triglyceride lipase	Ca	67.4	18.8	22.3	63.4	65	48.3	36.1667	58.9	1.62857	0.241017
Q59LZ8		Factor arrest protein 11	Ca	24	9	11	386.5	295.7	86.8	14.6667	256.333	17.4773	0.0529923
Q59M69		ATP-dependent (S)-NAD(P)H-hydrate dehydratase (EC 4.2.1.93) (ATP-dependent NAD(P)HX dehydratase)	Ca	79.7	16.1	570.6	99.4	73.4	93.5	222.133	88.7667	0.39961	0.489334
Q59MT3		N-acetyltransferase domain-containing protein	Ca	217.5	60.4	58.2	487.2	398.5	383.7	112.033	423.133	3.77685	0.00733454
Q59N81		Protein kinase domain-containing protein	Ca	136.8	14.4	12.1	161.5	52.4	106.9	54.4333	106.933	1.96448	0.368551
Q59P95		Ureidoglycolate hydrolase	Ca	44.6	16.2	11.9	82.2	55.9	76.6	24.2333	71.5667	2.95323	0.0219898
Q59PU1		Transcription elongation factor 1 homolog	Ca	210.1	93.2	96.5	200.7	157.9	192.4	133.267	183.667	1.37819	0.282302
Q59PW1		Monothiol glutaredoxin	Ca	95.4	16.4	14.2	207.6	150.8	192.2	42	183.533	4.36984	0.011044
Q59R20		proline--tRNA ligase (EC 6.1.1.15) (Prolyl-tRNA synthetase)	Ca	390.2	135	149.2	331.4	371.9	403.7	224.8	369	1.64146	0.166595
Q59SC0		Glyoxylate reductase	Ca	54	16.8	19.7	88.9	64	81.4	30.1667	78.1	2.58895	0.0269217
Q59T45		Putative amidotransferase	Ca	336.2	106.7	93.3	493.6	281	628.4	178.733	467.667	2.61656	0.0873067
Q59T92		mRNA 5'-triphosphatase	Ca	89	57	65.3	91.5	83	76.8	70.4333	83.7667	1.1893	0.272663
Q59TB1		Gluconokinase (EC 2.7.1.12)	Ca	131	33.2	50.8	197.7	136.7	294.4	71.6667	209.6	2.92465	0.0658781
Q59TT2		DOPA 4,5-dioxygenase	Ca	213.4	36	32.2	332.6	313.7	468.9	93.8667	371.733	3.96023	0.0227937
Q59U59		Proteinase A	Ca	400.6	90.2	96.9	256	117	225.6	195.9	199.533	1.01855	0.975394
Q59U89		SBDS domain-containing protein	Ca	396.6	120.3	114.4	855.4	385.1	1606.4	210.433	948.967	4.50958	0.114945
Q59US8		Damage-regulated import facilitator 1	Ca	65.8	11.1	14.9	141.2	117.2	107.3	30.6	121.9	3.98366	0.0108504
Q59V65		Spore coat protein	Ca	78.7	15.6	15.4	150.9	102.1	160	36.5667	137.667	3.76481	0.0217597
Q59VP4		Nudix hydrolase domain-containing protein	Ca	90.9	27.2	14.5	121.7	34.9	158.1	44.2	104.9	2.3733	0.235564
Q59VX9		NAD(P)H-hydrate epimerase (EC 5.1.99.6) (NAD(P)HX epimerase)	Ca	763.4	210.7	178.2	771.8	559.9	701.8	384.1	677.833	1.76473	0.215568
Q59WE9		AB hydrolase-1 domain-containing protein	Ca	77.5	16.7	25	103.1	102.9	92.5	39.7333	99.5	2.50419	0.0366422
Q59WV8		WGS project CCBQ000000000 data, contig 00015	Ca	85.4	9.5	11.8	130.3	93.2	131.3	35.5667	118.267	3.32521	0.0413864
Q59WW7		Glutathione peroxidase	Ca	1777.9	439.1	378.6	2828.8	1325.3	2824.6	865.2	2326.23	2.68867	0.0972749
Q59X88		NMT1 domain-containing protein	Ca	436.7	117	136.8	748.2	507.4	1097	230.167	784.2	3.4071	0.050304
Q59Y38		zf-CHCC domain-containing protein	Ca	38.8	13.3	6	55.3	50.5	102.5	19.3667	69.4333	3.5852	0.0607831
Q59YD2		DUF866-domain-containing protein	Ca	187.8	45.3	29.2	284.4	219.5	670.3	87.4333	391.4	4.47655	0.111727
Q59YH1		Glucosamine_iso domain-containing protein	Ca	802.7	404.5	381.8	880.1	832.2	837.7	529.667	850	1.60478	0.0802924
Q59Z38		NADPH:quinone reductase	Ca	308	71.4	166.4	325.9	215.8	367.8	181.933	303.167	1.66636	0.214907
Q59Z55		Aldo_ket_red domain-containing protein	Ca	198.1	51.6	95.2	586.2	400.3	689.3	114.967	558.6	4.8588	0.00954109
Q5A015		Riboflavin kinase (EC 2.7.1.26) (Flavin mononucleotide kinase 1)	Ca	236.4	52.7	50.4	518.4	374.7	476.6	113.167	456.567	4.03446	0.0101724
Q5A1Q0		Glucose-6-phosphate 1-epimerase (EC 5.1.3.15)	Ca	583.5	218.8	231.7	866.2	670.7	1104.8	344.667	880.567	2.55484	0.0364854
Q5A1X9		5'-deoxynucleotidase (EC 3.1.3.89)	Ca	87.9	29.3	27.9	135.4	101.5	162.3	48.3667	133.067	2.75121	0.0328796
Q5A222		NADH-ubiquinone oxidoreductase	Ca	52.4	6.3	8.1	29.8	28.1	51.1	22.2667	36.3333	1.63174	0.449377
Q5A3M0		CoA_binding domain-containing protein	Ca	506.8	150.9	144.7	868	428.2	906	267.467	734.067	2.74452	0.0744444
Q5A470		Opaque-phase-specific protein OP4	Ca	458.2	106.1	98	271.9	59.2	345.7	220.767	225.6	1.02189	0.975269
Q5A4J9		Oxidored_FMN domain-containing protein	Ca	83.1	24.8	33.8	113.3	129	139	47.2333	127.1	2.6909	0.0151718
Q5A4X9		Endonuclease (EC 3.1.30.-)	Ca	69.8	26.8	41.9	171.1	152.4	120.3	46.1667	147.933	3.20433	0.00638525
Q5A4Z5		Uncharacterized protein	Ca	77.9	16.6	25.6	160	97.3	135.6	40.0333	130.967	3.27144	0.0262602
Q5A5N0		Uroporphyrinogen decarboxylase (EC 4.1.1.37)	Ca	520	165.5	207.8	917.1	817	813	297.767	849.033	2.85134	0.00918899
Q5A5Q4		Ubiquitin domain-containing protein DSK2	Ca	84.1	14.7	15.9	150.5	82.5	126.6	38.2333	119.867	3.13514	0.0548061
Q5A7S3		Cysteine sulfinic acid decarboxylase	Ca	67.6	17.9	22.5	106.6	71.1	109.5	36	95.7333	2.65926	0.0410399
Q5A8I5		NAD(P)-binding protein	Ca	66	30.1	24.3	70.6	48.2	112.1	40.1333	76.9667	1.91777	0.181717
Q5A8P6		AMP-binding domain-containing protein	Ca	106.6	30.5	30.3	141.1	74	191.4	55.8	135.5	2.42832	0.133631
Q5A8Z9		DUF5353 domain-containing protein	Ca	39.7	16.1	17.4	87.9	67.9	60.8	24.4	72.2	2.95902	0.0128052
Q5A915		Thioredoxin-like protein 1	Ca	480.7	184.2	138.2	545.3	402.4	635.9	267.7	527.867	1.97186	0.109942
Q5A924		YKR005Cp-like protein	Ca	97.2	31.1	24.4	175.2	91.7	156.7	50.9	141.2	2.77407	0.0583142
Q5A942		Peptide-methionine (R)-S-oxide reductase (EC 1.8.4.12)	Ca	137.4	25.7	19.1	410.6	202.1	321.6	60.7333	311.433	5.12788	0.0248266
Q5AA00		Peptide hydrolase (EC 3.4.-.-)	Ca	18.3	8.4	4.4	47.7	36.6	42.3	10.3667	42.2	4.07074	0.00367973
Q5AAR2		Protein SCD6	Ca	202.2	145.8	129	173.1	123	165	159	153.7	0.966667	0.854161
Q5AB94		Vacuolar protein sorting-associated protein 29	Ca	30.3	9.4	6.4	41	26.9	44.1	15.3667	37.3333	2.4295	0.0752136
Q5ABA5		Alpha/beta hydrolase	Ca	879.4	283.5	251.8	603.5	570.4	1004.2	471.567	726.033	1.53962	0.361442
Q5ABB4		Phosphoglycerate mutase	Ca	48.8	14.9	15.9	151.2	115.4	192.4	26.5333	153	5.76633	0.00706382
Q5AC28		Outer membrane lipoprotein carrier protein LolA	Ca	131.9	31.2	20.3	292.5	162	314.4	61.1333	256.3	4.19248	0.0302947
Q5AC33		NADP-dependent alcohol dehydrogenase	Ca	116.4	29.4	30.1	218.5	218.4	287.4	58.6333	241.433	4.11768	0.00774865
Q5AD02		Allantoicase	Ca	225.1	48.7	62.9	223.5	181.1	227.8	112.233	210.8	1.87823	0.167355
Q5AD20		AMMECR1 domain-containing protein	Ca	123.4	42.2	36.7	181.9	146.8	169.3	67.4333	166	2.46169	0.0298732
Q5AD31		GFO_IDH_MocA domain-containing protein	Ca	600.5	164.4	150.4	516.8	368.6	746.9	305.1	544.1	1.78335	0.264313
Q5ADM5		Aldo-keto reductase superfamily protein	Ca	928.4	267.7	302.1	1298.9	896.6	1175.2	499.4	1123.57	2.24983	0.0638049
Q5ADN2		Putative phosphomutase	Ca	624.8	189.7	182.5	1182.2	733.8	1307.7	332.333	1074.57	3.2334	0.0309829
Q5ADV2		Phosphoribomutase	Ca	83	36.9	29.7	226.9	167.1	212.7	49.8667	202.233	4.05548	0.00344411
Q5ADX4		Putative serine hydrolase	Ca	100.1	28.4	39.9	340.4	289.6	284.3	56.1333	304.767	5.42933	0.000955064
Q5AED0		Glyco_hydro_63 domain-containing protein	Ca	179.9	53.3	58.5	239	191	230.5	97.2333	220.167	2.26431	0.0488753
Q5AEI3		mRNA stability protein	Ca	553.6	70.3	79.5	1051.3	427.9	831.6	234.467	770.267	3.28519	0.0916565
Q5AF36		Uncharacterized protein	Ca	97.7	20.2	46.8	110.9	71.4	148.2	54.9	110.167	2.00668	0.156794
Q5AF37		Inhibitor I9 domain-containing protein	Ca	355.8	60.4	91.9	408.7	306.1	1861.1	169.367	858.633	5.06967	0.248506
Q5AFC5		Transcription initiation factor IIA large subunit	Ca	143.5	27.4	26	244.2	93.5	184.9	65.6333	174.2	2.65414	0.137699
Q5AGD1		Acyl-protein thioesterase 1 (EC 3.1.2.-) (Palmitoyl-protein hydrolase) (EC 3.1.2.22)	Ca	334.5	124.7	160.1	700.8	431.4	671.2	206.433	601.133	2.912	0.0211335
Q5AGF0		Polyphosphatase	Ca	372.9	110.1	85.9	486.1	323.4	558.6	189.633	456.033	2.40482	0.0818884
Q5AGF9		Pyridoxal 5'-phosphate synthase	Ca	80.2	16.8	16.8	109	83.5	126.1	37.9333	106.2	2.79965	0.0494421
Q5AGY4		Ras-associating domain-containing protein	Ca	488.4	128.8	131.1	915.4	638.4	715.7	249.433	756.5	3.03287	0.0250803
Q5AGY7		Golgi SNAP receptor complex member 1	Ca	242.7	52.9	44.8	413	220.5	488.6	113.467	374.033	3.29642	0.0641977
Q5AH92		PITH domain-containing protein	Ca	189.1	43	42.2	305	253.6	369.3	91.4333	309.3	3.38279	0.0212033
Q5AHJ1		Transcriptional regulatory protein	Ca	23.1	12.5	15.5	51.8	58.9	69.5	17.0333	60.0667	3.52642	0.00204286
Q5AI87		Carboxymethylenebutenolidase	Ca	210	89.9	92.8	224.7	266.6	436	130.9	309.1	2.36134	0.0782866
Q5AJ84		SCP2 domain-containing protein	Ca	1151.9	413.9	495.1	1938.4	1059	1240.3	686.967	1412.57	2.05624	0.110884
Q5AK00		RRM domain-containing protein	Ca	36.9	12.5	12.2	39.1	32	45.1	20.5333	38.7333	1.88636	0.113708
Q5AK88		RRM domain-containing protein	Ca	1786.7	401.8	405	2376	1232.6	2353.2	864.5	1987.27	2.29875	0.132619
Q5AK98		Nucleotidase	Ca	291.8	417.7	554.8	279.1	193.9	363.6	421.433	278.867	0.66171	0.189811
Q5AKW1		Bola-like protein	Ca	46.3	13.6	10.9	160.5	90	120.7	23.6	123.733	5.24294	0.0127904
Q5AL17		Spermine synthase	Ca	113.4	24.3	34.4	140.5	147.1	175.8	57.3667	154.467	2.69262	0.0323621
Q5ALP8		GRAM domain-containing protein	Ca	158.1	56.2	39	167.8	106	187.7	84.4333	153.833	1.82195	0.194427
Q5AMH0		CHCH domain-containing protein	Ca	118.8	20.4	16.4	100.1	59.1	251.5	51.8667	136.9	2.63946	0.275731
Q5AML3		Oxidoreductase	Ca	402.8	122.6	136.5	489	400.3	357	220.633	415.433	1.88291	0.120774
Q5AMR9		BTB domain-containing protein	Ca	14.8	7.8	6.1	356.7	250.2	59.8	9.56667	222.233	23.23	0.0706143
Q5ANE2		ANK_REP_REGION domain-containing protein	Ca	565.9	177.1	144.2	943.8	483.8	802.9	295.733	743.5	2.51409	0.080036
Q5AP69		Bifunctional 4-hydroxy-4-methyl-2-oxoglutarate aldolase/oxaloacetate decarboxylase	Ca	478.6	95.8	89.5	403.3	159.2	347.9	221.3	303.467	1.37129	0.609213
Q5APD5		Replication factor A protein 3	Ca	74.8	14.4	18	106.2	71.5	95.4	35.7333	91.0333	2.54757	0.066483
Q5APF8		inorganic diphosphatase (EC 3.6.1.1) (Pyrophosphate phospho-hydrolase)	Ca	236.5	60.8	37.7	196.3	99.1	253.4	111.667	182.933	1.63821	0.408506

## Sheet: supp table 2
Protein Accession	Gene Product Name	Functional Description	Species	CaSa abundance n1	CaSa abundance n2	CaSa abundance n3	Sa abundance n1	Sa abundance n2	Sa abundance n3	CaSa average	Sa average	CaSa/Sa	Sa t test
Q2FW70	sfnaD	D-ornithine--citrate ligase (EC 6.3.2.58)	Sa	105.7	115.8	101.9	9.7	2.7	11.9	107.8	8.1	13.3086	3.702e-05
Q2FVB4		ABC transporter domain-containing protein	Sa	516.7	490.5	427.2	27.3	6.5	70.9	478.133	34.9	13.7001	0.000170386
Q2FVV4		CPBP family intramembrane metalloprotease SdpA	Sa	77.2	67.1	81	5.8	3.1	13.1	75.1	7.33333	10.2409	0.00018702
Q2G1J3		UDP-N-acetylglucosamine 2-epimerase (EC 5.1.3.14)	Sa	91.4	94.7	110.2	7.2	2.8	15.6	98.7667	8.53333	11.5742	0.00019801
Q2FXJ0	murC	UDP-N-acetylmuramate--L-alanine ligase (EC 6.3.2.8) (UDP-N-acetylmuramoyl-L-alanine synthetase)	Sa	54.7	48.1	43.7	4.1	2.2	7.1	48.8333	4.46667	10.9328	0.000223123
Q2FWN9		Uncharacterized leukocidin-like protein 2	Sa	1378	1315.5	1156.2	373	192.4	407.5	1283.23	324.3	3.95693	0.000517085
Q2G050		Excinuclease ABC, B subunit	Sa	439.9	439.8	521	68.6	6.2	106.9	466.9	60.5667	7.70886	0.000524273
Q2G1N4		Periplasmic binding protein, putative	Sa	2669.3	2067.4	2767.4	324.1	101.5	202.5	2501.37	209.367	11.9473	0.000551532
Q2FVK2	hlgC	Gamma-hemolysin component C (Leukocidin s subunit)	Sa	724.8	734.6	642.3	120.3	24.4	203.3	700.567	116	6.03937	0.000597957
Q2G065		Glycerate kinase	Sa	286.1	266.9	217.5	41.4	17.9	56.7	256.833	38.6667	6.64224	0.00072957
Q2G0R5		S4 domain-containing protein	Sa	131.4	115.3	116.4	32.5	6.4	35	121.033	24.6333	4.9134	0.000786456
Q2FVV6		Lactose phosphotransferase system repressor	Sa	89.2	87	66.8	14.5	4.6	12.9	81	10.6667	7.59375	0.000821574
Q2FVK1	hlgB	Gamma-hemolysin component B (H-gamma-1) (H-gamma-I) (Leukocidin f subunit)	Sa	176.5	139.8	143.2	26	12.1	39.3	153.167	25.8	5.93669	0.000831431
Q2FVS7		Aldose 1-epimerase (Galactose mutarotase) (Type-1 mutarotase)	Sa	131.9	130.4	130.2	4.6	1.9	41.6	130.833	16.0333	8.16008	0.000859893
Q2G047		UvrABC system protein B	Sa	271.2	227.2	191.3	21.5	2.5	31.6	229.9	18.5333	12.4047	0.00101268
Q2G2M0		Tautomerase (EC 5.3.2.-)	Sa	350.8	381.8	272.3	5.1	4.1	61.1	334.967	23.4333	14.2945	0.00116286
Q2G1V8		DUF4870 domain-containing protein	Sa	192.5	178.8	166	31.1	24.8	72.1	179.1	42.6667	4.19766	0.00121841
Q2FWF6		YwpF protein	Sa	97.4	82.4	79.8	13	3.3	27.1	86.5333	14.4667	5.98157	0.00122256
Q2G071		Fe/B12 periplasmic-binding domain-containing protein	Sa	217.9	150.7	193.6	32.3	15.3	28.4	187.4	25.3333	7.39737	0.00133597
Q2FUR8		Arylamine N-acetyltransferase	Sa	251.6	219.7	178.3	26.2	6.2	46.5	216.533	26.3	8.23321	0.00141494
Q2G2D8		ABC transporter, substrate-binding protein, putative	Sa	2140.1	2317.8	2898.9	567.5	261.2	594.8	2452.27	474.5	5.16811	0.00144234
Q2G0B4	uppP	Undecaprenyl-diphosphatase (EC 3.6.1.27) (Bacitracin resistance protein) (Undecaprenyl pyrophosphate phosphatase)	Sa	75	72.9	103.8	8.2	5.1	6.9	83.9	6.73333	12.4604	0.00152325
Q2FW72	sfnaB	Staphyloferrin A synthase (EC 6.3.2.57)	Sa	292.5	267.3	205.2	36.8	8.8	52.4	255	32.6667	7.80612	0.00153717
Q2FYJ2	ald1	Alanine dehydrogenase 1 (EC 1.4.1.1)	Sa	1642.7	1543.4	1132	36.3	38.2	261.1	1439.37	111.867	12.8668	0.00155859
Q2FYV3		Threonine synthase (EC 4.2.3.1)	Sa	2694.2	1896.4	2142.7	251	54.5	461	2244.43	255.5	8.78447	0.00164917
Q2FZM1		N-acetyltransferase domain-containing protein	Sa	197.5	170.4	150.3	19.6	5.2	52.4	172.733	25.7333	6.71244	0.00167355
Q2FYH9		Staphylococcal protein	Sa	50.2	36.8	54.4	2.8	6.3	9	47.1333	6.03333	7.81215	0.00183771
Q2G2X2	tarD	Glycerol-3-phosphate cytidylyltransferase (GCT) (GCTase) (Gro-PCT) (EC 2.7.7.39) (CDP-glycerol pyrophosphorylase)	Sa	592.7	526.2	447.9	35	8.9	157.9	522.267	67.2667	7.76412	0.0018512
Q2G2C4	tarI'	Ribitol-5-phosphate cytidylyltransferase 2 (EC 2.7.7.40)	Sa	495	383	353	44.8	14.2	96.1	410.333	51.7	7.93681	0.00190822
Q2FWX8		Uncharacterized protein SAOUHSC_02143	Sa	1794	1553.3	1365.4	103.4	34	487.9	1570.9	208.433	7.5367	0.00192105
Q2G101		Phosphoglycerate mutase family protein	Sa	202.5	185.1	162.4	16.9	1.9	63.7	183.333	27.5	6.66667	0.00207378
Q2FXJ7		1-acyl-sn-glycerol-3-phosphate acyltransferases domain protein (EC 2.3.1.51)	Sa	784.9	530.9	569.9	51.8	32.6	91.4	628.567	58.6	10.7264	0.00213461
Q2FYG1	gpsA	Glycerol-3-phosphate dehydrogenase [NAD(P)+] (EC 1.1.1.94) (NAD(P)H-dependent glycerol-3-phosphate dehydrogenase)	Sa	141.2	121	168.8	15.2	2	39.6	143.667	18.9333	7.58803	0.00213686
Q2G154		Alpha/beta hydrolase	Sa	173.6	134.9	132.7	17.6	1.9	43.4	147.067	20.9667	7.01431	0.00217
Q2G2J7		Phage protein	Sa	160.2	131.8	159	7.4	6.1	54	150.333	22.5	6.68148	0.00220073
Q2G2T8		Aldo_ket_red domain-containing protein	Sa	2996.6	2537.1	2068.5	229.2	49.2	654.3	2534.07	310.9	8.15075	0.00231982
Q2G0P2	nusG	Transcription termination/antitermination protein NusG	Sa	717.4	700.4	524.8	32.9	9	187.8	647.533	76.5667	8.45712	0.00236643
Q2G0Q0	pdxT	Pyridoxal 5'-phosphate synthase subunit PdxT (EC 4.3.3.6) (Pdx2) (Pyridoxal 5'-phosphate synthase glutaminase subunit) (EC 3.5.1.2)	Sa	579.2	442.1	451.2	31.8	9.8	151.7	490.833	64.4333	7.61769	0.00240993
Q2G0F9		DUF1934 family protein	Sa	152.6	115.5	127.8	5.4	5.3	43.3	131.967	18	7.33148	0.00241361
Q2FW33	rplQ	50S ribosomal protein L17	Sa	1903.4	2024	1712.1	596.1	72.2	677.4	1879.83	448.567	4.19076	0.00243367
Q2FY21		Penicillin-binding protein 3	Sa	78	87.2	101.3	28.8	7.9	29.8	88.8333	22.1667	4.00752	0.00247931
Q2FVY2		Molybdopterin converting factor moa, putative	Sa	127.6	96.5	93.4	13	3.7	29.9	105.833	15.5333	6.8133	0.00248767
Q2FWC5		ATP-grasp domain-containing protein	Sa	125.5	94.6	136.5	10.2	2.4	32.2	118.867	14.9333	7.95982	0.0025079
Q2G2F3	traP	Signal transduction protein TRAP (Target of RNAIII-activating protein)	Sa	855.1	750.5	945.5	81.6	18.6	313	850.367	137.733	6.17401	0.00252765
Q2G200		UPF0738 protein SAOUHSC_00941	Sa	337.7	294	262.9	15.3	5.6	105.2	298.2	42.0333	7.09437	0.00262887
P60070	rsbV	Anti-sigma-B factor antagonist (Anti-anti-sigma-B factor)	Sa	1519.1	1384.3	1115.4	8.8	13.9	419.7	1339.6	147.467	9.08409	0.00272829
Q2FXT7		Preprotein translocase, YajC subunit	Sa	480.6	401.3	300.5	40.8	35.8	64.5	394.133	47.0333	8.37987	0.002783
Q2FZM8		Phage protein	Sa	493	416.6	339.7	5.5	12.4	115.7	416.433	44.5333	9.35105	0.00281663
Q2FZU3		GP-PDE domain-containing protein	Sa	227.5	216.5	276.5	19.2	47	94.1	240.167	53.4333	4.4947	0.00284242
Q2G066		Bacillithiol system redox-active protein YtxJ	Sa	669.4	582	591.6	6.9	1.2	236.7	614.333	81.6	7.52859	0.00294225
Q2G201		CYTH domain-containing protein	Sa	144.5	132.1	149.9	10	NA	40.3	142.167	25.15	5.65275	0.00301479
Q2FVL9		Assimilatory nitrite reductase [NAD(P)H], small subunit, putative (EC 1.7.1.4)	Sa	1123.2	1057.3	760.5	7.2	13.3	257.9	980.333	92.8	10.5639	0.00306975
Q2FWG8		Cardiolipin synthase (CL synthase) (EC 2.7.8.-)	Sa	111	109.1	74.4	16.2	8.2	24.8	98.1667	16.4	5.98577	0.00310484
Q2G0G2		Cytosolic protein	Sa	262	255	184.4	9.4	15.5	72.9	233.8	32.6	7.17178	0.00326424
Q2G1S2		Hydrolase TatD	Sa	85.8	70.5	73.4	8.2	1.7	30.9	76.5667	13.6	5.6299	0.00327236
Q2FZ88		Purine nucleoside phosphorylase	Sa	175.4	124	154.1	21.8	2.8	50.6	151.167	25.0667	6.03059	0.00346822
Q2FZX9		Probable nitronate monooxygenase (NMO) (EC 1.13.12.-) (Propionate 3-nitronate monooxygenase) (P3N monooxygenase)	Sa	157	96.8	107	4.6	5.2	6.1	120.267	5.3	22.6918	0.00348525
Q2FX89		Putative tRNA (cytidine(34)-2'-O)-methyltransferase (EC 2.1.1.207) (tRNA (cytidine/uridine-2'-O-)-methyltransferase)	Sa	108.8	126.4	91.8	8.4	1	38.1	109	15.8333	6.88421	0.00351172
Q2FV27		3-dmu-9_3-mt domain-containing protein	Sa	830.5	667.5	567.9	17.3	11.2	204.7	688.633	77.7333	8.85892	0.00356205
Q2FY02	ybeY	Endoribonuclease YbeY (EC 3.1.-.-)	Sa	204.1	173.8	127.2	11.3	5.9	38.9	168.367	18.7	9.00357	0.00368338
Q2FXJ9		HAD family hydrolase	Sa	271	242.4	163.8	18.5	6.8	40.2	225.733	21.8333	10.3389	0.00368728
Q2FV61		Aminotransferase (EC 2.6.1.-)	Sa	418.8	287.3	282.3	25.7	10.9	73	329.467	36.5333	9.01825	0.00377655
Q2FZW4	dltC	D-alanyl carrier protein (DCP) (D-alanine--poly(phosphoribitol) ligase subunit 2)	Sa	393.4	503.7	333.5	4	42.7	113.9	410.2	53.5333	7.66252	0.00385592
Q2FY64		Alpha-amylase (EC 3.2.1.1)	Sa	1036.8	757.9	701.4	83.9	24.7	227.2	832.033	111.933	7.43329	0.00386182
Q2FYN2	cspA	Cold shock protein CspA	Sa	555.3	468.1	437.3	15.4	9.7	192	486.9	72.3667	6.72824	0.00396662
Q2FY50		DNA repair protein RecN (Recombination protein N)	Sa	1242.6	1094.1	731.5	119.3	10	135.3	1022.73	88.2	11.5956	0.00398048
Q2FXH3		Rhodanese domain-containing protein	Sa	643.4	521.6	442.8	5.9	9.8	173.1	535.933	62.9333	8.51589	0.00414416
Q2FZ94		Penicillin-binding protein 1	Sa	281.5	222.4	174.3	48.5	26.4	42.9	226.067	39.2667	5.75722	0.00414843
Q2G253		GRAM_POS_ANCHORING domain-containing protein	Sa	249.6	197.3	274.1	75.2	11.2	78.4	240.333	54.9333	4.375	0.00416363
Q2FXQ3		Nudix hydrolase domain-containing protein	Sa	1095.4	893.3	942.1	29.6	14.3	403.6	976.933	149.167	6.54927	0.00421614
Q2FYI6		THUMP domain-containing protein	Sa	227.8	201.9	134.8	25.3	7.1	31.2	188.167	21.2	8.87579	0.00431565
Q2FY11	dnaG	DNA primase (EC 2.7.7.101)	Sa	63.2	48.9	36.5	3.4	2.4	7.2	49.5333	4.33333	11.4308	0.00451571
Q2G1I7		DUF4242 domain-containing protein	Sa	784.5	653.2	657.9	13.1	17.5	294.9	698.533	108.5	6.4381	0.00454132
Q2FZ05		2-oxoacid:acceptor oxidoreductase subunit alpha	Sa	356.1	290.7	207.5	41.8	18	46	284.767	35.2667	8.07467	0.0047217
Q2G1D7	pflA	Pyruvate formate-lyase-activating enzyme (PFL-activating enzyme) (EC 1.97.1.4)	Sa	88.3	120.9	114.2	8.7	0.2	41.4	107.8	16.7667	6.42942	0.00473049
Q2FVZ2		Glyoxalase-like_dom domain-containing protein	Sa	153.1	159.3	120.8	15.6	6.5	60.7	144.4	27.6	5.23188	0.00474991
Q2FXI9		FtsK domain-containing protein	Sa	368.9	284.2	215.9	40.6	16.8	45	289.667	34.1333	8.48633	0.00478877
Q2FUW9	sasF	Surface protein F	Sa	3512.4	2265.1	2702.6	610.2	86.3	732.1	2826.7	476.2	5.93595	0.00481717
Q2G170		5'-nucleotidase, lipoprotein e(P4) family	Sa	77.1	93.6	67	28.4	6.1	25.9	79.2333	20.1333	3.93543	0.00486921
P02976	spa	Immunoglobulin G-binding protein A (IgG-binding protein A) (Staphylococcal protein A) (SpA)	Sa	3311.6	2134.5	3635.2	43	29.9	621.1	3027.1	231.333	13.0854	0.00487158
Q2G0U7		MutT/nudix family protein, putative	Sa	85.9	74.9	72.1	NA	3.4	21.7	77.6333	12.55	6.18592	0.00498354
Q2FZG8	rpoY	DNA-directed RNA polymerase subunit epsilon (RNAP epsilon subunit) (EC 2.7.7.6) (RNA polymerase epsilon subunit) (Transcriptase subunit epsilon)	Sa	2270.8	1871.9	1446.4	34.9	57.6	562.8	1863.03	218.433	8.52907	0.00500251
Q2G252	rlmH	Ribosomal RNA large subunit methyltransferase H (EC 2.1.1.177) (23S rRNA (pseudouridine1915-N3)-methyltransferase) (23S rRNA m3Psi1915 methyltransferase) (rRNA (pseudouridine-N3-)-methyltransferase RlmH)	Sa	259.7	297.9	187.6	27.6	10.4	75.7	248.4	37.9	6.55409	0.00508635
Q2FZJ1	purQ	Phosphoribosylformylglycinamidine synthase subunit PurQ (FGAM synthase) (EC 6.3.5.3) (Formylglycinamide ribonucleotide amidotransferase subunit I) (FGAR amidotransferase I) (FGAR-AT I) (Glutaminase PurQ) (EC 3.5.1.2) (Phosphoribosylformylglycinamidine synthase subunit I)	Sa	2011	1350	1400.3	144.3	154.5	476.9	1587.1	258.567	6.13807	0.00511766
Q2FW50		Alpha-acetolactate decarboxylase (EC 4.1.1.5)	Sa	1417.2	975.9	893.8	67	22.7	249.5	1095.63	113.067	9.69015	0.00512329
Q2G1Z9	nadK	NAD kinase (EC 2.7.1.23) (ATP-dependent NAD kinase)	Sa	492.9	511.7	301.5	43.9	16	83.1	435.367	47.6667	9.13357	0.0051729
Q2G2T3	rplI	50S ribosomal protein L9	Sa	716.9	616.8	453.4	112.4	29.7	179.5	595.7	107.2	5.5569	0.00518921
Q2G126		DUF1398 domain-containing protein	Sa	99.8	72.6	97.4	5.1	2.1	35.2	89.9333	14.1333	6.36321	0.00519485
Q2G2G2	saeR	Response regulator SaeR (Staphylococcus exoprotein expression protein R)	Sa	337.2	284.3	191.6	25.2	10	48.2	271.033	27.8	9.7494	0.00522102
Q2FZV0		Kinase	Sa	100.6	80.5	108.5	NA	3.2	16.4	96.5333	9.8	9.85034	0.00524393
Q2G0J7	ung	Uracil-DNA glycosylase (UDG) (EC 3.2.2.27)	Sa	432.8	300.8	272.9	34.4	15.9	80.6	335.5	43.6333	7.68908	0.00527965
Q2G223		Mannose-6-phosphate isomerase (EC 5.3.1.8)	Sa	1294.8	1173.9	846.6	54.1	30.1	370	1105.1	151.4	7.29921	0.00528043
Q2G270		bPH_3 domain-containing protein	Sa	368.6	285.7	267.1	17	6.2	117.6	307.133	46.9333	6.54403	0.00529973
Q2G1I3		Isovaleryl-CoA dehydrogenase	Sa	81.1	45.1	78.2	4.4	0.7	7	68.1333	4.03333	16.8926	0.00538822
Q2FV31		Probable ketoamine kinase SAOUHSC_02908 (EC 2.7.1.-)	Sa	830.9	662.8	528.4	111.1	9.2	201.8	674.033	107.367	6.27786	0.00545235
Q2FZW9		D-isomer specific 2-hydroxyacid dehydrogenase, NAD binding domain protein	Sa	107.1	91.5	59.4	6.5	1.3	13.2	86	7	12.2857	0.00545543
Q2FY14		GTP cyclohydrolase 1 type 2 homolog	Sa	187.2	145.8	99.7	5.3	3	9.5	144.233	5.93333	24.309	0.00548043
Q2FVE7	cntA	Metal-staphylopine-binding protein CntA	Sa	4563.1	3406.1	2463	217.9	77.1	178	3477.4	157.667	22.0554	0.00549387
Q2G1J2	isdI	Heme oxygenase (staphylobilin-producing) 2 (EC 1.14.99.48) (Heme-degrading monooxygenase 2) (Iron-regulated surface determinant 2) (Iron-responsive surface determinant 2)	Sa	370.5	232.8	266.7	11.9	1.6	78	290	30.5	9.5082	0.00560119
Q2G038		Gluconeogenesis factor	Sa	102.1	100.9	58	8.3	7.5	9.4	87	8.4	10.3571	0.0056348
Q2FXR7		DNA-3-methyladenine glycosylase I	Sa	294.8	236.8	299.4	46.7	10.3	126.7	277	61.2333	4.52368	0.00563535
Q2G0V7		Hydrolase_4 domain-containing protein	Sa	109.3	84	67.3	5.4	1.1	24.5	86.8667	10.3333	8.40645	0.00568709
Q2G029	gpmI	2,3-bisphosphoglycerate-independent phosphoglycerate mutase (BPG-independent PGAM) (Phosphoglyceromutase) (iPGM) (EC 5.4.2.12)	Sa	3596.6	3325.9	2117.4	194.8	52.1	732.8	3013.3	326.567	9.22721	0.00578218
Q2G0K9		DUF1806 family protein	Sa	499.8	441.3	277.5	13.4	10	73.8	406.2	32.4	12.537	0.0058292
Q2FY61		VOC domain-containing protein	Sa	1166.3	916.5	892	20.6	11.6	408.8	991.6	147	6.74558	0.00584287
Q2G0E2		N-acetyltransferase domain-containing protein	Sa	206.3	183.3	123.7	22.7	5.6	46.3	171.1	24.8667	6.8807	0.00585565
Q2FVF5		Lipoprotein	Sa	574	595.7	385.7	181.3	52.4	89.6	518.467	107.767	4.81101	0.00592157
O34090	hemC	Porphobilinogen deaminase (PBG) (EC 2.5.1.61) (Hydroxymethylbilane synthase) (HMBS) (Pre-uroporphyrinogen synthase)	Sa	2250.7	1639.2	1333.6	126	28.6	400	1741.17	184.867	9.4185	0.00593924
Q2FXK4		GP-PDE domain-containing protein	Sa	219	184	123.5	19.2	2.8	35.5	175.5	19.1667	9.15652	0.00605121
Q2G1N7	sarS	HTH-type transcriptional regulator SarS (Staphylococcal accessory regulator S)	Sa	191.5	178.1	108.5	17.6	11	30.3	159.367	19.6333	8.11715	0.00606822
Q2G2U6	walR	Transcriptional regulatory protein WalR	Sa	612.1	664.5	387	55	19.8	137.2	554.533	70.6667	7.84717	0.00624585
Q2FYS7		Uncharacterized protein SAOUHSC_01349	Sa	361.7	338.9	241.1	5.6	0.7	113.1	313.9	39.8	7.88693	0.00624636
Q2FVY9	sarV	HTH-type transcriptional regulator SarV (Staphylococcal accessory regulator V)	Sa	160.8	145.2	91.2	14.2	13.1	28.7	132.4	18.6667	7.09286	0.00631162
Q2FZW2		NifU domain-containing protein	Sa	197.6	296.7	309	40.5	6.4	88.3	267.767	45.0667	5.94157	0.00634891
Q2G1X1		Phage protein	Sa	74.4	79.6	41.7	3.4	0.1	5.4	65.2333	2.96667	21.9888	0.00649267
Q2FXI0		D-alanine aminotransferase (EC 2.6.1.21)	Sa	2888.7	2247.2	1627	157.6	57.4	497.2	2254.3	237.4	9.49579	0.00651159
Q2FW08	rplW	50S ribosomal protein L23	Sa	2714.5	2504.5	2014.1	898.8	100.2	925.7	2411.03	641.567	3.75804	0.00657668
Q9RFJ6	rot	HTH-type transcriptional regulator rot (Repressor of toxins)	Sa	309.8	223.2	165.3	10.2	1.2	25.2	232.767	12.2	19.0792	0.00659858
Q2G0F3		AB hydrolase-1 domain-containing protein	Sa	597.5	390.4	393.9	49.5	7.3	128.3	460.6	61.7	7.46515	0.0066332
Q2FZE9	isdA	Iron-regulated surface determinant protein A (Fur-regulated protein A) (Staphylococcal transferrin-binding protein A)	Sa	3744	2416.8	4561.5	230.1	365	453.3	3574.1	349.467	10.2273	0.00682689
Q2FW38	rplM	50S ribosomal protein L13	Sa	1793.6	1396	993.7	60.3	44.9	304.4	1394.43	136.533	10.2131	0.00689115
Q2G093	ltaS	Lipoteichoic acid synthase [Cleaved into: Glycerol phosphate lipoteichoic acid synthase (LTA synthase) (EC 2.7.8.-) (Polyglycerol phosphate synthase); Processed glycerol phosphate lipoteichoic acid synthase]	Sa	287	200.3	285.8	51.5	8.2	104.2	257.7	54.6333	4.7169	0.00705215
Q2G2M8		UPF0374 protein SAOUHSC_02004	Sa	202.3	184.9	118.8	17.4	3.4	48.1	168.667	22.9667	7.34398	0.00705859
Q2FV63	copZ	Copper chaperone CopZ	Sa	102.1	108.7	135	10.8	9	54.1	115.267	24.6333	4.6793	0.00708126
Q2FXQ8	engB	Probable GTP-binding protein EngB	Sa	223.2	210.6	130.3	11	3.2	51.5	188.033	21.9	8.586	0.00709379
Q2FY46	xseA	Exodeoxyribonuclease 7 large subunit (EC 3.1.11.6) (Exodeoxyribonuclease VII large subunit) (Exonuclease VII large subunit)	Sa	34.7	46.5	28.1	5.8	1.4	10.7	36.4333	5.96667	6.10615	0.00715438
Q2FYZ0		Glutathione peroxidase	Sa	328.5	263.4	206.7	17.9	17.3	96.5	266.2	43.9	6.06378	0.0071796
Q2G261	sodM	Superoxide dismutase [Mn/Fe] 2 (EC 1.15.1.1)	Sa	994.1	994.5	561.4	34.2	11	184.3	850	76.5	11.1111	0.00740232
Q2FZH6		Phosphocarrier protein HPr (Histidine-containing protein)	Sa	672.1	534.4	408.2	7.7	3.7	175.4	538.233	62.2667	8.644	0.00741255
Q2FX95		Ribosomal large subunit pseudouridine synthase, RluD subfamily, putative (EC 4.2.1.70)	Sa	1029.6	928.6	559.9	92.9	21.9	167.4	839.367	94.0667	8.9231	0.00744346
Q2FW75		ABC transporter periplasmic binding protein, putative	Sa	1605.4	1687.9	978.4	396.2	114.3	142	1423.9	217.5	6.54667	0.00749409
Q2G222		N-acetylmuramoyl-L-alanine amidase domain-containing protein SAOUHSC_02979	Sa	534.4	319.8	440.7	69.7	33.9	143	431.633	82.2	5.25101	0.00750436
Q2G0L4	sdrD	Serine-aspartate repeat-containing protein D	Sa	1402.5	895.5	1068.6	58.1	12.1	404.7	1122.2	158.3	7.08907	0.00760821
Q2FY13		tRNA methyltransferase	Sa	66.3	45.7	40.9	4.2	1.8	15.3	50.9667	7.1	7.1784	0.00766613
Q2FZA1		Uncharacterized N-acetyltransferase SAOUHSC_01138 (EC 2.3.1.-)	Sa	2692	1999	1570	9.1	20.8	594	2087	207.967	10.0353	0.00776231
Q2FWC6		DUF2750 domain-containing protein	Sa	1103	886	663.8	99.5	18.9	295	884.267	137.8	6.41703	0.0077936
Q2G2Q2		Riboflavin biosynthesis protein [Includes: Riboflavin kinase (EC 2.7.1.26) (Flavokinase); FMN adenylyltransferase (EC 2.7.7.2) (FAD pyrophosphorylase) (FAD synthase)]	Sa	168.3	185.5	100.7	18.5	4.6	31.1	151.5	18.0667	8.38561	0.00779408
Q2FVG0		ABC transporter, ATP-binding protein, putative	Sa	102.7	101.5	68.1	9.9	1.7	35.4	90.7667	15.6667	5.79362	0.00784096
Q2FZJ2	purS	Phosphoribosylformylglycinamidine synthase subunit PurS (FGAM synthase) (EC 6.3.5.3) (Formylglycinamide ribonucleotide amidotransferase subunit III) (FGAR amidotransferase III) (FGAR-AT III) (Phosphoribosylformylglycinamidine synthase subunit III)	Sa	1006.1	670.4	752.1	12.2	9.3	309	809.533	110.167	7.34826	0.0078564
Q2G0B9		Homoserine dehydrogenase	Sa	1151	852.8	859.9	16.1	25.8	410.9	954.567	150.933	6.32443	0.00786363
Q2G280		NADH-dependent peroxiredoxin (EC 1.11.1.26)	Sa	2734.6	1979.4	1834.8	33.1	32.5	820.9	2182.93	295.5	7.38725	0.00789808
Q2G2N2		AI-2E family transporter	Sa	140.3	89.8	89.2	14.7	12.5	30.3	106.433	19.1667	5.55304	0.00808778
Q2G1V1		N-acetyltransferase domain-containing protein	Sa	87.2	71.2	48.9	6	3.6	19.5	69.1	9.7	7.12371	0.00812891
Q2FX09	vraR	Response regulator protein VraR	Sa	954.4	967.8	553.4	76.3	17.2	216.5	825.2	103.333	7.98581	0.00822311
P72360	scdA	Iron-sulfur cluster repair protein ScdA (Cell wall-related protein ScdA)	Sa	1179.3	869.3	693.7	52.1	7.9	277.4	914.1	112.467	8.12774	0.00823071
P0A0H0	rpsL	30S ribosomal protein S12	Sa	1016.8	767.5	567	197.5	66.9	104.6	783.767	123	6.37209	0.0082376
Q2FUW1	sraP	Serine-rich adhesin for platelets (Adhesin SraP) (Staphylococcus aureus surface protein A) (SasA)	Sa	490.3	364.2	285.8	40	8.1	113.1	380.1	53.7333	7.07382	0.00829386
Q2FXY2		CRM domain-containing protein	Sa	389.6	220	396.9	15.2	7.7	79.1	335.5	34	9.86765	0.00829479
Q2FZU9		Putative peptidyl-prolyl cis-trans isomerase (PPIase) (EC 5.2.1.8) (Rotamase)	Sa	1248.4	842.8	795.2	7.4	26.5	312.2	962.133	115.367	8.33979	0.0082963
Q2FZB0	argF	Ornithine carbamoyltransferase (OTCase) (EC 2.1.3.3)	Sa	444.3	344.1	218.2	6.1	12.2	34.7	335.533	17.6667	18.9925	0.00854027
Q2G1Z5		Zinc metalloprotease (EC 3.4.24.-)	Sa	582.6	492.9	298.7	61.7	42.6	59.7	458.067	54.6667	8.37927	0.00863459
P0A084	msrA1	Peptide methionine sulfoxide reductase MsrA 1 (Protein-methionine-S-oxide reductase 1) (EC 1.8.4.11) (Peptide-methionine (S)-S-oxide reductase 1) (Peptide Met(O) reductase 1)	Sa	1789.3	1268.7	1083.1	50.6	18.6	447.5	1380.37	172.233	8.01452	0.0087333
Q2FVU7		HAD family hydrolase	Sa	194	136.3	174.1	7.7	NA	34.5	168.133	21.1	7.9684	0.0087649
Q2FYV1		HAD family hydrolase	Sa	619.5	424.7	339.5	15.5	7.7	102.3	461.233	41.8333	11.0255	0.00895114
Q2FVQ1		N-acetyltransferase domain-containing protein	Sa	68.2	61.7	82	NA	0.5	18	70.6333	9.25	7.63604	0.00897126
Q2G094		AHS2 domain-containing protein	Sa	332.5	373.2	200.4	61.5	12.8	57.1	302.033	43.8	6.89574	0.00900643
Q2FX14		Aminopeptidase PepS, putative (EC 3.4.11.-)	Sa	1858.4	1562.4	943.5	91	36.9	271.5	1454.77	133.133	10.9271	0.00902426
Q2G1G0		Sce7725 family protein	Sa	496.1	441	280.6	59.8	18.5	123.2	405.9	67.1667	6.04318	0.00903156
Q2G1U6	spx	Global transcriptional regulator Spx	Sa	227.8	158.1	118.1	10.1	12.2	23.3	168	15.2	11.0526	0.00911226
Q2FW78		Membrane protein, putative	Sa	317.9	274.4	153.1	17	9.7	19.7	248.467	15.4667	16.0647	0.00919434
Q2G2B2	sasG	Surface protein G	Sa	679	426.7	623.7	61.2	16.3	230.2	576.467	102.567	5.62041	0.00920693
Q2FZH4		Glutaredoxin domain-containing protein	Sa	89.5	159.9	143.1	14.8	5.4	39.5	130.833	19.9	6.57454	0.00921947
Q2FXK7		GAF domain protein	Sa	422.6	298.6	229.3	16	3.5	74.8	316.833	31.4333	10.0795	0.00927636
Q2G2Q4	rbfA	Ribosome-binding factor A	Sa	350.4	257.8	185.1	11.6	15.4	60	264.433	29	9.11839	0.00943953
Q2FZ51	acpP	Acyl carrier protein (ACP)	Sa	2398.7	1619	1401.6	15.4	23.9	522.2	1806.43	187.167	9.65147	0.00944597
Q2FY54		Dihydrolipoamide acetyltransferase component of pyruvate dehydrogenase complex (EC 2.3.1.-)	Sa	356.3	235.8	197.9	34.6	17.8	52.7	263.333	35.0333	7.51665	0.00946334
Q2FZZ8	gcvH	Glycine cleavage system H protein (Octanoyl/lipoyl carrier protein)	Sa	961.5	837	518.6	2.9	6.9	214.1	772.367	74.6333	10.3488	0.0094683
Q9KJN4	arlR	Response regulator ArlR	Sa	110.5	96.3	56.1	11.9	4.3	14.7	87.6333	10.3	8.50809	0.00956813
Q2G0V0		Lipoprotein	Sa	474.4	346.1	256	58	40.9	79.1	358.833	59.3333	6.04775	0.00961694
Q2G0Y6	guaA	GMP synthase [glutamine-hydrolyzing] (EC 6.3.5.2) (GMP synthetase) (Glutamine amidotransferase)	Sa	1849.2	1934.6	1027.9	236	26.5	328.6	1603.9	197.033	8.14025	0.00966128
Q2FYT7		UPF0154 protein SAOUHSC_01338	Sa	244.4	166.6	139.9	14.2	21.3	51.3	183.633	28.9333	6.34677	0.00973754
Q2G1U9		Glutathione S-transferase	Sa	139.2	86.9	100.1	5.5	3.2	40.9	108.733	16.5333	6.57661	0.00975991
Q2G2A1		CMP/dCMP-type deaminase domain-containing protein	Sa	732.4	546.1	388.9	51.7	11.7	138.6	555.8	67.3333	8.25446	0.0100052
Q2G1U2		3-dmu-9_3-mt domain-containing protein	Sa	256.7	220.4	204.7	NA	3.6	73.6	227.267	38.6	5.88774	0.0104379
Q2FWM1		Sucrose-6-phosphate hydrolase (EC 3.2.1.26) (Invertase)	Sa	140.6	128.6	79.9	23.4	4.3	37.6	116.367	21.7667	5.34609	0.0106372
Q2G123		Cyclase family protein	Sa	494.5	331	302.2	46.8	17.4	130.4	375.9	64.8667	5.79496	0.0106432
Q2FVE6	CntM	Staphylopine dehydrogenase CntM	Sa	1018.2	1014.1	481.1	13.4	12.2	69.9	837.8	31.8333	26.3183	0.0108775
Q2FXA4	cpfC	Coproporphyrin III ferrochelatase (EC 4.99.1.9)	Sa	1563.8	1124.6	804.9	67.9	6.4	270.7	1164.43	115	10.1255	0.0109534
Q2FVT0	rpiA	Ribose-5-phosphate isomerase A (EC 5.3.1.6) (Phosphoriboisomerase A) (PRI)	Sa	1451.3	977.5	780.9	97.7	15.4	257.6	1069.9	123.567	8.65848	0.0109995
Q2FUQ5		ParB domain-containing protein	Sa	160.3	157.1	76.3	6.2	2.4	13.5	131.233	7.36667	17.8145	0.0110251
Q2G009		Cold shock protein CspA	Sa	1065.7	1097.9	1417.7	27.7	25.4	589.9	1193.77	214.333	5.56967	0.0110254
Q2G0P7	mcsA	Protein-arginine kinase activator protein	Sa	214.2	142.5	117.2	10.2	6.5	41.9	157.967	19.5333	8.08703	0.0112937
Q2G2M6	cysS	Cysteine--tRNA ligase (EC 6.1.1.16) (Cysteinyl-tRNA synthetase) (CysRS)	Sa	1289.3	948.8	646.2	77.8	19.4	205.6	961.433	100.933	9.52543	0.0113168
Q2FW15	rpsQ	30S ribosomal protein S17	Sa	103.7	139.6	95.8	49.3	9.5	39.9	113.033	32.9	3.43566	0.0113441
Q2G141		HTH marR-type domain-containing protein	Sa	240	177	123.9	16	9.5	45.5	180.3	23.6667	7.61831	0.0113991
Q2FW97		Mannitol-specific phosphotransferase enzyme IIA component (EIIA) (EIII) (PTS system mannitol-specific EIIA component)	Sa	1349.9	1003	731.9	10.9	24	320.4	1028.27	118.433	8.68224	0.0114302
Q2FVF4		Glutamate synthase alpha subunit, putative (EC 1.4.1.13)	Sa	103.9	99	48.8	5.4	4.2	8.5	83.9	6.03333	13.9061	0.011593
Q2FVQ0		Enoyl reductase (ER) domain-containing protein	Sa	765.9	659	373.3	63.1	12	120.8	599.4	65.3	9.17917	0.0116717
Q2FZH3		Cytochrome d ubiquinol oxidase, subunit I, putative	Sa	144.6	144.1	74.2	20.1	15.7	19.3	120.967	18.3667	6.58621	0.0118719
Q2G2A0		Methyltransf_25 domain-containing protein	Sa	600.9	387.2	326.2	38.6	17.9	107.6	438.1	54.7	8.00914	0.0118991
Q2G077		ribonucleoside-diphosphate reductase (EC 1.17.4.1)	Sa	1198.5	1338.2	678.3	164.6	27.9	251.2	1071.67	147.9	7.24589	0.0118998
Q2FYV0		Transcriptional regulator	Sa	65.9	85.4	81.5	2.5	NA	25.7	77.6	14.1	5.50355	0.0119047
Q2FVG5		DUF1801 domain-containing protein	Sa	767.6	592.7	374.6	46.3	17.3	123.2	578.3	62.2667	9.28747	0.0119339
Q2FXW7	greA	Transcription elongation factor GreA (Transcript cleavage factor GreA)	Sa	1731	1168.6	944.3	40	27.1	374.3	1281.3	147.133	8.70843	0.0120614
Q2FZP4	prfC	Peptide chain release factor 3 (RF-3)	Sa	294.6	283.4	151.5	35.1	4.1	57.5	243.167	32.2333	7.54395	0.0121528
Q2FXW1		Putative pre-16S rRNA nuclease (EC 3.1.-.-)	Sa	208.1	183.5	156	NA	5.3	58.4	182.533	31.85	5.73103	0.0122348
Q2FZ18		FtsK domain-containing protein	Sa	79.9	75.7	37.9	8.7	4.6	5.8	64.5	6.36667	10.1309	0.012302
Q2FYJ7		RNase H type-1 domain-containing protein	Sa	440.3	313.9	231.6	2.5	5.4	95.9	328.6	34.6	9.49711	0.0124118
Q2FY79	srrA	Transcriptional regulatory protein SrrA (Staphylococcal respiratory response protein A)	Sa	1491.3	1489.4	749.7	137.6	34	257.1	1243.47	142.9	8.70166	0.0125139
Q2FY67	rnz	Ribonuclease Z (RNase Z) (EC 3.1.26.11) (tRNA 3 endonuclease) (tRNase Z)	Sa	266	217.4	137.5	14.9	12.5	63.5	206.967	30.3	6.83058	0.0125346
Q2G1P3		Oleate hydratase	Sa	84.3	84.4	40.5	7.6	3.8	8.2	69.7333	6.53333	10.6735	0.0125982
Q2FZG6	def	Peptide deformylase (PDF) (EC 3.5.1.88) (Polypeptide deformylase)	Sa	3700.6	2467.5	1982.3	48.8	47.2	765.8	2716.8	287.267	9.45741	0.0126186
Q2G0D4		Probable autolysin SsaALP (EC 3.5.1.28)	Sa	300.2	176	208.7	5.8	5.6	85	228.3	32.1333	7.10477	0.0126357
Q2FYN4	lysA	Diaminopimelate decarboxylase (DAP decarboxylase) (DAPDC) (EC 4.1.1.20)	Sa	1078.9	952.8	554.8	172.6	35.4	221.4	862.167	143.133	6.02352	0.0127089
Q2G265	def	Peptide deformylase (PDF) (EC 3.5.1.88) (Polypeptide deformylase)	Sa	225.8	160.4	116.6	6.2	5.9	46.8	167.6	19.6333	8.5365	0.0127746
Q2G2F0		HIT domain-containing protein	Sa	3649	2384.2	2023.3	77.8	25.6	819.8	2685.5	307.733	8.72671	0.0128532
Q2G256		CCA tRNA nucleotidyltransferase	Sa	172.8	89.7	108.2	10.9	3.5	24.1	123.567	12.8333	9.62857	0.0128941
Q2FZW1		Disulfide oxidoreductase	Sa	223.5	165.9	109.5	6.8	6.1	40.2	166.3	17.7	9.39548	0.0129236
Q2G167		Putative hemin import ATP-binding protein HrtA	Sa	144.5	90.4	71.5	6.5	1.5	14.2	102.133	7.4	13.8018	0.0129472
Q2G0S6		RidA family protein	Sa	1367.9	1098.8	673.8	15.6	26.3	281.3	1046.83	107.733	9.71689	0.0129478
Q2FYY8		Aluminum resistance protein	Sa	200	154.4	280.9	58.7	11.1	53.8	211.767	41.2	5.13997	0.012964
Q2FXW0		UPF0297 protein SAOUHSC_01721	Sa	633.2	411.7	323.1	17	9.9	102.8	456	43.2333	10.5474	0.0130701
Q2G1Q2	plc	1-phosphatidylinositol phosphodiesterase (EC 4.6.1.13) (Phosphatidylinositol diacylglycerol-lyase) (Phosphatidylinositol-specific phospholipase C) (PI-PLC)	Sa	82.5	56.7	85.3	7.5	19.7	37.2	74.8333	21.4667	3.48602	0.0130833
Q2FVT6	hutI	Imidazolonepropionase (EC 3.5.2.7) (Imidazolone-5-propionate hydrolase)	Sa	399.7	328	184.5	30.6	3.8	51.3	304.067	28.5667	10.6441	0.0131019
Q2FVW9		Fe/B12 periplasmic-binding domain-containing protein	Sa	1516.3	1555.7	838.3	421.3	105.7	167	1303.43	231.333	5.63444	0.013129
Q2G220		Isochorismatase domain-containing protein	Sa	396.2	361.9	192.2	29.6	8	73.2	316.767	36.9333	8.57671	0.0132077
Q2G0S0	rplY	50S ribosomal protein L25 (General stress protein CTC)	Sa	3179	2643.7	1657.4	335.3	35.3	788.1	2493.37	386.233	6.4556	0.013217
Q2G0U0		PTS trehalose transporter subunit IIBC	Sa	191.6	167.1	92	13.6	14.4	33	150.233	20.3333	7.38852	0.0132481
Q2G2D1		YlxR domain-containing protein	Sa	109.9	88.7	93	57.7	8.9	20.7	97.2	29.1	3.34021	0.0132627
Q2FXP0		Formamidopyrimidine-DNA glycosylase (EC 3.2.2.23) (EC 4.2.99.18) (DNA-(apurinic or apyrimidinic site) lyase MutM)	Sa	139.6	126.1	73.7	21.8	5.3	34.7	113.133	20.6	5.49191	0.0132655
Q2FY29		Lactamase_B domain-containing protein	Sa	557.3	380.7	298.5	6.9	6.8	127.3	412.167	47	8.7695	0.0133352
Q2FXW2		UPF0473 protein SAOUHSC_01719	Sa	936.7	813.5	727.2	NA	6.3	282.8	825.8	144.55	5.7129	0.0133911
Q53700	cobB	NAD-dependent protein deacetylase (EC 2.3.1.286) (Regulatory protein SIR2 homolog)	Sa	287.4	215.5	138.5	13.5	4.5	50.3	213.8	22.7667	9.39092	0.0134259
Q2FYK2		Nfu_N domain-containing protein	Sa	861.5	766.2	664.2	NA	13.9	265.3	763.967	139.6	5.47254	0.0135149
Q2FVK5	sbi	Immunoglobulin-binding protein Sbi	Sa	2775.3	1861.7	1652.8	329.1	65	787.1	2096.6	393.733	5.32492	0.0135422
Q2FZD2	trxA	Thioredoxin (Trx)	Sa	4677.5	3250.6	2735.8	37.9	39.2	1366.1	3554.63	481.067	7.38907	0.0135914
Q2FVH5		Epimerase/dehydratase, putative	Sa	1989.9	1357.6	1024.4	74.9	35.3	400.8	1457.3	170.333	8.55558	0.0136179
Q2G1Y5	ldh2	L-lactate dehydrogenase 2 (L-LDH 2) (EC 1.1.1.27)	Sa	4097.2	2595.4	1929.4	143.3	65.4	287.1	2874	165.267	17.3901	0.0136564
Q2FYE8		Ferredoxin, putative	Sa	333.9	294.8	180.4	9.6	1.6	98.3	269.7	36.5	7.38904	0.0136829
Q2G0L9	tadA	tRNA-specific adenosine deaminase (EC 3.5.4.33)	Sa	89.7	72.9	40.8	4.8	3.7	11.8	67.8	6.76667	10.0197	0.0138091
Q2G155	lip2	Lipase 2 (EC 3.1.1.3) (Glycerol ester hydrolase 2)	Sa	645.1	489.3	293.8	41.1	28.1	73.1	476.067	47.4333	10.0365	0.0138996
Q2G1R8		Persulfide-sensing transcriptional repressor CstR	Sa	191.9	138	86.6	5.8	2.5	20.9	138.833	9.73333	14.2637	0.0139766
Q2FXH9		Putative dipeptidase SAOUHSC_01868 (EC 3.4.13.-)	Sa	5204.6	3915.6	2431.1	320.2	70.6	793.6	3850.43	394.8	9.75287	0.014042
Q2G241	gltX	Glutamate--tRNA ligase (EC 6.1.1.17) (Glutamyl-tRNA synthetase) (GluRS)	Sa	2226.6	2124.9	1044.6	185.9	83	329	1798.7	199.3	9.02509	0.0141933
Q2FWD4	murA	UDP-N-acetylglucosamine 1-carboxyvinyltransferase (EC 2.5.1.7) (Enoylpyruvate transferase) (UDP-N-acetylglucosamine enolpyruvyl transferase) (EPT)	Sa	1875.7	1569.6	851.1	139.7	19.8	261.9	1432.13	140.467	10.1955	0.0143146
Q2FZI9	purF	Amidophosphoribosyltransferase (ATase) (EC 2.4.2.14) (Glutamine phosphoribosylpyrophosphate amidotransferase) (GPATase)	Sa	1693.5	1646.3	831.6	240.1	42.9	290.8	1390.47	191.267	7.26978	0.0144002
Q2G0B7		Cytokinin riboside 5'-monophosphate phosphoribohydrolase (EC 3.2.2.n1)	Sa	728.4	459.9	382.6	50.2	15.7	133.7	523.633	66.5333	7.87024	0.0144099
Q2G2H8	mnhE1	Na(+)/H(+) antiporter subunit E1 (Mnh complex subunit E1)	Sa	198.5	139.5	91.9	9.7	2	26	143.3	12.5667	11.4032	0.0144603
Q2FZW3	dltD	Protein DltD	Sa	644.4	551.9	291.4	70	22.1	70.9	495.9	54.3333	9.12699	0.0144868
Q2FXE2		Aldo_ket_red domain-containing protein	Sa	1912.6	1298.7	1095.2	137	48.7	543.7	1435.5	243.133	5.90417	0.0145639
Q2G1C1	tarF	Teichoic acid glycerol-phosphate transferase (EC 2.7.8.45)	Sa	95.1	104.7	47.7	7	3.3	15.4	82.5	8.56667	9.63035	0.0147064
Q2FVG3		Carboxylic ester hydrolase (EC 3.1.1.-)	Sa	1479.4	1075.9	707.4	128.4	33.1	251.3	1087.57	137.6	7.90383	0.0148547
Q2FVD4		DUF1413 domain-containing protein	Sa	170.1	115.3	155.2	NA	2.6	38.3	146.867	20.45	7.18174	0.0148594
Q53727	pcrA	ATP-dependent DNA helicase PcrA (EC 3.6.4.12)	Sa	323.5	338.1	163.8	54	12.3	52.6	275.133	39.6333	6.94197	0.0148851
Q2FVL4		Amino acid ABC transporter, ATP-binding protein, putative	Sa	299.7	270.8	150.8	35.6	13.9	72.9	240.433	40.8	5.89297	0.0148967
P0A086	msrA2	Peptide methionine sulfoxide reductase MsrA 2 (Protein-methionine-S-oxide reductase 2) (EC 1.8.4.11) (Peptide-methionine (S)-S-oxide reductase 2) (Peptide Met(O) reductase 2)	Sa	1985.9	1615.7	1318.2	NA	13	384.3	1639.93	198.65	8.25539	0.014942
Q2G230	tmk	Thymidylate kinase (EC 2.7.4.9) (dTMP kinase)	Sa	103.7	108.4	58	6	0.5	32.5	90.0333	13	6.92564	0.0150613
Q2FWG1		Phosphomethylpyrimidine kinase (EC 2.7.4.7)	Sa	731.1	623.2	343.5	79.4	20.1	130.6	565.933	76.7	7.37853	0.0150637
Q2FY41	efp	Elongation factor P (EF-P)	Sa	1715	1202.9	900.6	23.8	50.9	429.9	1272.83	168.2	7.56738	0.0152276
Q2FZY5		Probable cysteine desulfurase (EC 2.8.1.7)	Sa	477.5	342.8	214	24	10.4	57.2	344.767	30.5333	11.2915	0.0153052
Q2FZ39		Ribosome biogenesis GTPase A	Sa	445.4	372.8	215.1	60.2	16	89	344.433	55.0667	6.25484	0.0153078
Q2FVC2		Pyrophosphohydrolase, putative	Sa	74.9	61.5	57.9	NA	1.2	23	64.7667	12.1	5.35262	0.0153239
Q2G157	nanE	Putative N-acetylmannosamine-6-phosphate 2-epimerase (EC 5.1.3.9) (ManNAc-6-P epimerase)	Sa	288.1	193.4	143.8	18.3	13	54.4	208.433	28.5667	7.29638	0.0153253
Q2FW20	rpsH	30S ribosomal protein S8	Sa	3946.7	3243.7	1856.7	79.4	169.8	809.5	3015.7	352.9	8.54548	0.0153279
Q2G0L5	sdrC	Serine-aspartate repeat-containing protein C	Sa	1858.8	1132.9	1043.6	86.9	28.9	429.4	1345.1	181.733	7.4015	0.0153938
Q2FYK4		UPF0403 protein SAOUHSC_01436	Sa	936.6	716.2	430	10.7	4.5	168.1	694.267	61.1	11.3628	0.0154031
Q2G227	deoB	Phosphopentomutase (EC 5.4.2.7) (Phosphodeoxyribomutase)	Sa	3256.2	2051	1623.6	104	36.9	550.2	2310.27	230.367	10.0286	0.0155865
Q2G136		Bac_luciferase domain-containing protein	Sa	505.2	382.3	222	32.3	7.3	60.3	369.833	33.3	11.1061	0.0156707
Q2FV39		Uncharacterized hydrolase SAOUHSC_02900 (EC 3.-.-.-)	Sa	6707.3	4164.8	3589.2	47.9	55.2	1457.9	4820.43	520.333	9.26413	0.0157083
Q2FZI7	purN	Phosphoribosylglycinamide formyltransferase (EC 2.1.2.2) (5'-phosphoribosylglycinamide transformylase) (GAR transformylase) (GART)	Sa	1411.4	899.7	681	49.5	25	209.6	997.367	94.7	10.5319	0.0157452
Q2FWX1		Thioredoxin family protein	Sa	2840.4	1899.5	1535.7	125.5	59.2	730.4	2091.87	305.033	6.85783	0.0157492
Q2G117		Mechanosensitive ion channel family protein	Sa	154.4	136.9	67	13	4.1	16	119.433	11.0333	10.8248	0.0158093
Q2G031	pgk	Phosphoglycerate kinase (EC 2.7.2.3)	Sa	13060.9	9126.4	6470.4	970	327.3	2710.9	9552.57	1336.07	7.14977	0.0158289
Q2FZ77	pyrR	Bifunctional protein PyrR [Includes: Pyrimidine operon regulatory protein; Uracil phosphoribosyltransferase (UPRTase) (EC 2.4.2.9)]	Sa	1428.9	1054.8	649.2	79.7	32.5	221.2	1044.3	111.133	9.39682	0.0158733
Q2FY59		Peptidase T, putative (EC 3.4.11.14)	Sa	1918.6	1453.2	911.2	150.4	42.5	387.4	1427.67	193.433	7.38067	0.0161025
Q2G0Z0		YflT domain-containing protein	Sa	1869.1	1150.5	1387	86.4	43.1	695.8	1468.87	275.1	5.33939	0.0161432
Q2FY73		Transcriptional regulator, Fur, putative	Sa	787.6	756.6	345.9	26.7	18.1	106.4	630.033	50.4	12.5007	0.0162001
Q2FZD4		DNA polymerase beta (EC 2.7.7.7)	Sa	165.5	93.1	87.8	10.9	3.3	23.9	115.467	12.7	9.09186	0.0163046
Q2FZX2		Cytosolic protein	Sa	240.7	265.6	218.1	NA	2.5	96.5	241.467	49.5	4.87811	0.0163544
Q2FZ54		Malonyl CoA-acyl carrier protein transacylase (EC 2.3.1.39)	Sa	3608.6	2398.1	1670	129.7	29.8	526	2558.9	228.5	11.1987	0.0163821
Q2G2W3		Abhydrolase_3 domain-containing protein	Sa	96.4	105.2	47.6	12	3.9	15.6	83.0667	10.5	7.91111	0.0164387
Q2G1T3		Organic hydroperoxide resistance protein-like	Sa	810.3	476.9	516.4	10.3	15.6	237.5	601.2	87.8	6.84738	0.0164435
Q2G000		Thioredoxin, putative	Sa	1134	715.3	610.6	32.4	11.3	269.4	819.967	104.367	7.8566	0.0164738
Q2FY16	nfo	Probable endonuclease 4 (EC 3.1.21.2) (Endodeoxyribonuclease IV) (Endonuclease IV)	Sa	1553.8	1160.4	774.6	67.4	6.1	387	1162.93	153.5	7.57611	0.0164922
Q2FWC3	luxS	S-ribosylhomocysteine lyase (EC 4.4.1.21) (AI-2 synthesis protein) (Autoinducer-2 production protein LuxS)	Sa	1007	673.1	465.2	11.8	7.5	157.2	715.1	58.8333	12.1547	0.0165363
Q2FUY4		HTH marR-type domain-containing protein	Sa	66	54.8	28.7	5.9	1.4	8.4	49.8333	5.23333	9.52229	0.0165591
Q2FWH4	murF	UDP-N-acetylmuramoyl-tripeptide--D-alanyl-D-alanine ligase (EC 6.3.2.10) (D-alanyl-D-alanine-adding enzyme)	Sa	1609.2	1159.2	683.1	67.7	19.8	150.9	1150.5	79.4667	14.4778	0.0166049
Q2FYZ7		Glycerol uptake operon antiterminator regulatory protein	Sa	686.8	757	323.3	60.6	7.6	81.8	589.033	50	11.7807	0.0167114
Q2FXI4		PepSY domain-containing protein	Sa	323.1	243.8	134.8	17.7	9.7	24.6	233.9	17.3333	13.4942	0.0167418
Q2G1Y7		HutD family protein	Sa	1544	1075.5	730.9	16.6	27.8	305.7	1116.8	116.7	9.56984	0.0169731
Q2G115	ychF	Ribosome-binding ATPase YchF	Sa	2681.6	2029.5	1182.6	162.1	30.7	412.2	1964.57	201.667	9.74165	0.0170474
Q2FZW6	dltA	D-alanine--D-alanyl carrier protein ligase (DCL) (EC 6.2.1.54) (D-alanine--poly(phosphoribitol) ligase subunit 1) (D-alanine-activating enzyme) (DAE)	Sa	1530.2	1260.6	673.3	168.9	9.4	214.8	1154.7	131.033	8.81226	0.0171116
Q2G052	prfB	Peptide chain release factor 2 (RF-2)	Sa	77.3	54.3	36.5	6.3	1.8	14.3	56.0333	7.46667	7.50446	0.0171241
Q2G254		MazG domain-containing protein	Sa	109.6	115.2	71.1	NA	0.8	16	98.6333	8.4	11.7421	0.0171369
Q2FVU2		SRPBCC domain-containing protein	Sa	278.9	241.6	150.4	15.7	7.9	94.1	223.633	39.2333	5.70008	0.0172675
Q2FV44		NmrA domain-containing protein	Sa	919.9	705.2	405.8	71.9	16.3	140.4	676.967	76.2	8.88408	0.0172775
Q2G1B9	tarJ	Ribulose-5-phosphate reductase 1 (Ribulose-5-P reductase 1) (EC 1.1.1.405) (Ribitol-5-phosphate dehydrogenase 1)	Sa	504.7	354.8	231.4	38.6	19.3	80.4	363.633	46.1	7.88792	0.0172804
Q2FWG4	yidC	Membrane protein insertase YidC (Foldase YidC) (Membrane integrase YidC) (Membrane protein YidC)	Sa	492.2	273.9	258.1	63.3	33.6	31.9	341.4	42.9333	7.95186	0.0173101
Q2FYU6	rpmG1	50S ribosomal protein L33 1	Sa	423	337.7	230.9	63.3	18.2	138.5	330.533	73.3333	4.50727	0.0173421
Q2FZ16		Peptidase_M16_C domain-containing protein	Sa	945.5	951.2	426.7	78.3	5.5	145	774.467	76.2667	10.1547	0.0173708
Q2FWE0	prfA	Peptide chain release factor 1 (RF-1)	Sa	2878.9	2093.9	1299.8	75.6	31.3	521.5	2090.87	209.467	9.98186	0.0174897
Q2FXP5		Primosomal protein DnaI	Sa	410	446.6	193.8	36.7	6.3	63.9	350.133	35.6333	9.82601	0.0175212
Q2FXS6		Cell shape-determining protein MreC (Cell shape protein MreC)	Sa	501.2	363.5	222	26.2	17.5	76.9	362.233	40.2	9.01078	0.0176317
Q9F0R1	sarR	HTH-type transcriptional regulator SarR (Staphylococcal accessory regulator R)	Sa	439.2	412.9	190.4	38.1	6.2	59.5	347.5	34.6	10.0434	0.017679
Q2G0R1		Hypoxanthine phosphoribosyltransferase (EC 2.4.2.8)	Sa	1757.3	1306.6	763.7	71.8	27.1	267.4	1275.87	122.1	10.4494	0.0176841
Q2FZ78		Pseudouridine synthase (EC 5.4.99.-)	Sa	1129	779.6	480.5	35.6	14.2	120.2	796.367	56.6667	14.0535	0.0176946
Q2FUY9		DNA-binding response regulator, putative	Sa	219.5	148.4	106.5	31	2.8	36.8	158.133	23.5333	6.71955	0.0177094
Q2G2Q7		TIGR01741 family protein	Sa	279.8	233.2	125.3	19	7.1	54.3	212.767	26.8	7.93905	0.0178053
Q2G0I9	lipL	Octanoyl-[GcvH]:protein N-octanoyltransferase (EC 2.3.1.204) (Octanoyl-[GcvH]:E2 amidotransferase)	Sa	123.7	90.3	58	11.4	1.9	24.8	90.6667	12.7	7.13911	0.0178468
Q2FXZ3	dnaJ	Chaperone protein DnaJ	Sa	651.1	582.3	279.1	27.3	3.6	105.5	504.167	45.4667	11.0887	0.0179036
Q2G0M4		Branched-chain-amino-acid aminotransferase (EC 2.6.1.42)	Sa	3488.4	2377.2	1636.5	222	61	645.4	2500.7	309.467	8.08068	0.0179369
Q2FWB5		EVE domain-containing protein	Sa	774.9	821	346.2	67.7	9.1	88.1	647.367	54.9667	11.7774	0.0179696
Q2G0M5		Uncharacterized epimerase/dehydratase SAOUHSC_00535	Sa	827.1	733.9	341	40	15.5	95.7	634	50.4	12.5794	0.0180042
Q2G0K8	nagB	Glucosamine-6-phosphate deaminase (EC 3.5.99.6) (GlcN6P deaminase) (GNPDA) (Glucosamine-6-phosphate isomerase)	Sa	400.5	251.2	187.7	23.8	2.1	58	279.8	27.9667	10.0048	0.018052
Q2FVC1	pgcA	Phosphoglucomutase (PGM) (EC 5.4.2.2) (Alpha-phosphoglucomutase) (Glucose phosphomutase)	Sa	1431	1101.6	617.9	111	25.7	209.2	1050.17	115.3	9.10812	0.0181008
Q2G0P8	ctsR	Transcriptional regulator CtsR	Sa	102.4	83.1	43.4	8.7	0.8	13.6	76.3	7.7	9.90909	0.0181191
Q2FZX0	nagD	Acid sugar phosphatase (EC 3.1.3.-)	Sa	2334.2	1631.5	1012.7	9.4	11.9	352.9	1659.47	124.733	13.3041	0.0182712
Q2FZI5	purD	Phosphoribosylamine--glycine ligase (EC 6.3.4.13) (GARS) (Glycinamide ribonucleotide synthetase) (Phosphoribosylglycinamide synthetase)	Sa	2942.6	1744.7	1550	299.5	46.4	568.4	2079.1	304.767	6.82194	0.0182861
Q2FVN7		Putative_PNPOx domain-containing protein	Sa	688.1	506.7	639.3	24.8	15.9	356.3	611.367	132.333	4.6199	0.0183079
Q2FWW3		Aminotran_1_2 domain-containing protein	Sa	2836.3	2387.6	1182.5	182.5	58.8	368.7	2135.47	203.333	10.5023	0.0183109
Q2G0W0		MpsC domain-containing protein	Sa	703.4	547.2	288.1	28.9	12.5	79.7	512.9	40.3667	12.706	0.0183266
Q2FV11	betA	Oxygen-dependent choline dehydrogenase (CDH) (CHD) (EC 1.1.99.1) (Betaine aldehyde dehydrogenase) (BADH) (EC 1.2.1.8)	Sa	78.8	62.3	36.2	7.7	0.8	16.5	59.1	8.33333	7.092	0.0183989
Q2G2G4		Inositol monophosphatase family protein, putative	Sa	197	187.8	97.8	30.8	4.4	51.1	160.867	28.7667	5.59212	0.0184787
Q2FW39	rpsI	30S ribosomal protein S9	Sa	277.3	230.8	110.7	29.1	3.3	9.2	206.267	13.8667	14.875	0.0186277
Q2G2T0		YtxH domain-containing protein	Sa	687	446.7	308.9	62.9	13.1	78	480.867	51.3333	9.36753	0.0186473
Q2FXM8	pfkA	ATP-dependent 6-phosphofructokinase (ATP-PFK) (Phosphofructokinase) (EC 2.7.1.11) (Phosphohexokinase)	Sa	1289.1	1002.6	538.9	96.9	26.6	159.8	943.533	94.4333	9.99153	0.0186819
Q2G122	metE	5-methyltetrahydropteroyltriglutamate--homocysteine methyltransferase (EC 2.1.1.14) (Cobalamin-independent methionine synthase) (Methionine synthase, vitamin-B12 independent isozyme)	Sa	670.3	466.6	297.8	64.9	5.6	93.6	478.233	54.7	8.74284	0.0187169
Q2FZ03		Thiamine_BP domain-containing protein	Sa	676	598.1	283.3	13.5	10.7	109.3	519.133	44.5	11.6659	0.0188231
Q2FZQ4		Sodium:proton antiporter	Sa	93.7	86.8	62.8	5.4	41.5	32.4	81.1	26.4333	3.0681	0.0188379
Q2FVA7		HTH marR-type domain-containing protein	Sa	151.5	107.9	63.8	8.8	0.5	18.2	107.733	9.16667	11.7527	0.0188386
Q2FXA0		UPF0342 protein SAOUHSC_01977	Sa	11276.1	7846.4	5042.6	156.4	96.6	2054.5	8055.03	769.167	10.4724	0.0189855
Q2G001		Nitroreductase domain-containing protein	Sa	127.8	115.6	52.8	9.7	8.1	12.7	98.7333	10.1667	9.71148	0.0190159
Q2FY40		Proline dipeptidase, putative (EC 3.4.13.9)	Sa	2444.9	2123.8	1047.2	187.5	94.6	405.7	1871.97	229.267	8.16502	0.0191504
Q2FZ71	pyrF	Orotidine 5'-phosphate decarboxylase (EC 4.1.1.23) (OMP decarboxylase) (OMPDCase) (OMPdecase)	Sa	1083.2	804.3	437.9	27.1	11.1	123.3	775.133	53.8333	14.3988	0.0192003
Q2G0I8		mevalonate kinase (EC 2.7.1.36)	Sa	412	291.3	170.3	18.7	6.9	44.7	291.2	23.4333	12.4267	0.0192775
Q2FXL3	tpx	Thiol peroxidase (Tpx) (EC 1.11.1.24) (Peroxiredoxin tpx) (Prx) (Thioredoxin peroxidase) (Thioredoxin-dependent peroxiredoxin)	Sa	2743.3	1793.8	1255.8	7.4	13.7	498.2	1930.97	173.1	11.1552	0.0193261
Q2FXN3		citrate synthase (unknown stereospecificity) (EC 2.3.3.16)	Sa	165.9	149.1	65.4	7	1.1	16.7	126.8	8.26667	15.3387	0.0195444
Q2FX90		Glucosamine-6-phosphate isomerase	Sa	7613.4	4579.9	4307.9	77.1	53.6	2117.3	5500.4	749.333	7.34039	0.0196459
Q2FZX4	lipA	Lipoyl synthase (EC 2.8.1.8) (Lip-syn) (LS) (Lipoate synthase) (Lipoic acid synthase) (Sulfur insertion protein LipA)	Sa	470.9	544.7	253	111	8.8	96.3	422.867	72.0333	5.87043	0.0196973
Q2FUS9		UPF0312 protein SAOUHSC_03022	Sa	1211.5	738.8	636.1	14.1	7.3	295.3	862.133	105.567	8.16672	0.0197029
Q2FVE0		CMD domain-containing protein	Sa	2675.4	1577.8	1323.9	154.8	39.7	477.5	1859.03	224	8.29926	0.0197853
Q2FZU7		FMN oxidoreductase, putative	Sa	1687.4	1251.4	742	95.6	25.6	320.3	1226.93	147.167	8.33703	0.0198006
Q2G1I8		DUF2171 domain-containing protein	Sa	615.5	452.3	390.7	10.3	NA	107.2	486.167	58.75	8.27518	0.0198187
Q2FVA3		D-lactate dehydrogenase (EC 1.1.1.28) (D-specific 2-hydroxyacid dehydrogenase)	Sa	1331.5	1017.3	548.7	85.2	30	177.9	965.833	97.7	9.8857	0.0199444
Q2FZ63	rsgA	Small ribosomal subunit biogenesis GTPase RsgA (EC 3.6.1.-)	Sa	30.1	33.1	16.1	6.5	3.5	8.3	26.4333	6.1	4.33333	0.0199514
Q2FV62		D-lactate dehydrogenase (EC 1.1.1.28) (D-specific 2-hydroxyacid dehydrogenase)	Sa	436.3	376.3	171.6	14.2	7.1	50.5	328.067	23.9333	13.7075	0.0200633
Q2FYL0		Phosphotransferase system enzyme IIA, putative	Sa	3223.5	2077.5	1557.1	29.3	21.4	715.8	2286.03	255.5	8.94729	0.0201752
Q2G2P7	hutH	Histidine ammonia-lyase (Histidase) (EC 4.3.1.3)	Sa	37.5	25.2	18.8	3.1	7.8	7	27.1667	5.96667	4.55307	0.0202069
Q2FVW7		Acyl-CoA dehydrogenase	Sa	206.1	174.8	82.8	17.8	6.3	21.8	154.567	15.3	10.1024	0.0202211
Q2FZP9		Putative phosphoesterase SAOUHSC_00951 (EC 3.1.-.-)	Sa	4092.1	3031.3	1740.7	154.1	65	709.3	2954.7	309.467	9.54772	0.0202916
Q2FYR1	femB	Aminoacyltransferase FemB (EC 2.3.2.18) (Factor essential for expression of methicillin resistance B) (N-acetylmuramoyl-L-alanyl-D-glutamyl-L-lysyl-(N6-triglycine)-D-alanyl-D-alanine-diphosphoundecaprenyl-N-acetylglucosamine:glycine glycyltransferase)	Sa	541.1	356.4	235.2	42	17.7	66.5	377.567	42.0667	8.97544	0.0203703
Q2FV22	panC	Pantothenate synthetase (PS) (EC 6.3.2.1) (Pantoate--beta-alanine ligase) (Pantoate-activating enzyme)	Sa	37.4	72.5	51.9	14	2.6	19.2	53.9333	11.9333	4.51955	0.0205425
Q2G064	pepT	Peptidase T (EC 3.4.11.4) (Aminotripeptidase) (Tripeptidase) (Tripeptide aminopeptidase)	Sa	1074.1	812.2	423.8	37.6	16.7	122.2	770.033	58.8333	13.0884	0.0206335
Q2FWF8	sceD	Probable transglycosylase SceD (EC 3.2.-.-)	Sa	89.1	52.5	51.5	5.9	5.5	25.6	64.3667	12.3333	5.21892	0.0207097
Q2FZK7	atl	Bifunctional autolysin [Includes: N-acetylmuramoyl-L-alanine amidase (EC 3.5.1.28); Mannosyl-glycoprotein endo-beta-N-acetylglucosaminidase (EC 3.2.1.96)]	Sa	3812	3191.7	2061.5	1394.5	354.2	675.8	3021.73	808.167	3.739	0.0207625
Q2FZT1		Phosphatase	Sa	579.7	405.8	246.4	40.7	9.6	86.1	410.633	45.4667	9.03152	0.0208915
Q2FXN6		Two-component response regulator, putative	Sa	93.5	97.6	38.9	7.2	3.9	8.6	76.6667	6.56667	11.6751	0.020927
Q2G0S9		Veg protein	Sa	133	160.3	179.9	17	2.1	96.5	157.733	38.5333	4.09343	0.0210176
Q2FYM3		VOC domain-containing protein	Sa	845.1	634.6	345.3	8.5	7.2	137.8	608.333	51.1667	11.8893	0.021118
Q2FYK7		DegV family protein	Sa	2271.5	1485.2	1011.5	146.9	24.6	379.4	1589.4	183.633	8.65529	0.0211844
Q2G0D0		Probable transcriptional regulatory protein SAOUHSC_00675	Sa	615.6	438.8	297.2	94.1	15.6	144.5	450.533	84.7333	5.31707	0.021233
Q2G2J2	ssaA2	Staphylococcal secretory antigen ssaA2	Sa	280.1	155.1	199.6	19.6	5.9	97.6	211.6	41.0333	5.15678	0.0212898
P0A0Q4		Uncharacterized protein SAOUHSC_00996 (ORF2)	Sa	222.1	164.1	86.5	5.7	9.1	21.7	157.567	12.1667	12.9507	0.0213253
Q2G224	deoC	Deoxyribose-phosphate aldolase (DERA) (EC 4.1.2.4) (2-deoxy-D-ribose 5-phosphate aldolase) (Phosphodeoxyriboaldolase) (Deoxyriboaldolase)	Sa	512.1	338.3	218	6.4	7.8	78.3	356.133	30.8333	11.5503	0.0213657
Q2FZ65		PPM-type phosphatase domain-containing protein	Sa	406.1	304.9	184.1	8.5	10.2	98.5	298.367	39.0667	7.63737	0.0214535
Q93Q23	mgt	Monofunctional glycosyltransferase (MGT) (EC 2.4.1.129) (Peptidoglycan TGase)	Sa	453.9	409.6	183.3	37.5	34.5	52.2	348.933	41.4	8.42834	0.0215397
Q2FV77		3-hydroxy-3-methylglutaryl coenzyme A reductase (HMG-CoA reductase) (EC 1.1.1.88)	Sa	932	776.1	365.2	63.4	23.9	109.9	691.1	65.7333	10.5137	0.0215814
Q2G2P2		nitric oxide dioxygenase (EC 1.14.12.17)	Sa	5298.8	3672.1	2150.2	260.2	107.8	633.1	3707.03	333.7	11.1089	0.0216338
Q2G0I6		phosphomevalonate kinase (EC 2.7.4.2)	Sa	208.9	205.7	82.1	14.2	8.5	15.8	165.567	12.8333	12.9013	0.0217004
Q2FW81		Probable uridylyltransferase SAOUHSC_02423 (EC 2.7.7.-)	Sa	3373.6	2803.1	1338.1	277.4	37.6	438.9	2504.93	251.3	9.9679	0.0217589
Q2FZG1		SCP-like extracellular	Sa	131.5	94.7	59.2	18	11.4	24.2	95.1333	17.8667	5.32463	0.0218645
Q2FVN4		Exported protein	Sa	88.9	108.8	44.7	15.5	3.9	12.5	80.8	10.6333	7.59875	0.0218983
Q2G293		N-acetyltransferase domain-containing protein	Sa	276.8	217.1	113	40.8	4.6	26.4	202.3	23.9333	8.45265	0.0219672
Q2G1U0	gmk	Guanylate kinase (EC 2.7.4.8) (GMP kinase)	Sa	394.3	388.4	162.7	8.2	7.7	68.8	315.133	28.2333	11.1617	0.0220269
Q2FZC5		dITP/XTP pyrophosphatase (EC 3.6.1.66) (Non-canonical purine NTP pyrophosphatase) (Non-standard purine NTP pyrophosphatase) (Nucleoside-triphosphate diphosphatase) (Nucleoside-triphosphate pyrophosphatase) (NTPase)	Sa	104.5	65.8	53.7	3.7	4.7	27.8	74.6667	12.0667	6.18785	0.0220736
Q2G1K3		Capsular polysaccharide synthesis enzyme Cap8F	Sa	727.8	742	320.8	84.6	9.4	137.5	596.867	77.1667	7.73477	0.0220803
Q2FXU4	hisS	Histidine--tRNA ligase (EC 6.1.1.21) (Histidyl-tRNA synthetase) (HisRS)	Sa	552.1	455.9	209.8	27.6	21.5	52.9	405.933	34	11.9392	0.0221003
Q2FVA4		Putative NAD(P)H nitroreductase SAOUHSC_02829 (EC 1.-.-.-)	Sa	2251.8	1735.1	922.4	180.1	89.3	347.6	1636.43	205.667	7.95673	0.0221777
Q2FZ75	pyrB	Aspartate carbamoyltransferase (EC 2.1.3.2) (Aspartate transcarbamylase) (ATCase)	Sa	2341.3	2040.3	927.6	187.7	38.6	322.8	1769.73	183.033	9.66891	0.022257
Q2G1Y0	ligA	DNA ligase (EC 6.5.1.2) (Polydeoxyribonucleotide synthase [NAD(+)])	Sa	2311	1876.4	937.5	160.8	168.9	341.9	1708.3	223.867	7.63088	0.0222737
Q2G104		HTH cro/C1-type domain-containing protein	Sa	374.4	516.3	566.4	NA	6.8	155.9	485.7	81.35	5.9705	0.0222902
Q2FZ68	fmt	Methionyl-tRNA formyltransferase (EC 2.1.2.9)	Sa	2890.6	2255	1202.5	231.8	94.4	509.5	2116.03	278.567	7.59615	0.0222962
Q2G0R3		S1 RNA binding domain protein	Sa	1029.2	784.6	498.4	274.1	33.7	175.7	770.733	161.167	4.78221	0.0224094
Q2FZ49	smc	Chromosome partition protein Smc	Sa	331.5	297.8	136.6	38.9	14.7	50.2	255.3	34.6	7.37861	0.0224514
Q2G0Q7		Dihydropteroate synthase (DHPS) (EC 2.5.1.15) (Dihydropteroate pyrophosphorylase)	Sa	1009.8	668.4	407.7	51.8	19.4	105	695.3	58.7333	11.8383	0.0224637
Q2FYP0	asd	Aspartate-semialdehyde dehydrogenase (ASA dehydrogenase) (ASADH) (EC 1.2.1.11) (Aspartate-beta-semialdehyde dehydrogenase)	Sa	1585.2	905.2	677.6	53.6	6.3	132	1056	63.9667	16.5086	0.0226322
Q2FWA2		HAD family hydrolase	Sa	1819.2	1536.6	1072	70.5	727.4	490.2	1475.93	429.367	3.43747	0.0226791
Q2FVZ5		Efflux RND transporter permease subunit	Sa	440.7	366.9	169.1	35.4	24.6	39.1	325.567	33.0333	9.8557	0.0227039
Q2G019		DUF5067 domain-containing protein	Sa	1677.9	1598.2	789	448.4	108.3	263.9	1355.03	273.533	4.95381	0.0227742
Q2FVA5		VOC domain-containing protein	Sa	758.3	483.3	424.6	52.9	4.2	244.7	555.4	100.6	5.52087	0.0227764
Q2G0B1	mgrA	HTH-type transcriptional regulator MgrA (Regulator of autolytic activity)	Sa	2632.9	2028.5	1069.4	163.1	50.5	447.8	1910.27	220.467	8.66465	0.0229
Q2FXL6		Putative universal stress protein SAOUHSC_01819	Sa	9814	5873.5	4524.3	41.9	96.6	1839.1	6737.27	659.2	10.2204	0.0229634
Q2G059		YigZ family protein	Sa	936.5	718.7	360.5	52	32.7	107.8	671.9	64.1667	10.4712	0.0230197
Q2G204		GTP pyrophosphokinase, putative	Sa	551.6	496.2	207.3	37.8	17.3	48.1	418.367	34.4	12.1618	0.0230767
Q2G1K5		Capsular polysaccharide biosynthesis protein Cap5D, putative	Sa	39.9	35.1	15.6	5.3	0.9	3.4	30.2	3.2	9.4375	0.0231371
Q2G0G6		Aldo_ket_red domain-containing protein	Sa	1384.1	860.3	616.6	61.1	20.2	240.6	953.667	107.3	8.88785	0.0231391
Q2FVA6		N-acetyltransferase	Sa	102.7	78.9	69	4	1.2	48.6	83.5333	17.9333	4.65799	0.0231679
Q2FYZ4	glpD	Aerobic glycerol-3-phosphate dehydrogenase (EC 1.1.5.3)	Sa	7151.6	5665.2	2736.1	829.5	223.5	448.5	5184.3	500.5	10.3582	0.0232132
Q2FYK5	thyA	Thymidylate synthase (TS) (TSase) (EC 2.1.1.45)	Sa	2175.4	1655.3	822.2	125.2	38.3	221.7	1550.97	128.4	12.0792	0.0232202
Q2FXX8	mtnN	5'-methylthioadenosine/S-adenosylhomocysteine nucleosidase (MTA/SAH nucleosidase) (MTAN) (EC 3.2.2.9) (5'-deoxyadenosine nucleosidase) (DOA nucleosidase) (dAdo nucleosidase) (5'-methylthioadenosine nucleosidase) (MTA nucleosidase) (S-adenosylhomocysteine nucleosidase) (AdoHcy nucleosidase) (SAH nucleosidase) (SRH nucleosidase)	Sa	972.4	702.9	390	53.9	23.7	142	688.433	73.2	9.40483	0.023223
Q2G1Y6	bipA	50S ribosomal subunit assembly factor BipA (EC 3.6.5.-) (GTP-binding protein BipA)	Sa	2715.1	2350.5	1070.4	296.2	29.6	353.1	2045.33	226.3	9.03815	0.0232349
Q2FXP7	thrS	Threonine--tRNA ligase (EC 6.1.1.3) (Threonyl-tRNA synthetase) (ThrRS)	Sa	2499.9	2360	921	125	52.1	177.9	1926.97	118.333	16.2842	0.0232724
Q2FY71		Aldo_ket_red domain-containing protein	Sa	1088.4	812.5	434.5	50.1	30.8	170.1	778.467	83.6667	9.30438	0.0233193
Q2FYN6		Uncharacterized hydrolase SAOUHSC_01399 (EC 3.-.-.-)	Sa	316.5	278.5	118.5	7.9	7.3	39.2	237.833	18.1333	13.1158	0.0234169
Q2G236	nadE	NH(3)-dependent NAD(+) synthetase (EC 6.3.1.5)	Sa	2965.6	2131.3	1202.5	166.2	42.6	474.1	2099.8	227.633	9.22448	0.0234761
Q2G0F8	argS	Arginine--tRNA ligase (EC 6.1.1.19) (Arginyl-tRNA synthetase) (ArgRS)	Sa	4529.6	3477.5	1754.5	286.2	100.1	593.9	3253.87	326.733	9.95878	0.023527
O08387	secY	Protein translocase subunit SecY	Sa	379.2	368	147.7	36.2	19.5	32.5	298.3	29.4	10.1463	0.0235916
Q2FXM5		NADP-dependent malic enzyme, putative	Sa	1807.6	1264.6	688.6	79.3	15.9	181.9	1253.6	92.3667	13.572	0.0236981
Q2FZK3	fmtA	Teichoic acid D-alanine hydrolase (EC 3.1.1.103) (Teichoic acid D-alanine esterase)	Sa	389.4	424.9	155.2	30	20	19.3	323.167	23.1	13.9899	0.0239343
Q2G172		Formate/nitrite transporter	Sa	176.9	184.2	69.2	7.7	9.8	16.6	143.433	11.3667	12.6188	0.0239446
Q2G0G4		N-acetyltransferase domain-containing protein	Sa	133.8	102.6	51	5.5	0.4	18.6	95.8	8.16667	11.7306	0.0239786
Q2FXY0		CP-type G domain-containing protein	Sa	389.4	366.2	153.8	28.2	10.3	60.3	303.133	32.9333	9.20445	0.0240658
Q2FV02		Anaerobic ribonucleoside-triphosphate reductase, putative (EC 1.17.4.2)	Sa	300.4	259	112.3	20.8	6.2	33.5	223.9	20.1667	11.1025	0.0240881
Q2FZI8	purM	Phosphoribosylformylglycinamidine cyclo-ligase (EC 6.3.3.1) (AIR synthase) (AIRS) (Phosphoribosyl-aminoimidazole synthetase)	Sa	2438	1609.9	1008.8	116.1	41.8	376.3	1685.57	178.067	9.46593	0.0241373
Q2G1U8		ZinT domain-containing protein	Sa	3954.3	2957.3	1491	440.2	113	209.9	2800.87	254.367	11.0111	0.0242888
Q2G0P9		Nucleoside permease	Sa	235.6	389.7	161.2	30.3	21.7	23	262.167	25	10.4867	0.0244072
Q2FZD3	mutS2	Endonuclease MutS2 (EC 3.1.-.-)	Sa	377.6	442.6	166.5	49.4	18.7	33.5	328.9	33.8667	9.71161	0.0244441
Q2G2K8	ureE	Urease accessory protein UreE	Sa	155.6	118.2	60.9	8.6	3.7	24.4	111.567	12.2333	9.11989	0.0244987
Q2FUY2	clfB	Clumping factor B (Fibrinogen receptor B) (Fibrinogen-binding protein B)	Sa	907.1	485.7	837.2	62.8	12.5	361.8	743.333	145.7	5.10181	0.0245317
Q2FWD9	tdk	Thymidine kinase (EC 2.7.1.21)	Sa	343.2	331.2	136.4	27.3	2.4	55.8	270.267	28.5	9.48304	0.0245539
Q2G0Q6		7,8-dihydroneopterin aldolase (EC 4.1.2.25)	Sa	374.3	306.7	137.5	12.3	10	44.8	272.833	22.3667	12.1982	0.0246249
Q2FVV2		MurR/RpiR family transcriptional regulator	Sa	220.2	221.2	88.4	24.2	14.1	25.7	176.6	21.3333	8.27813	0.0246995
Q2G257		Zinc metallopeptidase	Sa	1019.8	803.4	362.5	65.1	5.7	69.1	728.567	46.6333	15.6233	0.0247528
Q2FZ61		thiamine diphosphokinase (EC 2.7.6.2)	Sa	329.7	253.5	126.6	13.9	35.5	33.4	236.6	27.6	8.57246	0.0247896
Q2FWY8	gatC	Aspartyl/glutamyl-tRNA(Asn/Gln) amidotransferase subunit C (Asp/Glu-ADT subunit C) (EC 6.3.5.-)	Sa	687.1	561.3	247.2	9.2	19.7	78.2	498.533	35.7	13.9645	0.0250876
Q2FYZ5	glpK	Glycerol kinase (EC 2.7.1.30) (ATP:glycerol 3-phosphotransferase) (Glycerokinase) (GK)	Sa	2527.1	1937.8	904.4	112.6	51.9	215.6	1789.77	126.7	14.126	0.0251432
Q2FVK8	gpmA	2,3-bisphosphoglycerate-dependent phosphoglycerate mutase (BPG-dependent PGAM) (PGAM) (Phosphoglyceromutase) (dPGM) (EC 5.4.2.11)	Sa	5535.8	4228.7	2028.7	290.5	80.5	607.8	3931.07	326.267	12.0486	0.0252626
Q9ZAH5	alr1	Alanine racemase 1 (EC 5.1.1.1)	Sa	822.5	814	326.4	79	34.2	118.3	654.3	77.1667	8.47905	0.0253112
Q2FYF3		YpdA family bacillithiol disulfide reductase	Sa	480.1	467.1	176.7	3.5	7.8	61	374.633	24.1	15.545	0.025369
Q2G2I1	tcaA	Membrane-associated protein TcaA	Sa	86.7	58	43.1	24.9	3.6	10.7	62.6	13.0667	4.79082	0.0254138
Q2FZF3		DUF177 domain-containing protein	Sa	74.4	51.4	27.8	4.3	2.1	6.3	51.2	4.23333	12.0945	0.0254176
Q2G2P8	nnrD	ADP-dependent (S)-NAD(P)H-hydrate dehydratase (EC 4.2.1.136) (ADP-dependent NAD(P)HX dehydratase)	Sa	377.4	328.2	136.8	25.2	8.7	38.1	280.8	24	11.7	0.0254454
Q2FW27	adk	Adenylate kinase (AK) (EC 2.7.4.3) (ATP-AMP transphosphorylase) (ATP:AMP phosphotransferase) (Adenylate monophosphate kinase)	Sa	4627.4	2963.2	1985.8	124.1	77.2	886.8	3192.13	362.7	8.80103	0.0254977
Q2G015	clfA	Clumping factor A (Fibrinogen receptor A) (Fibrinogen-binding protein A)	Sa	3137.7	1999.3	3384.8	389.9	18.4	1556.5	2840.6	654.933	4.33724	0.0255835
Q2FZ74	pyrC	Dihydroorotase (DHOase) (EC 3.5.2.3)	Sa	3271.4	2265.1	1255.5	141.1	35.5	433.5	2264	203.367	11.1326	0.0256037
Q2FX05	map	Methionine aminopeptidase (MAP) (MetAP) (EC 3.4.11.18) (Peptidase M)	Sa	1371.1	841.9	593.8	9.3	13.6	255.4	935.6	92.7667	10.0855	0.0256948
Q2G242		TRAM domain-containing protein	Sa	121.2	105.2	41.9	5.4	3.6	7.5	89.4333	5.5	16.2606	0.0257484
Q2FZ22	pyrH	Uridylate kinase (UK) (EC 2.7.4.22) (Uridine monophosphate kinase) (UMP kinase) (UMPK)	Sa	929.3	737.8	338.2	70.9	27.6	88.9	668.433	62.4667	10.7006	0.0257889
Q2FY39		Lipoprotein	Sa	469.3	457.8	215.7	138.5	28	48.9	380.933	71.8	5.30548	0.0258313
Q2FWL5		ABC transporter, ATP-binding protein, putative	Sa	61.2	46.5	28.4	12.2	8.6	15	45.3667	11.9333	3.80168	0.0258333
Q2FYS4	parC	DNA topoisomerase 4 subunit A (EC 5.6.2.2) (Topoisomerase IV subunit A)	Sa	822.3	732.5	294.5	74.1	17.7	57.3	616.433	49.7	12.4031	0.0258675
Q2FWC9		N-acetyltransferase domain-containing protein	Sa	179.4	154.8	65.4	10.7	0.6	22.9	133.2	11.4	11.6842	0.0258835
Q2G1X6	queC	7-cyano-7-deazaguanine synthase (EC 6.3.4.20) (7-cyano-7-carbaguanine synthase) (PreQ(0) synthase) (Queuosine biosynthesis protein QueC)	Sa	854.6	536.2	336.7	42.1	11.9	91.4	575.833	48.4667	11.881	0.0259054
Q2FXU7		ThiF domain-containing protein	Sa	963	768.1	382.3	114.6	26.4	159	704.467	100	7.04467	0.0259664
Q2FVI3		Peptidase_C39_2 domain-containing protein	Sa	128.4	126.5	49.1	17.6	1.9	9.9	101.333	9.8	10.3401	0.0259967
Q2G0J5		UPF0382 membrane protein SAOUHSC_00567	Sa	324.6	286.2	114.4	23	9.3	22.2	241.733	18.1667	13.3064	0.0260226
Q2G030	tpiA	Triosephosphate isomerase (TIM) (TPI) (EC 5.3.1.1) (Triose-phosphate isomerase)	Sa	14060.4	8595.4	6068.5	122.4	147	2600.4	9574.77	956.6	10.0092	0.02604
P0A0J3	sodA	Superoxide dismutase [Mn] 1 (EC 1.15.1.1)	Sa	3977.2	3858.3	1536.7	123.9	64.8	698.8	3124.07	295.833	10.5602	0.0260522
Q2FXR8	valS	Valine--tRNA ligase (EC 6.1.1.9) (Valyl-tRNA synthetase) (ValRS)	Sa	3724.3	2650.5	1439.8	339.2	101.9	467.8	2604.87	302.967	8.59787	0.0262149
Q2FXT0	rpmA	50S ribosomal protein L27	Sa	1596.5	1058.2	1638.7	836.1	137.6	480.4	1431.13	484.7	2.95262	0.026232
Q2G1D8	pflB	Formate acetyltransferase (EC 2.3.1.54) (Pyruvate formate-lyase)	Sa	7313.9	7796.7	2766.1	547	103.5	597.9	5958.9	416.133	14.3197	0.0262361
Q2G248		Chorismate mutase domain-containing protein	Sa	1725.5	1351.6	602.8	50.3	19.1	175.8	1226.63	81.7333	15.0077	0.0264681
Q2G1Z0		DhaK domain-containing protein	Sa	1850.3	1340	679.1	108.4	40.1	198.5	1289.8	115.667	11.151	0.0264876
Q2FW92	dacA	Diadenylate cyclase (DAC) (EC 2.7.7.85) (Cyclic-di-AMP synthase) (c-di-AMP synthase)	Sa	230.2	208.9	87.7	21.2	28	21.3	175.6	23.5	7.47234	0.0267072
Q2FZU8		S1 motif domain-containing protein	Sa	293.6	283	108.9	5.8	7	44.6	228.5	19.1333	11.9425	0.0267799
Q2G0M9		M20_dimer domain-containing protein	Sa	175.4	135.1	67.3	12	7.1	28.5	125.933	15.8667	7.93697	0.0268187
P48940	rpsG	30S ribosomal protein S7	Sa	1121.9	1184	419.7	71.2	26.2	105.7	908.533	67.7	13.42	0.0268808
Q2FUQ2	mnmE	tRNA modification GTPase MnmE (EC 3.6.-.-)	Sa	67.7	49.9	25.4	2.8	0.8	10.3	47.6667	4.63333	10.2878	0.0268831
Q2FW96	mtlD	Mannitol-1-phosphate 5-dehydrogenase (EC 1.1.1.17)	Sa	1917.8	1307.7	730	95.7	15.3	256.9	1318.5	122.633	10.7516	0.0269106
Q2G0N1	fusA	Elongation factor G (EF-G)	Sa	15319.5	11659.1	5621.3	1146.8	216.7	1891.8	10866.6	1085.1	10.0144	0.0270351
Q2FV88		Acyl-CoA thioesterase	Sa	173.2	149.9	62	10.9	11	16.5	128.367	12.8	10.0286	0.0270728
P0A088	msrB	Peptide methionine sulfoxide reductase MsrB (EC 1.8.4.12) (Peptide-methionine (R)-S-oxide reductase)	Sa	211.3	142.5	81.2	6.1	3.3	31.3	145	13.5667	10.688	0.0271911
Q2FY37	lipM	Octanoyltransferase LipM (EC 2.3.1.181) (Octanoyl-[acyl-carrier-protein]:[GcvH] N-octanoyltransferase)	Sa	1500.1	1100	591.8	100.4	26.5	277	1063.97	134.633	7.9027	0.0272124
Q2FVF9		Peptidase M28	Sa	503.8	382.3	172.7	23.3	4.3	39.5	352.933	22.3667	15.7794	0.0272858
Q2FWM9		CN hydrolase domain-containing protein	Sa	373.8	264.9	140.6	21.8	9.3	50.6	259.767	27.2333	9.53856	0.027373
Q2FV17	fda	Fructose-bisphosphate aldolase class 1 (EC 4.1.2.13) (Fructose-bisphosphate aldolase class I) (FBP aldolase)	Sa	13596	8582.4	5412.9	186.7	261.5	2076.5	9197.1	841.567	10.9285	0.0273984
Q2FV59	crtM	4,4'-diapophytoene synthase (DAP synthase) (EC 2.5.1.96) (C30 carotenoid synthase) (Dehydrosqualene synthase)	Sa	115.9	72	44	4.8	3.4	9.7	77.3	5.96667	12.9553	0.027403
Q2FY78		Pseudouridine synthase (EC 5.4.99.-)	Sa	844.5	673.8	303.5	93.7	18.6	68	607.267	60.1	10.1043	0.0274151
Q2G125		Ovule protein	Sa	104.2	39	114.3	4.4	2.3	9.6	85.8333	5.43333	15.7975	0.0274582
Q2FWF4	murA	UDP-N-acetylglucosamine 1-carboxyvinyltransferase (EC 2.5.1.7) (Enoylpyruvate transferase) (UDP-N-acetylglucosamine enolpyruvyl transferase) (EPT)	Sa	2016.2	1457.7	803.2	187.5	29.8	361.4	1425.7	192.9	7.39088	0.0274628
Q2FXZ7	rpsU	30S ribosomal protein S21	Sa	100.5	77.5	62.9	36.7	6.1	40.8	80.3	27.8667	2.88158	0.0276004
Q2FZ21	frr	Ribosome-recycling factor (RRF) (Ribosome-releasing factor)	Sa	3350.7	1904.6	1639.4	11.9	34.1	817.9	2298.23	287.967	7.9809	0.0276995
P0A0K3		Uncharacterized protein SAOUHSC_02013 (ORF1)	Sa	2967.8	1832.8	1313.3	26.4	34.9	659.6	2037.97	240.3	8.48093	0.0277437
P60393	rsmH	Ribosomal RNA small subunit methyltransferase H (EC 2.1.1.199) (16S rRNA m(4)C1402 methyltransferase) (rRNA (cytosine-N(4)-)-methyltransferase RsmH)	Sa	1362.5	1174	524.1	160.9	24.9	228.5	1020.2	138.1	7.3874	0.0277635
Q2G0J8		Phosphomethylpyrimidine kinase (EC 2.7.4.7)	Sa	3147.9	1997.7	1228.2	78.6	43.5	448.1	2124.6	190.067	11.1782	0.0278248
Q2FVX8		Molybdenum cofactor biosynthesis protein B	Sa	734.5	531.4	268.9	33.6	9	100.1	511.6	47.5667	10.7554	0.0279137
Q2FXM6	accD	Acetyl-coenzyme A carboxylase carboxyl transferase subunit beta (ACCase subunit beta) (Acetyl-CoA carboxylase carboxyltransferase subunit beta) (EC 2.1.3.15)	Sa	581.1	387.9	222	51.3	14.4	64	397	43.2333	9.18273	0.0279177
Q2FYK6		Dihydrofolate reductase (EC 1.5.1.3)	Sa	168.1	121.5	103	6.2	NA	36.4	130.867	21.3	6.14397	0.0280836
Q2FY35	gcvPB	Probable glycine dehydrogenase (decarboxylating) subunit 2 (EC 1.4.4.2) (Glycine cleavage system P-protein subunit 2) (Glycine decarboxylase subunit 2) (Glycine dehydrogenase (aminomethyl-transferring) subunit 2)	Sa	1867.1	1651.2	644.4	130.3	33.6	170.5	1387.57	111.467	12.4483	0.0281115
Q2G2U9	sarA	Transcriptional regulator SarA (Staphylococcal accessory regulator A)	Sa	4165.6	2739.4	1657.7	268.2	54.6	679.1	2854.23	333.967	8.54646	0.0281786
Q2FWJ4		RNA polymerase sigma factor	Sa	379.6	255.7	134	17	2.3	30.2	256.433	16.5	15.5414	0.0282397
Q2FYZ9	mutS	DNA mismatch repair protein MutS	Sa	437.1	430.2	150	17.3	13	32	339.1	20.7667	16.3291	0.0283083
Q2FYJ0		Dynamin family protein	Sa	942.4	931.2	329.9	68.5	31.7	64.5	734.5	54.9	13.3789	0.0284794
Q2FZ31	trmFO	Methylenetetrahydrofolate--tRNA-(uracil-5-)-methyltransferase TrmFO (EC 2.1.1.74) (Folate-dependent tRNA (uracil-5-)-methyltransferase) (Folate-dependent tRNA(M-5-U54)-methyltransferase)	Sa	684.4	571.6	239.6	48.6	5.3	80.9	498.533	44.9333	11.095	0.0284903
Q2FVH3		2-dehydropantoate 2-reductase (EC 1.1.1.169) (Ketopantoate reductase)	Sa	760.9	559.5	270.9	27.6	21.5	95.2	530.433	48.1	11.0277	0.0286697
Q2FXT8	secD	Multifunctional fusion protein [Includes: Protein translocase subunit SecD; Protein-export membrane protein SecF]	Sa	347	323.2	136.2	60.7	33.8	38	268.8	44.1667	6.08604	0.0287308
Q2G0R8	mfd	Transcription-repair-coupling factor (TRCF) (EC 3.6.4.-)	Sa	133.9	191.8	77.4	34.9	10.5	18.8	134.367	21.4	6.27882	0.0287582
Q2G135		FMN-dependent NADPH-azoreductase (NADPH-dependent flavo-azoreductase) (NADPH-flavin azoreductase)	Sa	545.5	394.8	205.1	49.8	5.3	79.5	381.8	44.8667	8.50966	0.0287773
Q2FUX3	isaB	Immunodominant staphylococcal antigen B	Sa	741.9	744.4	1006.4	529.8	61	289.4	830.9	293.4	2.83197	0.0290457
Q2FW79		UPF0457 protein SAOUHSC_02425	Sa	2604.4	1618.5	1144.1	54.3	48.7	596.8	1789	233.267	7.66933	0.0290543
Q2FZJ4	purK	N5-carboxyaminoimidazole ribonucleotide synthase (N5-CAIR synthase) (EC 6.3.4.18) (5-(carboxyamino)imidazole ribonucleotide synthetase)	Sa	3759.7	3036.9	1493.3	484.2	102.7	758.4	2763.3	448.433	6.16212	0.0290747
Q2FWN3	groES	Co-chaperonin GroES (10 kDa chaperonin) (Chaperonin-10) (Cpn10)	Sa	718.8	492.4	306.9	78.5	6.1	161.6	506.033	82.0667	6.16613	0.0290874
Q2G1C2	tarK	Teichoic acid ribitol-phosphate polymerase TarK (EC 2.7.8.14) (Poly(ribitol phosphate) polymerase TarK) (Ribitol-phosphate polymerase TarK) (Tar polymerase TarK)	Sa	287.9	361.3	127.4	46.4	16.7	19.8	258.867	27.6333	9.36791	0.0294514
Q2FW28	infA	Translation initiation factor IF-1	Sa	388.6	256.1	251.2	NA	7.7	83.2	298.633	45.45	6.57059	0.0294883
Q2G1T6	gtaB	UTP--glucose-1-phosphate uridylyltransferase (EC 2.7.7.9) (Alpha-D-glucosyl-1-phosphate uridylyltransferase) (UDP-glucose pyrophosphorylase) (UDPGP) (Uridine diphosphoglucose pyrophosphorylase)	Sa	50.4	35.9	34.4	2	NA	14.8	40.2333	8.4	4.78968	0.0296353
Q2G1U3		Oligoendopeptidase F (EC 3.4.24.-)	Sa	8031.6	6530.6	2660.1	425.7	109.3	713.9	5740.77	416.3	13.79	0.0297124
Q2FXU5	aspS	Aspartate--tRNA ligase (EC 6.1.1.12) (Aspartyl-tRNA synthetase) (AspRS)	Sa	2168.6	1742.9	751.9	139	48.2	271	1554.47	152.733	10.1777	0.0299042
Q2G2Q0	gyrA	DNA gyrase subunit A (EC 5.6.2.2)	Sa	857.5	820.8	332.8	167.3	21.3	96.5	670.367	95.0333	7.05402	0.0299049
Q2G1A9		6-phospho-beta-glucosidase, putative (EC 3.2.1.86)	Sa	267.3	177.4	101.8	18.8	12.9	36.6	182.167	22.7667	8.00146	0.0300477
Q2FWB1		NAD(P)-bd_dom domain-containing protein	Sa	2088.6	1146.9	945.6	31	15.9	418.7	1393.7	155.2	8.98003	0.0301383
Q2G2H7	mnhD1	Na(+)/H(+) antiporter subunit D1 (Mnh complex subunit D1)	Sa	92.3	72.7	32.9	10.9	1.5	10.3	65.9667	7.56667	8.71806	0.0301424
Q2G1S3	purA	Adenylosuccinate synthetase (AMPSase) (AdSS) (EC 6.3.4.4) (IMP--aspartate ligase)	Sa	4143.9	3227.1	1469.8	240.9	36	627.8	2946.93	301.567	9.77208	0.0301515
Q2FXY6	rpsT	30S ribosomal protein S20	Sa	784.3	547.4	612.7	397.5	39.3	262.3	648.133	233.033	2.78129	0.0301515
Q2FXE8		Transaldolase	Sa	7337.6	4781.4	2688.8	67	105.3	1013.8	4935.93	395.367	12.4844	0.0301652
Q2G032		Glyceraldehyde-3-phosphate dehydrogenase (EC 1.2.1.-)	Sa	15215	12455.3	5149.4	868.7	252	1760.3	10939.9	960.333	11.3918	0.0302555
Q2FYJ3	tdcB	L-threonine dehydratase catabolic TdcB (EC 4.3.1.19) (Threonine deaminase)	Sa	2020.5	1460.7	637.3	29.3	9.5	114.2	1372.83	51	26.9183	0.0304981
Q2FXT6	tgt	Queuine tRNA-ribosyltransferase (EC 2.4.2.29) (Guanine insertion enzyme) (tRNA-guanine transglycosylase)	Sa	758.8	668.6	253.2	48	16.1	75.9	560.2	46.6667	12.0043	0.0305508
Q2FZ15		Insulinase family protein	Sa	852.2	696.3	295.3	66.6	14.9	110.2	614.6	63.9	9.61815	0.0306393
Q2G294		Putative long chain fatty acid-CoA ligase VraA (Acyl-CoA synthetase)	Sa	1993.5	1745.4	654.3	100.4	70.5	171.4	1464.4	114.1	12.8344	0.0306708
Q2FW57		Aldo_ket_red domain-containing protein	Sa	1476.8	1010.8	564.4	72.4	37.6	264.2	1017.33	124.733	8.15607	0.0306852
Q2G0L0		Bacillithiol biosynthesis deacetylase BshB2	Sa	1147.6	754.9	421.8	13.1	12.3	174.1	774.767	66.5	11.6506	0.0307674
Q2G2S7		Metallophos domain-containing protein	Sa	1062.9	945.8	349.8	52.8	12.2	109.7	786.167	58.2333	13.5003	0.0307808
Q2G2F5		UDP-N-acetylglucosamine 2-epimerase (EC 5.1.3.14)	Sa	295.8	219	96.9	12.3	9.5	21.1	203.9	14.3	14.2587	0.0308472
Q2G2G7		UPF0637 protein SAOUHSC_01054	Sa	399.3	502.6	174.9	49.2	13.5	58.4	358.933	40.3667	8.89182	0.031054
Q2FY06	era	GTPase Era	Sa	1105.9	1152.9	444	199.1	37.9	176.9	900.933	137.967	6.53008	0.0312129
Q2FYG6		Heptaprenyl diphosphate syntase component II, putative (EC 2.5.1.30)	Sa	122.2	112.1	40.4	8.9	5	9	91.5667	7.63333	11.9956	0.0312153
Q2G1A6	rbsK	Ribokinase (RK) (EC 2.7.1.15)	Sa	1011.5	658.3	392.9	57.9	16.3	176.8	687.567	83.6667	8.21793	0.0312199
Q2FZ82	ileS	Isoleucine--tRNA ligase (EC 6.1.1.5) (Isoleucyl-tRNA synthetase) (IleRS)	Sa	3836	3623.2	1317	325	84.3	427.9	2925.4	279.067	10.4828	0.0312205
Q2G217		IU_nuc_hydro domain-containing protein	Sa	191.3	127.6	66.4	13	4.2	14.6	128.433	10.6	12.1164	0.0312328
Q2FYU5	rpsN	30S ribosomal protein S14	Sa	227.1	147.6	81.5	9.7	10.5	23.1	152.067	14.4333	10.5358	0.0312956
Q2G2W5		Biotin_lipoyl_2 domain-containing protein	Sa	206.5	127.5	96.3	5.1	30.2	50.5	143.433	28.6	5.01515	0.0313537
Q2FXN9	polA	DNA polymerase I (EC 2.7.7.7)	Sa	2382	2216.2	774.5	169.2	75.7	142.8	1790.9	129.233	13.8579	0.0313616
O06446	secA1	Protein translocase subunit SecA 1 (EC 7.4.2.8)	Sa	4465.1	4500.3	1705.1	778	127.7	551	3556.83	485.567	7.32512	0.0314086
Q2FYQ2		Oligoendopeptidase F (EC 3.4.24.-)	Sa	564.7	437.3	187.6	22.2	13.7	64.3	396.533	33.4	11.8723	0.031477
P0A0F4	rplK	50S ribosomal protein L11	Sa	2789.6	1691.9	1101	50.8	35.4	477.7	1860.83	187.967	9.8998	0.0315231
Q2G2C1		Pyruvate carboxylase (EC 6.4.1.1)	Sa	7638.2	6868.5	2545.9	687.5	244.4	633.4	5684.2	521.767	10.8941	0.0315273
Q2G0M7	hchA	Protein/nucleic acid deglycase HchA (EC 3.1.2.-) (EC 3.5.1.-) (EC 3.5.1.124) (Maillard deglycase)	Sa	5146.4	3178.5	2027.5	187.2	102.8	881.4	3450.8	390.467	8.83763	0.0315565
Q2FV76		HMG-CoA synthase, putative	Sa	3347	2592.4	1169.2	229.3	79.4	484.5	2369.53	264.4	8.96193	0.0316145
P52078		Uncharacterized protein SAOUHSC_00997 (ORF1)	Sa	639.3	431.4	233.1	55.8	26.1	73.7	434.6	51.8667	8.37918	0.0316426
Q2FVQ2		Uncharacterized lipoprotein SAOUHSC_02650	Sa	865.3	626.8	335.1	151.5	16.2	117.7	609.067	95.1333	6.40224	0.0316676
Q2FZQ7	trpS	Tryptophan--tRNA ligase (EC 6.1.1.2) (Tryptophanyl-tRNA synthetase) (TrpRS)	Sa	781	583.9	267.2	50.6	21.6	92	544.033	54.7333	9.93971	0.0316894
Q2FWE6	upp	Uracil phosphoribosyltransferase (EC 2.4.2.9) (UMP pyrophosphorylase) (UPRTase)	Sa	5043.7	4416.2	1680.3	183	99.2	676	3713.4	319.4	11.6262	0.031729
Q2G1X0	hly	Alpha-hemolysin (Alpha-HL) (Alpha-toxin)	Sa	1760.4	1302.5	576.7	16.4	82.9	166.5	1213.2	88.6	13.693	0.03174
Q2G1C6		Butyrate--acetoacetate CoA-transferase	Sa	404.9	384.9	128	20.4	4.4	25.4	305.933	16.7333	18.2829	0.0318039
Q2FV90		Abhydrolase_3 domain-containing protein	Sa	513.5	492.2	176.1	55.2	10.4	48.8	393.933	38.1333	10.3304	0.0318233
Q2G1G2		Type I restriction enzyme endonuclease subunit (R protein) (EC 3.1.21.3) (Type-1 restriction enzyme R protein)	Sa	109.9	95.1	40.2	12.4	4.7	18.7	81.7333	11.9333	6.84916	0.031861
Q2FYF5		(d)CMP kinase (EC 2.7.4.25)	Sa	2133	1277.6	949.9	88.8	30.7	517.6	1453.5	212.367	6.84429	0.032076
Q2FYS8		4HBT domain-containing protein	Sa	770.7	708.3	269.2	67.4	12	114.6	582.733	64.6667	9.01134	0.0320779
Q2G113	rpsF	30S ribosomal protein S6	Sa	3659.9	2418.5	1323.5	52	30.1	569.1	2467.3	217.067	11.3666	0.0320936
Q2FZ60	rpmB	50S ribosomal protein L28	Sa	499.5	418.6	209.1	126.7	38	89.1	375.733	84.6	4.44129	0.0321179
Q2FZ48	ftsY	Signal recognition particle receptor FtsY (SRP receptor)	Sa	644.2	503.2	214.9	35.6	4.5	81.1	454.1	40.4	11.2401	0.0321279
Q2FYU4	guaC	GMP reductase (EC 1.7.1.7) (Guanosine 5'-monophosphate oxidoreductase) (Guanosine monophosphate reductase)	Sa	532.3	421.9	169.9	31	1.2	48.9	374.7	27.0333	13.8607	0.0324383
Q2G0Z5	nfrA	NADPH-dependent oxidoreductase (EC 1.6.-.-)	Sa	470.4	456.4	163.2	49	5	58.7	363.333	37.5667	9.67169	0.0326057
Q2FXV6	mnmA	tRNA-specific 2-thiouridylase MnmA (EC 2.8.1.13)	Sa	345.6	348.9	115.6	13.5	8.7	39	270.033	20.4	13.2369	0.0326215
Q2FYV4		Homoserine dehydrogenase (EC 1.1.1.3)	Sa	1170.6	847.8	362.5	32.3	11.1	72	793.633	38.4667	20.6317	0.0327025
Q2G0Q3	lysS	Lysine--tRNA ligase (EC 6.1.1.6) (Lysyl-tRNA synthetase) (LysRS)	Sa	5300	5359.5	1779.1	350.7	95.7	545.4	4146.2	330.6	12.5414	0.0327696
Q2G046	uvrA	UvrABC system protein A (UvrA protein) (Excinuclease ABC subunit A)	Sa	157.7	159.2	65.4	39.6	11.8	23.2	127.433	24.8667	5.12466	0.0329
Q2FXL9		Uncharacterized peptidase SAOUHSC_01816 (EC 3.4.-.-)	Sa	1314.2	895.1	466	38.2	31.1	198.4	891.767	89.2333	9.99365	0.0329355
Q2G2X6		Penicillin-binding protein 4, putative	Sa	49.7	40.7	17.2	2.9	3.5	7.3	35.8667	4.56667	7.85401	0.0329459
Q2FXM0		UPF0173 metal-dependent hydrolase SAOUHSC_01815	Sa	1396.6	958.4	496.3	22	26.5	227.2	950.433	91.9	10.342	0.0330115
Q2FY33	gcvT	Aminomethyltransferase (EC 2.1.2.10) (Glycine cleavage system T protein)	Sa	2630.5	2046.3	831.5	117.5	31.5	245.9	1836.1	131.633	13.9486	0.0330627
Q2G0E0	graR	Response regulator protein GraR (Glycopeptide resistance-associated protein R)	Sa	88.9	71.5	28.9	6.8	0.8	9.5	63.1	5.7	11.0702	0.0332906
Q2FVN6		DUF4889 domain-containing protein	Sa	1768.5	1494.6	589.1	169.3	140.1	133.9	1284.07	147.767	8.68983	0.0333088
Q2FYG4		Heptaprenyl pyrophosphate synthase subunit A	Sa	353.9	258.4	111.5	12.3	12.7	24	241.267	16.3333	14.7714	0.0333448
Q2G274	gyrB	DNA gyrase subunit B (EC 5.6.2.2)	Sa	2259.9	2309	817.3	294.2	74.6	292.5	1795.4	220.433	8.14487	0.033409
Q2G0T4		Nucleoid-associated protein SAOUHSC_00444	Sa	2534.3	1612.5	1015	35.8	30.7	560.5	1720.6	209	8.23254	0.0335835
Q2G2U0		N-acetylglucosamine-6-phosphate deacetylase (EC 3.5.1.25)	Sa	1580.9	1135.8	508.8	48.7	15.3	165	1075.17	76.3333	14.0852	0.0335884
Q2FXR4	hemL1	Glutamate-1-semialdehyde 2,1-aminomutase 1 (GSA 1) (EC 5.4.3.8) (Glutamate-1-semialdehyde aminotransferase 1) (GSA-AT 1)	Sa	2322.1	1644.1	750.7	112.1	15	224	1572.3	117.033	13.4346	0.0338481
Q2G0N7		MTS domain-containing protein	Sa	742.2	430	296.7	30.6	12.9	126.4	489.633	56.6333	8.64567	0.033895
Q2G297	yqeK	Bis(5'-nucleosyl)-tetraphosphatase, symmetrical (EC 3.6.1.41) (Ap4A hydrolase) (Symmetrically cleaving Ap4A hydrolase)	Sa	1186.8	822.6	379.9	27.3	23.1	106.2	796.433	52.2	15.2573	0.0338953
Q2FY34	gcvPA	Probable glycine dehydrogenase (decarboxylating) subunit 1 (EC 1.4.4.2) (Glycine cleavage system P-protein subunit 1) (Glycine decarboxylase subunit 1) (Glycine dehydrogenase (aminomethyl-transferring) subunit 1)	Sa	2113.5	1769.5	663.8	117.7	44.6	204.8	1515.6	122.367	12.3857	0.0339193
Q2FZ20	pnp	Polyribonucleotide nucleotidyltransferase (EC 2.7.7.8) (Polynucleotide phosphorylase) (PNPase)	Sa	4444.1	3470.2	1403.6	209.5	62.3	461.6	3105.97	244.467	12.7051	0.0340038
Q2G2U4	walK	Sensor protein kinase WalK (EC 2.7.13.3)	Sa	104.3	120.2	39.2	15.6	4.3	6.3	87.9	8.73333	10.0649	0.0340578
Q2G2W6		DUF3209 family protein	Sa	479.6	348.5	156.9	14.7	0.2	63.4	328.333	26.1	12.5798	0.0341687
Q2G0Q9	hslO	33 kDa chaperonin (Heat shock protein 33 homolog) (HSP33)	Sa	713.1	490.4	239.4	6.1	4.3	101.3	480.967	37.2333	12.9176	0.034262
Q2FVB2	fbp	Fructose-1,6-bisphosphatase class 3 (FBPase class 3) (EC 3.1.3.11) (D-fructose-1,6-bisphosphate 1-phosphohydrolase class 3)	Sa	1240.4	1317.4	425	49.1	46.4	162.5	994.267	86	11.5612	0.0344102
Q2G091		ABC transporter, ATP-binding protein	Sa	276.6	304.5	105.9	46.5	10.8	35	229	30.7667	7.44312	0.0345618
Q2FVS3		ABC transporter domain-containing protein	Sa	149.7	120.4	48.1	7.1	4.4	19	106.067	10.1667	10.4328	0.0347863
Q2G1H0		Indolepyruvate decarboxylase, putative	Sa	803.6	676.9	252.8	48.2	11.4	91.5	577.767	50.3667	11.4712	0.0349659
Q2FYL4		N-acetyltransferase domain-containing protein	Sa	179.5	142.2	104.3	NA	0.2	44.7	142	22.45	6.32517	0.0349726
Q2FVT2	hutG	Formimidoylglutamase (EC 3.5.3.8) (Formiminoglutamase) (Formiminoglutamate hydrolase)	Sa	2018.3	1231.2	781	171.7	26.9	331.9	1343.5	176.833	7.59755	0.035015
Q2FYG9	aroC	Chorismate synthase (CS) (EC 4.2.3.5) (5-enolpyruvylshikimate-3-phosphate phospholyase)	Sa	258.8	215.7	80.7	14.1	5.7	27.4	185.067	15.7333	11.7627	0.0350217
Q2G0T0	rsmA	Ribosomal RNA small subunit methyltransferase A (EC 2.1.1.182) (16S rRNA (adenine(1518)-N(6)/adenine(1519)-N(6))-dimethyltransferase) (16S rRNA dimethyladenosine transferase) (16S rRNA dimethylase) (S-adenosylmethionine-6-N', N'-adenosyl(rRNA) dimethyltransferase)	Sa	484.9	372.3	163.9	34.3	19.8	71.2	340.367	41.7667	8.14924	0.0350379
Q2FY68	proC	Pyrroline-5-carboxylate reductase (P5C reductase) (P5CR) (EC 1.5.1.2) (PCA reductase)	Sa	2093.3	1333.3	700.6	85.5	37.2	201.1	1375.73	107.933	12.7461	0.03531
Q2G158		MurR/RpiR family transcriptional regulator	Sa	133.3	127.9	53.8	34.2	6.4	22.3	105	20.9667	5.00795	0.0353208
Q2G238		Tagatose-6-phosphate kinase (EC 2.7.1.144)	Sa	526	352.6	179	17.1	7.5	74.3	352.533	32.9667	10.6936	0.0354141
Q2FUY3		S-formylglutathione hydrolase (EC 3.1.2.12)	Sa	312.4	176.4	108.5	9.5	2.5	21.3	199.1	11.1	17.9369	0.0354187
Q2FYF9		30S ribosomal protein S1, putative	Sa	12724.9	9508.8	3977.8	239.4	92.9	1600.5	8737.17	644.267	13.5614	0.0357418
Q2FWB6		Thiol-disulfide oxidoreductase DCC family protein	Sa	716.6	517.9	225.9	38	14.9	69.6	486.8	40.8333	11.9216	0.0358609
Q2G039		Nucleotide-binding protein SAOUHSC_00787	Sa	142.3	139.6	44.7	8.9	4.5	13	108.867	8.8	12.3712	0.0359079
Q2FW21	rplF	50S ribosomal protein L6	Sa	3192.1	2494.2	1171.6	552.1	87.2	521.2	2285.97	386.833	5.90944	0.0359687
Q2FZS0	fabH	Beta-ketoacyl-[acyl-carrier-protein] synthase III (Beta-ketoacyl-ACP synthase III) (KAS III) (EC 2.3.1.180) (3-oxoacyl-[acyl-carrier-protein] synthase 3) (3-oxoacyl-[acyl-carrier-protein] synthase III)	Sa	3324.3	2380.5	1038.1	146	59.1	325	2247.63	176.7	12.7201	0.036199
Q9EZ12	dapA	4-hydroxy-tetrahydrodipicolinate synthase (HTPA synthase) (EC 4.3.3.7)	Sa	1709.7	1046.6	654.3	79.6	18.4	321.4	1136.87	139.8	8.13209	0.036204
P0C0V7	glmM	Phosphoglucosamine mutase (EC 5.4.2.10)	Sa	1535.3	1086.1	489.7	84.9	12.3	166.8	1037.03	88	11.7845	0.0362086
Q2FXI7		UPF0354 protein SAOUHSC_01859	Sa	348.6	351	118.8	36.4	8.8	49	272.8	31.4	8.6879	0.0362796
Q2FY66	zwf	Glucose-6-phosphate 1-dehydrogenase (G6PD) (EC 1.1.1.49)	Sa	1893.3	1993.3	613.8	133.5	40.4	181.3	1500.13	118.4	12.67	0.0362964
Q2FXP3	nrdR	Transcriptional repressor NrdR	Sa	229.5	190	72.3	16.4	0.2	29.9	163.933	15.5	10.5763	0.0364644
Q7BHL7	msrR	Regulatory protein MsrR	Sa	283.1	321.4	113	60.1	15.7	36	239.167	37.2667	6.41771	0.0365375
Q2FV99	srtA	Sortase A (EC 3.4.22.70) (Surface protein sorting A)	Sa	629	524.5	209.4	53.3	26.5	99.2	454.3	59.6667	7.61397	0.0367223
Q2FXV9	alaS	Alanine--tRNA ligase (EC 6.1.1.7) (Alanyl-tRNA synthetase) (AlaRS)	Sa	1685.4	1428.1	500.5	97.9	44	135.5	1204.67	92.4667	13.0281	0.0368419
Q2G295		Catabolite control protein A	Sa	4320	3155.3	1312.4	155.6	49.9	423.4	2929.23	209.633	13.9731	0.0368798
Q2G1J4		Cap5O protein/UDP-N-acetyl-D-mannosaminuronic acid dehydrogenase (EC 1.1.1.-)	Sa	1048.6	670.5	368.5	62.6	30	150.8	695.867	81.1333	8.57683	0.0371704
Q2FV86		Pyruvate oxidase, putative (EC 1.2.3.3)	Sa	2724.7	2402.9	882.7	310.3	89.8	330.8	2003.43	243.633	8.22315	0.0372938
Q2FWD7	rho	Transcription termination factor Rho (EC 3.6.4.-) (ATP-dependent helicase Rho)	Sa	695.2	804.8	270.2	119.5	13.4	106.3	590.067	79.7333	7.4005	0.0374162
Q2G069	murB	UDP-N-acetylenolpyruvoylglucosamine reductase (EC 1.3.1.98) (UDP-N-acetylmuramate dehydrogenase)	Sa	862	629.9	269.8	40.5	16.7	103.2	587.233	53.4667	10.9832	0.0375082
Q2G1K1		Capsular polysaccharide synthesis enzyme O-acetyl transferase Cap5H, putative	Sa	223.6	252.8	113.1	21.8	75.7	70.4	196.5	55.9667	3.51102	0.0375234
Q2FXL5	ackA	Acetate kinase (EC 2.7.2.1) (Acetokinase)	Sa	3230.2	3060.5	980.6	202.4	73.7	321.7	2423.77	199.267	12.1634	0.0376306
Q2G1F2	azoR	FMN-dependent NADH:quinone oxidoreductase (EC 1.6.5.-) (Azo-dye reductase) (FMN-dependent NADH-azo compound oxidoreductase) (FMN-dependent NADH-azoreductase) (EC 1.7.1.17)	Sa	1958.7	1136	704.8	73.9	25	260.2	1266.5	119.7	10.5806	0.0376427
Q2G1K7		non-specific protein-tyrosine kinase (EC 2.7.10.2)	Sa	1307.7	963.2	395.6	56.2	20.6	131.3	888.833	69.3667	12.8136	0.0377038
Q2FWN0		Nitroreductase domain-containing protein	Sa	1689.8	974.1	599.8	37.8	18.8	217.9	1087.9	91.5	11.8896	0.0377865
Q2G081	queF	NADPH-dependent 7-cyano-7-deazaguanine reductase (EC 1.7.1.13) (7-cyano-7-carbaguanine reductase) (NADPH-dependent nitrile oxidoreductase) (PreQ(0) reductase)	Sa	437.8	335.7	140.4	28.3	16.9	60.3	304.633	35.1667	8.66256	0.0378461
Q2G1B7		Glycosyltransferase family 2 protein	Sa	1850.1	2059.5	597.1	155.9	56.3	104	1502.23	105.4	14.2527	0.0379076
Q2FWL6	rex	Redox-sensing transcriptional repressor Rex	Sa	1017.9	772.6	291.7	39.4	19.9	67	694.067	42.1	16.4861	0.0380067
Q2FZT4		Uncharacterized protein SAOUHSC_00906	Sa	5464.1	3311.4	1917.5	75.4	74	829.7	3564.33	326.367	10.9213	0.038052
Q2G0F6		Iron compound ABC transporter, substrate-binding protein, putative	Sa	1091.9	1159.8	432.4	295.1	84.4	89.7	894.7	156.4	5.72059	0.0380578
Q2FXM3		Bifunctional oligoribonuclease/PAP phosphatase NrnA	Sa	1071.6	777.7	328.5	13.1	20.9	135.4	725.933	56.4667	12.856	0.0381107
Q2FW62		Zinc-type alcohol dehydrogenase-like protein	Sa	1015.6	658	345.8	52.6	9.5	148.6	673.133	70.2333	9.58424	0.0381141
Q2G0Q8		Cysteine synthase (EC 2.5.1.47)	Sa	6089.6	4130.3	1921.2	62.5	44.2	798.5	4047.03	301.733	13.4126	0.0381605
Q2FWZ9	murT	Lipid II isoglutaminyl synthase (glutamine-hydrolyzing) subunit MurT (EC 6.3.5.13)	Sa	789.9	821.9	245.1	42.3	27.5	73	618.967	47.6	13.0035	0.0382144
Q2FZ64		non-specific serine/threonine protein kinase (EC 2.7.11.1)	Sa	710.6	647.5	210.3	55.3	19.1	53.4	522.8	42.6	12.2723	0.0382481
Q2G235		Nicotinate phosphoribosyltransferase (EC 6.3.4.21)	Sa	1272.1	1090.4	361.1	50.2	21.7	101.5	907.867	57.8	15.707	0.0382878
Q2FZR4		Oligopeptide ABC transporter, ATP-binding protein, putative	Sa	345.7	278.9	110.7	23.7	2	55.8	245.1	27.1667	9.02209	0.0383204
Q2FYR2	femA	Aminoacyltransferase FemA (EC 2.3.2.17) (Factor essential for expression of methicillin resistance A) (N-acetylmuramoyl-L-alanyl-D-glutamyl-L-lysyl-(N6-glycyl)-D-alanyl-D-alanine-diphosphoundecaprenyl-N-acetylglucosamine:glycine glycyltransferase)	Sa	1030.5	979.1	323.6	83.6	27.3	129.4	777.733	80.1	9.70953	0.0383892
Q2FZW0		Pyr_redox_2 domain-containing protein	Sa	711.6	465.9	229.5	46.5	19.3	65.8	469	43.8667	10.6915	0.0383895
Q2G045	hprK	HPr kinase/phosphorylase (HPrK/P) (EC 2.7.11.-) (EC 2.7.4.-) (HPr(Ser) kinase/phosphorylase)	Sa	1186.6	1092.8	351.7	72	31.5	110.9	877.033	71.4667	12.2719	0.0384293
Q2FXK1		D-3-phosphoglycerate dehydrogenase (EC 1.1.1.95)	Sa	99.6	79.8	32.7	8.2	5.9	15.3	70.7	9.8	7.21429	0.038453
Q2G0E9		DhaL domain-containing protein	Sa	1710.3	1044.8	560.1	27.4	30.2	184.5	1105.07	80.7	13.6935	0.0385559
Q2FXT1	obg	GTPase Obg (EC 3.6.5.-) (GTP-binding protein Obg)	Sa	1689	1473.4	508.5	98	46.4	197.4	1223.63	113.933	10.7399	0.038592
Q2G0S3	glmU	Bifunctional protein GlmU [Includes: UDP-N-acetylglucosamine pyrophosphorylase (EC 2.7.7.23) (N-acetylglucosamine-1-phosphate uridyltransferase); Glucosamine-1-phosphate N-acetyltransferase (EC 2.3.1.157)]	Sa	716	515.9	216.7	37.8	13.7	68.5	482.867	40	12.0717	0.0386089
Q2FUQ9		Cold shock protein CspA	Sa	211.5	212.3	389.8	3	9.1	134.9	271.2	49	5.53469	0.0386366
Q2G0Z1		GNAT family acetyltransferase	Sa	248.6	169.4	75.2	13.7	4.4	17.6	164.4	11.9	13.8151	0.0386463
Q2FUX0		Mannitol-specific phosphotransferase enzyme IIA component (EIIA) (EIII) (PTS system mannitol-specific EIIA component)	Sa	254.3	220.2	77.6	15.9	20.5	23.3	184.033	19.9	9.24791	0.0387657
Q2G1A1		DNA-binding protein	Sa	393.4	376.3	117	25.4	9	36.2	295.567	23.5333	12.5595	0.038766
Q2G0L1	folE2	GTP cyclohydrolase FolE2 (EC 3.5.4.16)	Sa	1480.7	1163.8	432.7	62.9	11.1	157.5	1025.73	77.1667	13.2924	0.0388526
Q2G2L2		ABC transporter domain-containing protein	Sa	322.1	295.3	93.1	21.6	1.4	27.3	236.833	16.7667	14.1252	0.0389052
Q2FWI8	mazF	Endoribonuclease MazF (EC 3.1.-.-) (Toxin MazF) (mRNA interferase MazF)	Sa	275.8	177.6	90	14.2	10.5	28.9	181.133	17.8667	10.1381	0.038941
Q2FZQ3	fabI	Enoyl-[acyl-carrier-protein] reductase [NADPH] FabI (ENR) (EC 1.3.1.39) (NADPH-dependent enoyl-ACP reductase)	Sa	1683.6	1297.3	551.9	126.3	164.1	219.4	1177.6	169.933	6.92978	0.0390117
Q2FZN7		lipoate--protein ligase (EC 6.3.1.20)	Sa	908.1	664.7	261.3	42.8	4.8	70.9	611.367	39.5	15.4776	0.0392983
Q2FWB9	deoC	Deoxyribose-phosphate aldolase (DERA) (EC 4.1.2.4) (2-deoxy-D-ribose 5-phosphate aldolase) (Phosphodeoxyriboaldolase) (Deoxyriboaldolase)	Sa	3324.8	2187	1081.1	52.1	50	485.1	2197.63	195.733	11.2277	0.0393044
Q2FUZ8		Sulfite reductase (NADPH) flavoprotein alpha-component, putative (EC 1.8.1.2)	Sa	77.8	64.7	25.7	6.3	6.3	12.7	56.0667	8.43333	6.64822	0.0393057
Q2FVD5		Uncharacterized oxidoreductase SAOUHSC_02778 (EC 1.-.-.-)	Sa	2042	1289.8	612.3	17.8	9.4	157.3	1314.7	61.5	21.3772	0.039364
Q2G285		Antitoxin	Sa	97.6	66.2	67.5	NA	3.5	31.9	77.1	17.7	4.35593	0.0393655
Q2FXF4		LYZ2 domain-containing protein	Sa	538.5	453.9	175.5	69	34.3	68.5	389.3	57.2667	6.79802	0.0394907
Q2G055	hpf	Ribosome hibernation promotion factor (HPF) (Hibernation promoting factor SaHPF)	Sa	2456	2216.1	731.9	135.4	30.6	312.7	1801.33	159.567	11.2889	0.0395491
Q2G0W9		Uncharacterized lipoprotein SAOUHSC_00405	Sa	2446.6	2068.3	848.3	451.3	115	352.8	1787.73	306.367	5.83527	0.0396262
Q2G283	hemL2	Glutamate-1-semialdehyde 2,1-aminomutase 2 (GSA 2) (EC 5.4.3.8) (Glutamate-1-semialdehyde aminotransferase 2) (GSA-AT 2)	Sa	2108.3	1478.1	646.1	111.5	29.8	234.7	1410.83	125.333	11.2566	0.0396958
Q2G2S0	purB	Adenylosuccinate lyase (ASL) (EC 4.3.2.2) (Adenylosuccinase) (ASase)	Sa	3520	2712.7	1046.9	262.7	62.9	344.4	2426.53	223.333	10.8651	0.0397017
Q2FX11		Exported protein	Sa	228.4	150.7	96.2	31.3	14.6	61.8	158.433	35.9	4.41318	0.0397306
Q2FZ59		Alkaline shock protein 23	Sa	1314.1	1105.8	373.4	55.4	20.8	131.4	931.1	69.2	13.4552	0.0398695
Q2FVR9	fni	Isopentenyl-diphosphate delta-isomerase (IPP isomerase) (EC 5.3.3.2) (Isopentenyl diphosphate:dimethylallyl diphosphate isomerase) (Isopentenyl pyrophosphate isomerase) (Type 2 isopentenyl diphosphate isomerase) (IDI-2)	Sa	1040.4	731.8	302.4	35.2	15.7	88	691.533	46.3	14.9359	0.0399424
Q2FV10		Betaine aldehyde dehydrogenase (EC 1.2.1.8)	Sa	254.6	211.8	70.9	4.1	0.2	27.8	179.1	10.7	16.7383	0.039996
Q2FW18	rplE	50S ribosomal protein L5	Sa	5951.3	5215.1	1723.9	327.9	128.4	631.6	4296.77	362.633	11.8488	0.0400027
Q2FX98		HTH cro/C1-type domain-containing protein	Sa	1020.9	837.1	280.5	10.5	21.2	91.9	712.833	41.2	17.3018	0.0400294
Q2FY15	cshB	DEAD-box ATP-dependent RNA helicase CshB (EC 3.6.4.13)	Sa	318.3	362.7	117.8	43.6	35.5	42	266.267	40.3667	6.5962	0.0400557
Q2FZ06		TIGR00282 family metallophosphoesterase	Sa	299.4	299.7	87.6	13.8	3.4	30.6	228.9	15.9333	14.3661	0.0401155
Q2G1U1	rqcH	Rqc2 homolog RqcH (RqcH)	Sa	123.2	156.1	47.4	22.2	3.5	7.4	108.9	11.0333	9.87009	0.0401639
Q2FYI0		Penicillin-binding protein 2	Sa	4747.8	3560.9	1535	707.4	205.4	403.9	3281.23	438.9	7.47604	0.0401647
Q2G0K6		SIS domain protein	Sa	2021.6	1358.3	629.7	72.6	25.3	251.2	1336.53	116.367	11.4855	0.0402549
Q2G0K7		3-hexulose-6-phosphate synthase (HPS) (EC 4.1.2.43) (D-arabino-3-hexulose-6-phosphate formaldehyde lyase)	Sa	5719.1	3532.1	1903.9	39.3	51.6	856.5	3718.37	315.8	11.7744	0.0403267
Q2FZH5		Phosphoenolpyruvate-protein phosphotransferase (EC 2.7.3.9) (Phosphotransferase system, enzyme I)	Sa	5106.3	3637.6	1532.4	290.2	61.1	539.2	3425.43	296.833	11.5399	0.0403301
Q2FWK9		tRNA threonylcarbamoyladenosine biosynthesis protein TsaE (t(6)A37 threonylcarbamoyladenosine biosynthesis protein TsaE)	Sa	97.5	77	28.7	5.2	6.7	8.2	67.7333	6.7	10.1095	0.0403383
Q2FUS8	drp35	Lactonase drp35 (EC 3.1.1.-)	Sa	650.6	489.2	190	10.8	23	75.7	443.267	36.5	12.1443	0.0406469
Q2FZE0		SpoU_sub_bind domain-containing protein	Sa	133.9	106.8	38	6.9	2.6	12.7	92.9	7.4	12.5541	0.0407445
Q2FW14	rpmC	50S ribosomal protein L29	Sa	2324.1	1673.1	642.7	31.5	21.1	188	1546.63	80.2	19.2847	0.0408258
Q2FV14		Putative long chain fatty acid-CoA ligase VraA (Acyl-CoA synthetase)	Sa	3824.5	3804	1136.3	313.1	77.7	363.4	2921.6	251.4	11.6213	0.0408679
Q9EZ11	dapB	4-hydroxy-tetrahydrodipicolinate reductase (HTPA reductase) (EC 1.17.1.8)	Sa	1190.8	623.7	432.6	41.9	14	133.4	749.033	63.1	11.8706	0.0409098
Q2G178	essG	Type VII secretion system protein EsaG	Sa	90.6	56.8	43.3	4.1	0.2	32.1	63.5667	12.1333	5.23901	0.0409268
Q2G0S7		Hypoxanthine-guanine phosphoribosyltransferase (Pur operon repressor)	Sa	605	503.8	177.6	44.5	10.3	70.3	428.8	41.7	10.283	0.0409416
Q2FXI5		Glutamyl aminopeptidase	Sa	748.1	610.1	199.1	30	12	41.7	519.1	27.9	18.6057	0.0409422
Q2FZT6	addB	ATP-dependent helicase/deoxyribonuclease subunit B (EC 3.1.-.-) (EC 3.6.4.12) (ATP-dependent helicase/nuclease AddB)	Sa	434.8	428.4	132.7	46.9	17.8	38.9	331.967	34.5333	9.61293	0.0410015
Q2G2S8		AAA_27 domain-containing protein	Sa	2315.1	2583.4	796.3	328.5	131.4	255.4	1898.27	238.433	7.96141	0.0412527
Q2G1C0	tarI	Ribitol-5-phosphate cytidylyltransferase 1 (EC 2.7.7.40)	Sa	3171	2163.8	933	64	56.9	332.3	2089.27	151.067	13.8301	0.0413028
Q2FVW8		Acyl-CoA_dh_2 domain-containing protein	Sa	80.5	54.8	25	6.9	3.8	6.7	53.4333	5.8	9.21264	0.0413645
Q2FZJ3	purC	Phosphoribosylaminoimidazole-succinocarboxamide synthase (EC 6.3.2.6) (SAICAR synthetase)	Sa	3570.3	2454.9	1073.1	171.4	65.8	385.9	2366.1	207.7	11.3919	0.0414155
Q2FWC1	pdp	Pyrimidine-nucleoside phosphorylase (PYNP) (Py-NPase) (EC 2.4.2.2)	Sa	2975.9	2184.1	796.9	81.3	21.4	191.1	1985.63	97.9333	20.2754	0.0417464
Q2FYG0	der	GTPase Der (GTP-binding protein EngA)	Sa	962.9	1033.9	301	95.4	33.8	93.1	765.933	74.1	10.3365	0.0418214
Q2FYQ3		Permease	Sa	271	221.5	78.8	28.7	12.3	18.2	190.433	19.7333	9.65034	0.0418664
Q2FXB7		ABC transporter domain protein	Sa	1020.8	617.5	353.1	52.8	21.6	159.6	663.8	78	8.51026	0.0419711
Q2FZ45	rpsP	30S ribosomal protein S16	Sa	1795.7	1201.9	897.9	639	80.1	433.2	1298.5	384.1	3.38063	0.0420064
Q2G0X5		Restriction modification system specificity subunit, putative	Sa	83.1	93.5	32.8	21.9	4.6	11.2	69.8	12.5667	5.55438	0.0420131
Q2G0L7	azo1	FMN-dependent NADPH-azoreductase (EC 1.7.-.-) (NADPH-dependent flavo-azoreductase) (NADPH-flavin azoreductase)	Sa	1659	1220.7	452.2	53.8	25.8	124.9	1110.63	68.1667	16.2929	0.0421598
Q2FZS8	clpB	Chaperone protein ClpB	Sa	3384.8	2563.9	1213.3	637.9	76.4	626.3	2387.33	446.867	5.34238	0.042309
Q2G2N5		Sodium:alanine symporter family protein, putative	Sa	282.5	271.4	77.9	14.1	14.8	18	210.6	15.6333	13.4712	0.0426196
Q2G2D2	nusA	Transcription termination/antitermination protein NusA	Sa	5394.7	4097.6	1672.9	184.6	75	983.7	3721.73	414.433	8.98029	0.0426924
P95689	serS	Serine--tRNA ligase (EC 6.1.1.11) (Seryl-tRNA synthetase) (SerRS) (Seryl-tRNA(Ser/Sec) synthetase)	Sa	9366.8	6827	2682.2	412	172.3	1012.2	6292	532.167	11.8234	0.0427035
Q2FVT5	hutU	Urocanate hydratase (Urocanase) (EC 4.2.1.49) (Imidazolonepropionate hydrolase)	Sa	2818.3	2342.9	829.4	245.9	95	339.8	1996.87	226.9	8.80065	0.0427701
Q2G1C7		Putative long chain fatty acid-CoA ligase VraA (Acyl-CoA synthetase)	Sa	1429.5	961.1	446.3	106.8	35	174.2	945.633	105.333	8.97753	0.0428004
Q2FZ23	tsf	Elongation factor Ts (EF-Ts)	Sa	13185.3	7983	4280.7	221.4	114	1873.7	8483	736.367	11.5201	0.0428522
Q2FXT3	ruvA	Holliday junction ATP-dependent DNA helicase RuvA (EC 3.6.4.12)	Sa	936.3	700.7	247.9	28.2	5.8	69.7	628.3	34.5667	18.1765	0.04295
O52582	cdr	Coenzyme A disulfide reductase (CoA-disulfide reductase) (CoADR) (EC 1.8.1.14)	Sa	3944.1	3092.9	1047.1	137.9	64.3	320.1	2694.7	174.1	15.4779	0.0432145
Q2G0G3		HD domain-containing protein	Sa	404.4	374.2	112.9	31.3	12	36.3	297.167	26.5333	11.1997	0.0434593
Q2G1W0		6-phosphogluconate dehydrogenase, decarboxylating (EC 1.1.1.44)	Sa	1417.8	910.2	425.2	93.5	11.7	126.3	917.733	77.1667	11.8929	0.0435584
Q2FZP6	murE	UDP-N-acetylmuramoyl-L-alanyl-D-glutamate--L-lysine ligase (EC 6.3.2.7) (L-lysine-adding enzyme) (UDP-MurNAc-L-Ala-D-Glu:L-Lys ligase) (UDP-MurNAc-tripeptide synthetase) (UDP-N-acetylmuramyl-tripeptide synthetase)	Sa	2468.6	1692.9	706.9	104.2	39.1	243.1	1622.8	128.8	12.5994	0.0436536
Q2G061		Uncharacterized membrane protein SAOUHSC_00760	Sa	105	93.5	33.2	11.8	9.3	15.6	77.2333	12.2333	6.31335	0.0437008
Q2G2F8	atpF	ATP synthase subunit b (ATP synthase F(0) sector subunit b) (ATPase subunit I) (F-type ATPase subunit b) (F-ATPase subunit b)	Sa	1877.3	1160.1	598.5	117.9	95.5	184.7	1211.97	132.7	9.13313	0.043731
Q2FY80	srrB	Sensor protein SrrB (EC 2.7.13.3) (Staphylococcal respiratory response protein B)	Sa	116.8	108.1	31.9	7.9	6.5	7.1	85.6	7.16667	11.9442	0.0437595
Q2FZY3		UPF0051 protein SAOUHSC_00851	Sa	1155.7	854.1	305.7	51.4	9.1	77.9	771.833	46.1333	16.7305	0.0437913
Q2FYG7	ndk	Nucleoside diphosphate kinase (NDK) (NDP kinase) (EC 2.7.4.6) (Nucleoside-2-P kinase)	Sa	1070.3	728.2	291.8	6.6	18	90.4	696.767	38.3333	18.1765	0.0439822
Q2G1E4		AP_endonuc_2 domain-containing protein	Sa	88.1	64.8	23.3	4.9	1.9	4.2	58.7333	3.66667	16.0182	0.0440075
Q2FZH1		TrkA family potassium uptake protein	Sa	196.7	138.9	90	5.9	NA	10.9	141.867	8.4	16.8889	0.0440963
Q2FWJ3	rsbW	Serine-protein kinase RsbW (EC 2.7.11.1) (Anti-sigma-B factor) (Sigma-B negative effector RsbW)	Sa	3198.3	2461.4	851.6	122.5	28.6	295.2	2170.43	148.767	14.5895	0.0441433
Q2FZ25	rpsB	30S ribosomal protein S2	Sa	5546.6	5620.7	1552	314.3	76.5	572.7	4239.77	321.167	13.2011	0.0441586
Q2FXV4		cysteine desulfurase (EC 2.8.1.7)	Sa	870.3	619.8	259.7	44.2	13.7	126	583.267	61.3	9.51495	0.0443779
Q2FWE5	glyA	Serine hydroxymethyltransferase (SHMT) (Serine methylase) (EC 2.1.2.1)	Sa	5423.8	4001.4	1465.6	238.9	77.1	480.2	3630.27	265.4	13.6785	0.0444741
Q2G298	rsfS	Ribosomal silencing factor RsfS	Sa	827.8	531.8	247.9	9.2	22	102.4	535.833	44.5333	12.0322	0.0445149
Q2G2H4		Beta sliding clamp	Sa	5549.3	3936.1	1574.3	240.6	63.1	640.6	3686.57	314.767	11.7121	0.044574
Q2G1Z4	proS	Proline--tRNA ligase (EC 6.1.1.15) (Prolyl-tRNA synthetase) (ProRS)	Sa	1719.3	1289	473.1	95.6	23	173.9	1160.47	97.5	11.9022	0.044641
Q2FXZ9	floA	Flotillin-like protein FloA	Sa	7566.6	5558	2081.5	464.6	287.2	556.3	5068.7	436.033	11.6246	0.0446556
Q2G0J1	chdC	Coproheme decarboxylase (EC 1.3.98.5) (Coproheme III oxidative decarboxylase) (Fe-coproporphyrin III oxidase/dehydrogenase) (Hydrogen peroxide-dependent heme synthase)	Sa	1512.7	1213.5	399.8	74.9	36.6	127.5	1042	79.6667	13.0795	0.044784
Q2FZT5	addA	ATP-dependent helicase/nuclease subunit A (EC 3.1.-.-) (EC 3.6.4.12) (ATP-dependent helicase/nuclease AddA)	Sa	200	179.1	54.9	18.9	10.3	12.4	144.667	13.8667	10.4327	0.0448532
Q2FXV7		Tetratricopeptide repeat protein	Sa	227	160.5	61.7	7.5	3.3	20.6	149.733	10.4667	14.3057	0.0448676
Q2FXU1		GTP pyrophosphokinase (EC 2.7.6.5) ((p)ppGpp synthase) (ATP:GTP 3'-pyrophosphotransferase) (ppGpp synthase I)	Sa	434.7	511.1	131.3	36.4	14.7	21.4	359.033	24.1667	14.8566	0.0448865
Q2G041		Thioredoxin reductase (EC 1.8.1.9)	Sa	2359.6	1631.8	641.9	20.1	8.9	247.7	1544.43	92.2333	16.7449	0.0449058
Q2G0Y9	xpt	Xanthine phosphoribosyltransferase (XPRTase) (EC 2.4.2.22)	Sa	3681.6	2381.2	1127.8	169.9	52.2	492.8	2396.87	238.3	10.0582	0.044914
Q2FXL7	ald2	Alanine dehydrogenase 2 (EC 1.4.1.1)	Sa	1690.3	1354.9	434.1	64.2	27.8	131	1159.77	74.3333	15.6022	0.0449636
Q2FY36		Rhodanese domain-containing protein	Sa	166.8	113.7	60.1	31.1	12.7	26.6	113.533	23.4667	4.83807	0.0451069
Q2FXI8		tRNA-binding domain-containing protein	Sa	1612.3	1039.7	471.8	6.7	1.4	212.2	1041.27	73.4333	14.1798	0.045175
Q2FWZ0	gatB	Aspartyl/glutamyl-tRNA(Asn/Gln) amidotransferase subunit B (Asp/Glu-ADT subunit B) (EC 6.3.5.-)	Sa	4549.7	3600	1256.1	339	120.2	459.7	3135.27	306.3	10.2359	0.0452143
Q2FWG9	csoR	Copper-sensing transcriptional repressor CsoR	Sa	270.1	156.7	88.3	8.9	11.5	33	171.7	17.8	9.64607	0.0453164
Q2FXZ1	grpE	Protein GrpE (HSP-70 cofactor)	Sa	2496.5	1474.7	798.5	34.9	25.6	355.3	1589.9	138.6	11.4711	0.0453709
Q2G1R9	metG	Methionine--tRNA ligase (EC 6.1.1.10) (Methionyl-tRNA synthetase) (MetRS)	Sa	4549.9	3270	1215.5	234.2	70.1	336.7	3011.8	213.667	14.0958	0.0453765
Q2FXY7	lepA	Elongation factor 4 (EF-4) (EC 3.6.5.n1) (Ribosomal back-translocase LepA)	Sa	1560	1412.4	440.3	138.7	26.8	194.4	1137.57	119.967	9.48236	0.0455069
Q2G035		Epimerase family protein SAOUHSC_00792	Sa	136.7	103.3	37.3	11.3	0.3	12.2	92.4333	7.93333	11.6513	0.0455185
Q2G0I4		Pyridine nucleotide-disulfide oxidoreductase	Sa	958.4	624.1	274.2	49.4	13.9	84.6	618.9	49.3	12.5538	0.0455437
Q2FXM7	accA	Acetyl-coenzyme A carboxylase carboxyl transferase subunit alpha (ACCase subunit alpha) (Acetyl-CoA carboxylase carboxyltransferase subunit alpha) (EC 2.1.3.15)	Sa	507	336.5	141.3	18	13.7	41.9	328.267	24.5333	13.3804	0.0456948
Q2G2H3		ABC transporter domain-containing protein	Sa	217.3	194.6	68.9	36.8	8.7	31.9	160.267	25.8	6.21189	0.0457639
Q2FZ62	rpe	Ribulose-phosphate 3-epimerase (EC 5.1.3.1)	Sa	340.2	234.5	100	27.9	16.1	32.3	224.9	25.4333	8.84273	0.0457968
Q2G0J0		Phosphate acetyltransferase (EC 2.3.1.8) (Phosphotransacetylase)	Sa	2408.4	1589.1	700.6	37.6	29.4	318.2	1566.03	128.4	12.1965	0.0458028
Q2G218	ldh1	L-lactate dehydrogenase 1 (L-LDH 1) (EC 1.1.1.27)	Sa	5098.1	3956.6	1356.3	307.4	50.7	483.5	3470.33	280.533	12.3705	0.0458087
Q2FWG2	thiM	Hydroxyethylthiazole kinase (EC 2.7.1.50) (4-methyl-5-beta-hydroxyethylthiazole kinase) (TH kinase) (Thz kinase)	Sa	572.6	389.3	169.5	26.7	23.4	71.8	377.133	40.6333	9.28138	0.0458256
Q2FWM2		Fructokinase, putative	Sa	55.6	37.2	23.2	7.5	5.8	16.9	38.6667	10.0667	3.84106	0.0458846
Q2FWY9	gatA	Glutamyl-tRNA(Gln) amidotransferase subunit A (Glu-ADT subunit A) (EC 6.3.5.7)	Sa	3498.4	2432.1	918.4	105.4	26.9	270.6	2282.97	134.3	16.999	0.0460462
Q2G095		AHS1 domain-containing protein	Sa	74.3	41.4	26	3.1	1.5	11.9	47.2333	5.5	8.58788	0.0460662
Q2FXH2	leuS	Leucine--tRNA ligase (EC 6.1.1.4) (Leucyl-tRNA synthetase) (LeuRS)	Sa	3969.4	2567.9	1181.1	275.5	54.3	427.4	2572.8	252.4	10.1933	0.0460675
Q2FW49		Acetolactate synthase, putative (EC 2.2.1.6)	Sa	3295.9	2573.2	873	157.5	106.8	303	2247.37	189.1	11.8845	0.0460924
Q2G078		Ribonucleoside-diphosphate reductase (EC 1.17.4.1)	Sa	2637.9	2806.4	731.4	211.9	40	205.6	2058.57	152.5	13.4988	0.046185
Q2FV40		Amidohydro-rel domain-containing protein	Sa	2687.1	1895.4	772.2	160.6	62.9	332.8	1784.9	185.433	9.62556	0.0463711
Q2G2Q3	truB	tRNA pseudouridine synthase B (EC 5.4.99.25) (tRNA pseudouridine(55) synthase) (Psi55 synthase) (tRNA pseudouridylate synthase) (tRNA-uridine isomerase)	Sa	681.9	555.2	206.2	112.3	6.6	79.8	481.1	66.2333	7.26371	0.0464509
Q2FZF5	coaD	Phosphopantetheine adenylyltransferase (EC 2.7.7.3) (Dephospho-CoA pyrophosphorylase) (Pantetheine-phosphate adenylyltransferase) (PPAT)	Sa	420.5	351.9	105.7	20.7	13.7	28	292.7	20.8	14.0721	0.0467604
Q2G0Z9		NDxxF motif lipoprotein	Sa	795.9	735.2	237	140.4	21.7	68.4	589.367	76.8333	7.67072	0.0468062
Q2G0F0		Alpha/beta hydrolase	Sa	317.5	258.6	84.3	18.6	0.4	37.7	220.133	18.9	11.6473	0.046828
O05204	ahpF	Alkyl hydroperoxide reductase subunit F (EC 1.8.1.-)	Sa	5465	3858.4	1379.3	150.3	58.2	342.3	3567.57	183.6	19.4312	0.0468423
Q2FZZ6		DUF1963 domain-containing protein	Sa	563.8	382.5	280.3	NA	14.9	83.8	408.867	49.35	8.28504	0.0468923
Q2G0P5	clpC	ATP-dependent Clp protease ATP-binding subunit ClpC	Sa	3302.8	3097.5	972	404.3	43.2	479.3	2457.43	308.933	7.95457	0.0469794
Q2FZL5	menB	1,4-dihydroxy-2-naphthoyl-CoA synthase (DHNA-CoA synthase) (EC 4.1.3.36)	Sa	2509.5	1900.7	665.8	148.9	64.7	228.2	1692	147.267	11.4894	0.04699
Q2FXA3	hemE	Uroporphyrinogen decarboxylase (UPD) (URO-D) (EC 4.1.1.37)	Sa	993.2	687.9	265.6	29.1	10.7	98	648.9	45.9333	14.127	0.0470569
Q2G2D7		Enoyl reductase (ER) domain-containing protein	Sa	5789.6	3704.7	1694.2	209.5	100	700.5	3729.5	336.667	11.0777	0.0470909
Q2FZV6		Probable cytosol aminopeptidase	Sa	1253.8	1008.3	307.9	47.4	34.8	76	856.667	52.7333	16.2453	0.0471417
Q2G0M2		Haloacid dehalogenase-like hydrolase, putative	Sa	1205.7	849.8	351.7	79.6	7.5	175.1	802.4	87.4	9.18078	0.0471981
Q2FXX0		Acetyl-CoA carboxylase, biotin carboxyl carrier protein, putative	Sa	500.3	443.8	119.9	5.5	19	31.6	354.667	18.7	18.9661	0.0473843
P47768	rpoB	DNA-directed RNA polymerase subunit beta (RNAP subunit beta) (EC 2.7.7.6) (RNA polymerase subunit beta) (Transcriptase subunit beta)	Sa	8030.8	7329.6	2098.9	786.2	147.5	563.2	5819.77	498.967	11.6636	0.0473889
Q2FWJ5		S1 RNA binding domain protein	Sa	872.5	909.8	277.1	153.1	21.8	115.6	686.467	96.8333	7.08916	0.047542
Q2G1K2		UDP-N-acetylglucosamine 2-epimerase (EC 5.1.3.14)	Sa	1615.9	1175.1	434.3	89.8	21.8	170.8	1075.1	94.1333	11.421	0.0476561
Q2G2S6	prsA	Foldase protein PrsA (EC 5.2.1.8)	Sa	4573.7	4225.6	1546	992.7	538.5	628.1	3448.43	719.767	4.79104	0.0476766
Q2FVM1		nitrate reductase (quinone) (EC 1.7.5.1)	Sa	3234.7	3270.3	936.2	468.8	75.1	293.6	2480.4	279.167	8.88501	0.0478179
Q2FZ08	rny	Ribonuclease Y (RNase Y) (EC 3.1.-.-) (Conserved virulence factor A)	Sa	3056.9	2174.3	808.1	167.3	105.2	228.5	2013.1	167	12.0545	0.0479285
Q2FZ19	rnj2	Ribonuclease J 2 (RNase J2) (EC 3.1.-.-)	Sa	1587.7	1732.5	429.8	124.9	46.2	95.2	1250	88.7667	14.0819	0.0481875
Q2FZU1	argG	Argininosuccinate synthase (EC 6.3.4.5) (Citrulline--aspartate ligase)	Sa	5614.8	2832.7	1694.3	71.1	36.4	212	3380.6	106.5	31.7427	0.0483777
Q2FX15		HotDog ACOT-type domain-containing protein	Sa	954.4	725	268.9	64	20.9	140.8	649.433	75.2333	8.63226	0.0484176
Q2FVG1		Membrane protein, putative	Sa	521.6	406.7	139.5	40	23.2	49.5	355.933	37.5667	9.47471	0.0484986
Q2FZH7		DUF697 domain-containing protein	Sa	1104.3	1032.9	295.6	74.4	37.1	132.7	810.933	81.4	9.96233	0.0485097
Q2G1Q8		HTH lysR-type domain-containing protein	Sa	181.4	127	81.6	NA	4.5	14.7	130	9.6	13.5417	0.0487305
Q2FXP9	infC	Translation initiation factor IF-3	Sa	1377.7	1159.8	608.7	563.5	58.4	234.4	1048.73	285.433	3.67418	0.048775
Q2FYM7		TelA-like protein SAOUHSC_01408	Sa	1571	1114.1	396.6	56.9	37.5	115.5	1027.23	69.9667	14.6818	0.0491026
Q2FV16	mqo	Probable malate:quinone oxidoreductase (EC 1.1.5.4) (MQO) (Malate dehydrogenase [quinone])	Sa	7378.9	6960.9	1840	463.2	191.5	574.2	5393.27	409.633	13.1661	0.0491629
Q2FZV4		4HBT domain-containing protein	Sa	256.8	166.2	139.5	NA	0.8	54.1	187.5	27.45	6.8306	0.0491642
Q2FVK3		Gamma-hemolysin h-gamma-ii subunit, putative	Sa	206	172.3	59.5	29.8	3.5	26.9	145.933	20.0667	7.27243	0.0491881
Q2G2M3		Putative TrmH family tRNA/rRNA methyltransferase	Sa	756.8	529.4	210.1	43.8	14.4	95.5	498.767	51.2333	9.7352	0.0492386
Q2G146		3Beta_HSD domain-containing protein	Sa	698.8	613	174.6	36.1	14.7	70.1	495.467	40.3	12.2945	0.0493045
Q2FYS9		Aconitate hydratase (Aconitase) (EC 4.2.1.3)	Sa	8195.6	5625.3	2254.1	541.9	215.4	841	5358.33	532.767	10.0576	0.0493295
O07325	ftsA	Cell division protein FtsA	Sa	5154.2	4124.8	1230.1	244.8	36.3	368.9	3503.03	216.667	16.1678	0.0494036
Q2FWL2	tsaD	tRNA N6-adenosine threonylcarbamoyltransferase (EC 2.3.1.234) (N6-L-threonylcarbamoyladenine synthase) (t(6)A synthase) (t(6)A37 threonylcarbamoyladenosine biosynthesis protein TsaD) (tRNA threonylcarbamoyladenosine biosynthesis protein TsaD)	Sa	135.4	116.4	34	8.3	0.3	14.8	95.2667	7.8	12.2137	0.0495437
Q2FY08	glyQS	Glycine--tRNA ligase (EC 6.1.1.14) (Glycyl-tRNA synthetase) (GlyRS)	Sa	7029.9	7201.3	1761.4	379.7	79.4	585.3	5330.87	348.133	15.3127	0.0497475
Q2FZZ0		Lipoprotein	Sa	5257.5	3632.1	1684.2	1043.6	201.8	467.5	3524.6	570.967	6.17304	0.0498085
Q2FZ92	murD	UDP-N-acetylmuramoylalanine--D-glutamate ligase (EC 6.3.2.9) (D-glutamic acid-adding enzyme) (UDP-N-acetylmuramoyl-L-alanyl-D-glutamate synthetase)	Sa	2433	2105.2	592.9	143.6	43.5	207	1710.37	131.367	13.0198	0.049993
Q2FYU7	katA	Catalase (EC 1.11.1.6)	Sa	10626.6	9496	2576.7	549	183.9	948.8	7566.43	560.567	13.4978	0.0501396
Q2FZD9	pheS	Phenylalanine--tRNA ligase alpha subunit (EC 6.1.1.20) (Phenylalanyl-tRNA synthetase alpha subunit) (PheRS)	Sa	1276.5	847.5	316.2	39.3	20.7	66.8	813.4	42.2667	19.2445	0.0501637
Q2FZG9	rnj1	Ribonuclease J 1 (RNase J1) (EC 3.1.-.-)	Sa	2044.5	1990.5	497.3	121.3	59.3	129.9	1510.77	103.5	14.5968	0.0501687
Q2G0R4		Septum formation initiator family protein	Sa	98.9	89.6	26.1	11	7.8	5.2	71.5333	8	8.94167	0.0503307
Q2FZF9		Glycerophosphoryl diester phosphodiesterase, putative (EC 3.1.4.46)	Sa	1055.4	985.4	249.2	52.1	23	69.8	763.333	48.3	15.804	0.0503783
Q2FWM4		Accessory gene regulator protein A	Sa	541.8	543.7	150.2	51.6	20.1	70.9	411.9	47.5333	8.6655	0.0504893
Q2G2G0		DM13 domain-containing protein	Sa	4561.4	4074.9	1198.7	507.7	238.7	356.8	3278.33	367.733	8.91497	0.0505192
Q2FWD3		Fructose-bisphosphate aldolase (EC 4.1.2.13) (Fructose-1,6-bisphosphate aldolase)	Sa	7558.1	4459.6	2304.5	413.6	127.4	966.9	4774.07	502.633	9.49811	0.050559
Q2FWK6		Acetolactate synthase (EC 2.2.1.6)	Sa	314.2	164.3	95.8	11.9	7.5	19.4	191.433	12.9333	14.8015	0.0506481
Q2FZ32	topA	DNA topoisomerase 1 (EC 5.6.2.1) (DNA topoisomerase I) (Omega-protein) (Relaxing enzyme) (Swivelase) (Untwisting enzyme)	Sa	147.8	98.6	47.3	19.2	18.9	15.5	97.9	17.8667	5.47948	0.0510515
Q2FYY6		Glutamine synthetase (EC 6.3.1.2)	Sa	2619.6	2530.6	618.5	125.8	54.8	184.9	1922.9	121.833	15.783	0.0511209
Q2FV52	isaA	Probable transglycosylase IsaA (EC 3.2.-.-) (Immunodominant staphylococcal antigen A)	Sa	2330.1	1425.6	3346.5	69.2	54.7	1286.5	2367.4	470.133	5.03559	0.0511433
Q2FVY0		Molybdopterin molybdenumtransferase (EC 2.10.1.1)	Sa	2602.9	1959.8	654.4	146	48.1	259.9	1739.03	151.333	11.4914	0.0511545
Q2G0W6		Pathogenicity island protein	Sa	136.7	90	221.1	22.5	1.4	67.9	149.267	30.6	4.878	0.0511647
Q2FWK4	ilvC	Ketol-acid reductoisomerase (NADP(+)) (KARI) (EC 1.1.1.86) (Acetohydroxy-acid isomeroreductase) (AHIR) (Alpha-keto-beta-hydroxylacyl reductoisomerase) (Ketol-acid reductoisomerase type 1) (Ketol-acid reductoisomerase type I)	Sa	1275.1	734.4	345.7	26.7	9.7	85.2	785.067	40.5333	19.3684	0.0512228
Q2FVV8		Transcriptional regulator, putative	Sa	977.9	730.7	275.1	130.2	46.9	95.8	661.233	90.9667	7.26896	0.0512883
Q2G0S2	prs	Ribose-phosphate pyrophosphokinase (RPPK) (EC 2.7.6.1) (5-phospho-D-ribosyl alpha-1-diphosphate) (Phosphoribosyl diphosphate synthase) (Phosphoribosyl pyrophosphate synthase) (P-Rib-PP synthase) (PRPP synthase) (PRPPase)	Sa	638.2	637.2	155.6	44	9.3	47.7	477	33.6667	14.1683	0.051332
Q2FY43		Biotin carboxylase (EC 6.3.4.14) (Acetyl-coenzyme A carboxylase biotin carboxylase subunit A)	Sa	1733.6	1578.5	444.3	181	27.6	170.4	1252.13	126.333	9.91135	0.0513772
Q2G168		Putative hemin transport system permease protein HrtB	Sa	418.3	295.5	108	29.3	15.1	32	273.933	25.4667	10.7565	0.0514118
Q2FZ10	cinA	Putative competence-damage inducible protein	Sa	1441.9	1268.3	342.8	81.2	30.8	120.1	1017.67	77.3667	13.1538	0.0514531
Q2FWG3	thiE	Thiamine-phosphate synthase (TP synthase) (TPS) (EC 2.5.1.3) (Thiamine-phosphate pyrophosphorylase) (TMP pyrophosphorylase) (TMP-PPase)	Sa	242.3	141.8	74.2	12.8	0.3	34.4	152.767	15.8333	9.64842	0.0515101
Q2FVL3		Amino acid ABC transproter, permease protein, putative	Sa	384.3	250.7	99.7	16.4	13.6	26.6	244.9	18.8667	12.9806	0.0515672
Q2G1W2	pckA	Phosphoenolpyruvate carboxykinase (ATP) (PCK) (PEP carboxykinase) (PEPCK) (EC 4.1.1.49)	Sa	6320.7	6974.6	1588.4	318.4	100.2	462.6	4961.23	293.733	16.8903	0.0516264
Q2G239		Mannitol-specific phosphotransferase enzyme IIA component (EIIA) (EIII) (PTS system mannitol-specific EIIA component)	Sa	1411.3	1084.2	362.7	86.8	105.3	115.6	952.733	102.567	9.28892	0.0517143
Q2FYU1	lexA	LexA repressor (EC 3.4.21.88)	Sa	510.5	345.3	126.9	6.7	7.7	48.1	327.567	20.8333	15.7232	0.0518761
Q2FWN8		Probable succinyl-diaminopimelate desuccinylase (EC 3.5.1.18)	Sa	1533.8	838.9	471.4	57.7	18.1	179.3	948.033	85.0333	11.149	0.0520424
Q2FY27		Glucokinase (EC 2.7.1.2) (Glucose kinase)	Sa	1971.7	1314.2	522.9	111	27.8	207.3	1269.6	115.367	11.0049	0.0521743
Q2FXG1	ribBA	Riboflavin biosynthesis protein RibBA [Includes: 3,4-dihydroxy-2-butanone 4-phosphate synthase (DHBP synthase) (EC 4.1.99.12); GTP cyclohydrolase-2 (EC 3.5.4.25) (GTP cyclohydrolase II)]	Sa	221.7	160.8	106.5	NA	5.3	40.2	163	22.75	7.16484	0.0522734
Q2G0M8		Putative pyridoxal phosphate-dependent acyltransferase	Sa	4309.2	2650.6	1182.7	247.7	45.2	398.3	2714.17	230.4	11.7802	0.0522927
Q2FVL7		Thioredoxin-like_fold domain-containing protein	Sa	629.4	786.2	237.4	162.4	53.3	71.9	551	95.8667	5.74757	0.0523807
Q2FVZ4	femX	Lipid II:glycine glycyltransferase (EC 2.3.2.16) (Factor essential for expression of methicillin resistance X)	Sa	1591.9	1456	454.2	271.4	88.4	172.6	1167.37	177.467	6.57795	0.0524475
Q2G0Q1	pdxS	Pyridoxal 5'-phosphate synthase subunit PdxS (PLP synthase subunit PdxS) (EC 4.3.3.6) (Pdx1)	Sa	2707.2	1837.8	685.6	28.9	23.8	320.5	1743.53	124.4	14.0155	0.0525804
Q2G0M1		dNK domain-containing protein	Sa	411.6	295.4	98.4	18.7	2.9	33.1	268.467	18.2333	14.7239	0.0527089
Q2FZZ2	metN2	Methionine import ATP-binding protein MetN 2 (EC 7.4.2.11)	Sa	178.9	164.4	42.5	14.1	3.8	13.6	128.6	10.5	12.2476	0.0528624
Q2FZJ9	qoxA	Probable quinol oxidase subunit 2 (EC 1.10.3.-) (Quinol oxidase polypeptide II)	Sa	4534	3897.7	1183	542.2	280.5	385.7	3204.9	402.8	7.95655	0.0530052
Q2FWW9		ABC transporter, ATP-binding protein, putative	Sa	2434.9	2444.4	579.6	131.7	73	188.9	1819.63	131.2	13.8692	0.0530294
Q2FYH6	asnS	Asparagine--tRNA ligase (EC 6.1.1.22) (Asparaginyl-tRNA synthetase) (AsnRS)	Sa	2275.3	2416.7	589.7	232.9	37.1	201.7	1760.57	157.233	11.1972	0.0531204
Q2FWH3	ddl	D-alanine--D-alanine ligase (EC 6.3.2.4) (D-Ala-D-Ala ligase) (D-alanylalanine synthetase)	Sa	1216	695.7	357	47.8	22.7	142.1	756.233	70.8667	10.6712	0.0532644
Q2FYT8		Transketolase (EC 2.2.1.1)	Sa	11532.4	8076.7	2883.8	568.7	172.3	1154.3	7497.63	631.767	11.8677	0.0532989
Q2FZI6	purH	Bifunctional purine biosynthesis protein PurH [Includes: Phosphoribosylaminoimidazolecarboxamide formyltransferase (EC 2.1.2.3) (AICAR transformylase); IMP cyclohydrolase (EC 3.5.4.10) (ATIC) (IMP synthase) (Inosinicase)]	Sa	4902.3	3964.7	1157.5	274.6	85	481	3341.5	280.2	11.9254	0.0536979
Q2FZU6	rocD	Ornithine aminotransferase (OAT) (EC 2.6.1.13) (Ornithine--oxo-acid aminotransferase)	Sa	7256.3	4929.5	1779	228	94.4	678.9	4654.93	333.767	13.9467	0.0537636
Q2FYF4		L-asparaginase, putative (EC 3.5.1.1)	Sa	642.3	343.8	209.1	41.1	3.1	91.8	398.4	45.3333	8.78824	0.0538481
Q2FW31	rpsK	30S ribosomal protein S11	Sa	1146.8	917.8	330.7	220.3	85.6	85.1	798.433	130.333	6.12609	0.0539195
Q2FZ58		Uncharacterized protein SAOUHSC_01193	Sa	2583.2	2162.6	552.1	80.1	51.8	144	1765.97	91.9667	19.2022	0.0539868
Q2FXK8	ezrA	Septation ring formation regulator EzrA	Sa	5113.2	3580.8	1271.1	397.4	173.5	329.8	3321.7	300.233	11.0637	0.0540354
Q2FZ83		DivIVA domain-containing protein	Sa	2310.7	1655.1	580.5	9.2	41.2	328.7	1515.43	126.367	11.9924	0.0540898
Q2FUX8	argF	Ornithine carbamoyltransferase (OTCase) (EC 2.1.3.3)	Sa	6296.3	5850	1293.5	93	65.5	344	4479.93	167.5	26.7459	0.0544428
Q2G023	smpB	SsrA-binding protein (Small protein B)	Sa	510	414.1	134.9	62.9	41.2	44.1	353	49.4	7.14575	0.0544583
Q2G159		ROK family protein	Sa	89.7	45.6	28	4	0.6	9.1	54.4333	4.56667	11.9197	0.0544803
Q2G1C9		Phosphogluconate dehydrogenase (NADP(+)-dependent, decarboxylating)	Sa	8857.3	8932.4	2021.2	492.1	262.9	539.8	6603.63	431.6	15.3004	0.0545568
Q2FZT7		Signal peptidase I (EC 3.4.21.89)	Sa	2836.4	1926.1	742.8	204.9	138	259.9	1835.1	200.933	9.13288	0.0545596
Q2FZR5		ABC transporter domain-containing protein	Sa	630	473.6	168	40.3	16.3	101	423.867	52.5333	8.06853	0.0545979
Q2FZ53		3-oxoacyl-[acyl-carrier-protein] reductase (EC 1.1.1.100)	Sa	4195.5	2680.9	1032.4	112.1	56.2	340	2636.27	169.433	15.5593	0.0547342
Q2FV54	oatA	O-acetyltransferase OatA (EC 2.3.1.-)	Sa	607.7	665	195.8	118.3	83.4	73.4	489.5	91.7	5.33806	0.0551987
Q2FZ97	mraZ	Transcriptional regulator MraZ	Sa	316.7	178.2	84.5	4.8	5.6	24.6	193.133	11.6667	16.5543	0.0553268
Q2FXJ6		Serine protease HtrA-like	Sa	3269	2585.3	938.6	551.1	331.7	324.1	2264.3	402.3	5.62839	0.0554119
Q2FX94	fumC	Fumarate hydratase class II (Fumarase C) (EC 4.2.1.2) (Aerobic fumarase) (Iron-independent fumarase)	Sa	2295.4	1691.3	486.2	54.5	29.8	116.3	1490.97	66.8667	22.2976	0.0555274
Q2FWJ1		SigmaB regulation protein RsbU, putative	Sa	820.5	707.4	185.8	45.2	14.7	79.9	571.233	46.6	12.2582	0.0557083
Q2G2H5	dnaA	Chromosomal replication initiator protein DnaA	Sa	1726.4	1207.8	413.6	96.1	29.5	151.3	1115.93	92.3	12.0903	0.0557993
Q2FVQ4		L-lactate permease	Sa	587.2	604.2	157.7	78.2	44.2	55.6	449.7	59.3333	7.57921	0.0560385
Q2FZR9		3-oxoacyl-[acyl-carrier-protein] synthase 2 (EC 2.3.1.179)	Sa	8334.8	5164.6	2038.8	140.3	92	689	5179.4	307.1	16.8655	0.056039
Q2FYL3		Probable CtpA-like serine protease	Sa	948.6	797.3	278	193	79	105.1	674.633	125.7	5.36701	0.0560954
Q2FZC8		Succinate dehydrogenase, flavoprotein chain TC0881, putative (EC 1.3.99.1)	Sa	2868.1	2541.6	629.9	170.6	68.9	209.5	2013.2	149.667	13.4512	0.0561057
Q2FVT1	lyrA	Lysostaphin resistance protein A	Sa	273.3	249.2	65.5	28.2	9.2	24.1	196	20.5	9.56098	0.0561437
Q2FWY6		Lipoprotein	Sa	835.8	634.4	211.6	100.7	38.4	66.4	560.6	68.5	8.18394	0.0562304
Q2G0Z4		L-cystine transporter	Sa	326.1	339.8	84.9	38.1	23.2	27.7	250.267	29.6667	8.43596	0.0563207
Q2FW05		Integral membrane protein	Sa	242.6	160.6	61.7	16.3	14.3	16.8	154.967	15.8	9.80802	0.0563441
Q2FYP3	cvfB	Conserved virulence factor B	Sa	598.3	556.1	134.5	20	19.5	63	429.633	34.1667	12.5746	0.0564927
Q2FXL1	thiI	Probable tRNA sulfurtransferase (EC 2.8.1.4) (Sulfur carrier protein ThiS sulfurtransferase) (Thiamine biosynthesis protein ThiI) (tRNA 4-thiouridine synthase)	Sa	319.9	314.2	68.8	14.4	4.8	22.6	234.3	13.9333	16.8158	0.0565442
Q2G1C8		Glutaryl-CoA dehydrogenase	Sa	3169.6	2249.8	706.8	117.5	49.6	221.6	2042.07	129.567	15.7607	0.0566626
Q2G2L1	tagH	Teichoic acids export ATP-binding protein TagH (EC 7.5.2.4)	Sa	293.3	347.4	114.8	100.5	36	32.2	251.833	56.2333	4.47836	0.0567128
Q2FZU0	pgi	Glucose-6-phosphate isomerase (GPI) (EC 5.3.1.9) (Phosphoglucose isomerase) (PGI) (Phosphohexose isomerase) (PHI)	Sa	10326	8234.1	2234	358.1	164.8	886.7	6931.37	469.867	14.7518	0.056746
Q2G2F6	atpE	ATP synthase subunit c (ATP synthase F(0) sector subunit c) (F-type ATPase subunit c) (F-ATPase subunit c) (Lipid-binding protein)	Sa	331.8	234.5	76	16.1	9.4	23	214.1	16.1667	13.2433	0.0568884
Q2G036	clpP	ATP-dependent Clp protease proteolytic subunit (EC 3.4.21.92) (Endopeptidase Clp)	Sa	2660.9	1918.3	588	50	50.1	224.6	1722.4	108.233	15.9138	0.056988
Q2FVQ5	mqo	Probable malate:quinone oxidoreductase (EC 1.1.5.4) (MQO) (Malate dehydrogenase [quinone])	Sa	1340.3	1142.2	284.2	62.8	43.6	82.3	922.233	62.9	14.6619	0.0569903
Q2G2R9		UPF0316 protein SAOUHSC_02131	Sa	603.6	530.8	143.9	36.6	33	70.9	426.1	46.8333	9.09822	0.057034
Q2G0L2		Glycos_transf_1 domain-containing protein	Sa	766.8	784.5	172.7	54.4	26	48.4	574.667	42.9333	13.3851	0.0574382
Q2FZF1	rpmF	50S ribosomal protein L32	Sa	153	96.8	114.3	84.2	13.7	57	121.367	51.6333	2.35055	0.0575085
Q2FXU2	dtd	D-aminoacyl-tRNA deacylase (DTD) (EC 3.1.1.96) (Gly-tRNA(Ala) deacylase)	Sa	803.6	464.3	237	19.6	16.8	131.5	501.633	55.9667	8.96307	0.0576655
Q2G0G1	adh	Alcohol dehydrogenase (ADH) (EC 1.1.1.1)	Sa	7676.9	7752.9	1665.1	383.3	56.7	636.9	5698.3	358.967	15.8742	0.0576766
Q2FWH5	cshA	DEAD-box ATP-dependent RNA helicase CshA (EC 3.6.4.13)	Sa	1311.6	1156.5	314.9	169.4	67.1	84.2	927.667	106.9	8.67789	0.0577611
Q2FXA5	cgoX	Coproporphyrinogen III oxidase (EC 1.3.3.15) (Coproporphyrin III synthase)	Sa	846.2	710.3	199	82.7	29.5	79	585.167	63.7333	9.18149	0.0577905
Q2FZD8	pheT	Phenylalanine--tRNA ligase beta subunit (EC 6.1.1.20) (Phenylalanyl-tRNA synthetase beta subunit) (PheRS)	Sa	1421.2	1235.9	282.5	67.8	23.9	56	979.867	49.2333	19.9025	0.0578032
Q2FWD1	pyrG	CTP synthase (EC 6.3.4.2) (Cytidine 5'-triphosphate synthase) (Cytidine triphosphate synthetase) (CTP synthetase) (CTPS) (UTP--ammonia ligase)	Sa	4084.7	2982.3	941.7	223.3	92.2	387.3	2669.57	234.267	11.3954	0.0579546
Q2FXM1		Usp domain-containing protein	Sa	3125.4	2144	753.4	238.8	83.4	254.2	2007.6	192.133	10.449	0.0581845
Q2FXM9	pyk	Pyruvate kinase (PK) (EC 2.7.1.40)	Sa	12722.5	10711.5	2718.9	747.3	231.8	1015.2	8717.63	664.767	13.1138	0.0582774
Q2FXJ5	tyrS	Tyrosine--tRNA ligase (EC 6.1.1.1) (Tyrosyl-tRNA synthetase) (TyrRS)	Sa	1893.6	1320.3	435.8	96.6	37.6	162	1216.57	98.7333	12.3217	0.0583758
Q2FVW4		Putative 2-hydroxyacid dehydrogenase SAOUHSC_02577 (EC 1.1.1.-)	Sa	2414.1	1591.2	551.4	53.8	56.7	186.5	1518.9	99	15.3424	0.0584289
Q2FW13	rplP	50S ribosomal protein L16	Sa	464.8	604.1	161.2	95.4	30.2	64.6	410.033	63.4	6.4674	0.0585553
Q2FZ37	sucC	Succinate--CoA ligase [ADP-forming] subunit beta (EC 6.2.1.5) (Succinyl-CoA synthetase subunit beta) (SCS-beta)	Sa	7818	5600	1710.5	356.4	137	559.4	5042.83	350.933	14.3698	0.0586476
Q2FY81		Lipoprotein	Sa	855.2	977.3	301.4	245.2	56.7	142.7	711.3	148.2	4.7996	0.0588401
Q2FVN8		Transcriptional regulator, putative	Sa	94.1	88.8	21.4	6.6	2.3	10.6	68.1	6.5	10.4769	0.0588752
Q2FZ73	carA	Carbamoyl-phosphate synthase small chain (EC 6.3.5.5) (Carbamoyl-phosphate synthetase glutamine chain)	Sa	3142.9	2329.9	693.4	141.2	55.7	296.2	2055.4	164.367	12.505	0.059241
Q2FXV3		Bac_luciferase domain-containing protein	Sa	767	499.8	193.3	48.4	17.6	86.4	486.7	50.8	9.58071	0.0593429
Q2FXP2		Glyceraldehyde-3-phosphate dehydrogenase (EC 1.2.1.-)	Sa	1175.8	931.9	244.4	55.8	9.2	96.5	784.033	53.8333	14.5641	0.0595481
Q2FWD6		Putative aldehyde dehydrogenase (EC 1.2.1.3)	Sa	5718	3918.3	1525.9	769.7	121.2	646.4	3720.73	512.433	7.26091	0.0595683
Q2FY10		Putative pyruvate, phosphate dikinase regulatory protein (PPDK regulatory protein) (EC 2.7.11.32) (EC 2.7.4.27)	Sa	1570.5	1354.5	313.9	34	23.3	136	1079.63	64.4333	16.7558	0.0596735
Q2FXG3		proline dehydrogenase (EC 1.5.5.2)	Sa	1652.8	933.1	401.9	66.3	14.3	70.6	995.933	50.4	19.7606	0.0597108
Q2FZ27	codY	Global transcriptional regulator CodY	Sa	4189.8	3784.8	854.6	183.5	77.7	336.1	2943.07	199.1	14.7819	0.0597463
Q2FV30		Dihydroorotate dehydrogenase (quinone) (EC 1.3.1.14) (EC 1.3.5.2) (DHOdehase) (Dihydroorotate dehydrogenase B (NAD(+)), catalytic subunit) (Dihydroorotate oxidase) (Dihydroorotate oxidase B) (Orotate reductase (NADH))	Sa	2367.7	2046.4	480.5	110.6	52.8	170.2	1631.53	111.2	14.6721	0.0598189
Q2FW07	rplD	50S ribosomal protein L4	Sa	3018.8	2145.7	717.8	278.2	99.9	250.4	1960.77	209.5	9.35927	0.0598934
Q2FWG0	tenA	Aminopyrimidine aminohydrolase (EC 3.5.99.2) (Thiaminase II)	Sa	137.8	123	28.6	6.5	4	11.4	96.4667	7.3	13.2146	0.0599301
Q2FUX7	arcA	Arginine deiminase (ADI) (EC 3.5.3.6) (Arginine dihydrolase) (AD)	Sa	4293.4	4311.2	931.4	276.3	88.9	375.6	3178.67	246.933	12.8726	0.0599309
Q2G0W4		CobW C-terminal domain-containing protein	Sa	461.1	250.5	141	9.5	14.6	77.1	284.2	33.7333	8.4249	0.0601793
Q2G2T6		Cyclic-di-AMP phosphodiesterase (EC 3.1.4.-)	Sa	537.4	464.2	118.9	38.6	25.4	49.4	373.5	37.8	9.88095	0.060192
Q2FWF0	atpD	ATP synthase subunit beta (EC 7.1.2.2) (ATP synthase F1 sector subunit beta) (F-ATPase subunit beta)	Sa	8731.1	5165	2097.4	213.9	87.3	689.3	5331.17	330.167	16.1469	0.0602245
Q2G1W4	metK	S-adenosylmethionine synthase (AdoMet synthase) (EC 2.5.1.6) (MAT) (Methionine adenosyltransferase)	Sa	2111.8	1313.6	484	31.6	26.6	173.4	1303.13	77.2	16.88	0.0603548
Q2G221		Phage infection protein, putative	Sa	428.9	363	89.3	34.3	17.2	19.4	293.733	23.6333	12.4288	0.0604058
Q2G1V4		ABC transporter, ATP-binding protein, putative	Sa	1044.7	557.1	313.5	72.5	15	133.9	638.433	73.8	8.65086	0.0604408
Q2G2T1		HD domain-containing protein	Sa	664.3	582.7	124.8	22.9	14.6	28.1	457.267	21.8667	20.9116	0.0605184
Q2FWX9	aldH1	4,4'-diaponeurosporen-aldehyde dehydrogenase (EC 1.2.1.-) (4,4'-diaponeurosporenal dehydrogenase)	Sa	1880.8	2155.3	444.5	143.1	62.5	145.1	1493.53	116.9	12.7762	0.060574
Q2G0R0	ftsH	ATP-dependent zinc metalloprotease FtsH (EC 3.4.24.-)	Sa	4120.4	3903.7	924.4	386.5	270.7	287.4	2982.83	314.867	9.47332	0.0609489
Q2FYF1	ebpS	Elastin-binding protein EbpS	Sa	2696.4	1428	725.2	94.9	47.8	216	1616.53	119.567	13.5199	0.0609662
Q2FWN4	groEL	Chaperonin GroEL (EC 5.6.1.7) (60 kDa chaperonin) (Chaperonin-60) (Cpn60)	Sa	5935.3	3718.7	1327.1	129.1	89.7	419.6	3660.37	212.8	17.201	0.0611259
Q2FZJ0	purL	Phosphoribosylformylglycinamidine synthase subunit PurL (FGAM synthase) (EC 6.3.5.3) (Formylglycinamide ribonucleotide amidotransferase subunit II) (FGAR amidotransferase II) (FGAR-AT II) (Glutamine amidotransferase PurL) (Phosphoribosylformylglycinamidine synthase subunit II)	Sa	8077.3	6567.6	2014	611.9	971	929.3	5552.97	837.4	6.6312	0.0611582
Q2G1G7		DUF871 domain-containing protein	Sa	117	85.5	25.6	6.3	3.7	10.2	76.0333	6.73333	11.2921	0.0614028
Q2G1G5		PTS system MurNAc-GlcNAc-specific EIIBC component [Includes: MurNAc-GlcNAc-specific phosphotransferase enzyme IIB component (EC 2.7.1.-) (PTS system MurNAc-GlcNAc-specific EIIB component); MurNAc-GlcNAc permease IIC component (PTS system MurNAc-GlcNAc-specific EIIC component)]	Sa	1331.8	1149.1	295.3	106.9	104.8	95.1	925.4	102.267	9.04889	0.0615427
Q2FYN7	dapH	2,3,4,5-tetrahydropyridine-2,6-dicarboxylate N-acetyltransferase (EC 2.3.1.89) (Tetrahydrodipicolinate N-acetyltransferase) (THP acetyltransferase) (Tetrahydropicolinate acetylase)	Sa	838.4	427.7	259.2	7.8	10.1	137.3	508.433	51.7333	9.82796	0.0615457
Q2FVV9		Putative formate dehydrogenase SAOUHSC_02582 (EC 1.17.1.9)	Sa	5011.6	3464.5	1373.2	876.1	126	529	3283.1	510.367	6.43283	0.0615717
Q2G2D0	infB	Translation initiation factor IF-2	Sa	5938.5	5245.1	1469	1058.6	182.8	497.8	4217.53	579.733	7.27495	0.0615868
Q2FV89		Thioredoxin domain-containing protein	Sa	182.9	116	88.6	NA	5	33.5	129.167	19.25	6.70996	0.0616573
Q2FWJ0		SigmaB regulation protein RsbU, putative	Sa	1041.8	729.7	221.1	45.8	12.2	82.7	664.2	46.9	14.162	0.0618659
Q2FW93		YbbR-like protein	Sa	1069.9	774.4	253.7	86.5	55.5	111.8	699.333	84.6	8.26635	0.061941
Q2G2M7		Serine acetyltransferase (EC 2.3.1.30)	Sa	306.8	363.2	67.2	11.2	8.3	18.7	245.733	12.7333	19.2984	0.0622218
Q2FZ28	hslU	ATP-dependent protease ATPase subunit HslU (Unfoldase HslU)	Sa	813.9	658.6	165.7	51.5	29	52.6	546.067	44.3667	12.308	0.0622664
Q2FZ86	sepF	Cell division protein SepF	Sa	289.7	223.6	53.8	5.4	3.7	16.8	189.033	8.63333	21.8958	0.062419
Q2FV21	panB	3-methyl-2-oxobutanoate hydroxymethyltransferase (EC 2.1.2.11) (Ketopantoate hydroxymethyltransferase) (KPHMT)	Sa	1505.8	957	306.5	11.9	9.7	78	923.1	33.2	27.8042	0.0625058
Q2FXJ8		PTS glucose transporter subunit IIBC	Sa	173.6	163.3	39	17.8	9.2	15.9	125.3	14.3	8.76224	0.0625266
Q2FYM1	odhA	2-oxoglutarate dehydrogenase E1 component (EC 1.2.4.2) (Alpha-ketoglutarate dehydrogenase)	Sa	2858	2544.6	530.3	124.8	31.5	169.8	1977.63	108.7	18.1935	0.0627275
Q2FW65		Small integral membrane protein	Sa	462.1	461	87.2	22.3	12.5	17.9	336.767	17.5667	19.1708	0.0628131
Q2FXL4		N6_Mtase domain-containing protein	Sa	173.9	104.1	40.3	7.9	3.7	10.4	106.1	7.33333	14.4682	0.0628527
Q2FY52		2-oxoisovalerate dehydrogenase subunit alpha (EC 1.2.4.4) (Branched-chain alpha-keto acid dehydrogenase E1 component alpha chain)	Sa	402.7	274.5	86.3	14.6	7.6	34.1	254.5	18.7667	13.5613	0.0628978
Q2G277		HD domain-containing protein	Sa	363.5	649.5	149.8	19.9	6.9	25.7	387.6	17.5	22.1486	0.0629788
Q2FZV7		Type II NADH:quinone oxidoreductase (EC 1.6.5.9) (NDH-2)	Sa	5330.9	3763.4	1273.9	584	93.2	557.5	3456.07	411.567	8.39734	0.0630152
Q2FZY7		ABC transporter, ATP-binding protein, putative	Sa	3466.7	2236.5	724.5	38.5	31.1	260	2142.57	109.867	19.5015	0.0631783
Q2FZ04		2-oxoacid:ferredoxin oxidoreductase subunit beta	Sa	1183.3	827	239.2	35.2	20.1	82.3	749.833	45.8667	16.3481	0.0631982
Q2G028	eno	Enolase (EC 4.2.1.11) (2-phospho-D-glycerate hydro-lyase) (2-phosphoglycerate dehydratase)	Sa	15442.6	11047.3	3077.6	588.7	199.6	1029.3	9855.83	605.867	16.2673	0.0632738
Q2FXX2	pxpA	5-oxoprolinase subunit A (5-OPase subunit A) (EC 3.5.2.9) (5-oxoprolinase (ATP-hydrolyzing) subunit A)	Sa	602.5	420.3	124.8	28.7	3.6	46.4	382.533	26.2333	14.582	0.0633229
Q2FV60	crtN	4,4'-diapophytoene desaturase (4,4'-diaponeurosporene-forming) (EC 1.3.8.-) (Dehydrosqualene desaturase)	Sa	590.1	457.2	128.6	34.1	24.4	64.6	391.967	41.0333	9.5524	0.0633937
P0A0G2	rpmD	50S ribosomal protein L30	Sa	3333.9	1613	1080.4	8.3	75	576.5	2009.1	219.933	9.13504	0.0637015
Q2FWP1	hlb	Phospholipase C (EC 3.1.4.3) (Beta-hemolysin) (Beta-toxin) (Sphingomyelinase) (SMase)	Sa	1715.4	750.9	686.9	67.8	90	359	1051.07	172.267	6.10139	0.0637858
Q2FVT8		SDR family oxidoreductase	Sa	2717.2	1541.7	697.4	121.1	44.1	289.8	1652.1	151.667	10.893	0.063814
Q2FY60		6-phosphogluconate dehydrogenase, decarboxylating (EC 1.1.1.44)	Sa	8945.5	4926.9	2279	379.2	146.8	788.5	5383.8	438.167	12.2871	0.063974
P0A0B7	ahpC	Alkyl hydroperoxide reductase C (EC 1.11.1.26) (Peroxiredoxin) (Thioredoxin peroxidase)	Sa	11056.3	7166.7	2193.1	33.9	74.9	696	6805.37	268.267	25.3679	0.0639958
Q2G2G5		DUF4064 domain-containing protein	Sa	204.9	140.6	40.5	10	5	6.4	128.667	7.13333	18.0374	0.0640069
Q2FZK0	qoxB	Probable quinol oxidase subunit 1 (EC 1.10.3.-) (Quinol oxidase polypeptide I)	Sa	1241.9	1145.5	275.4	117.3	114.9	88.1	887.6	106.767	8.31346	0.0640315
Q2FYS0		M42 family peptidase	Sa	1220.6	892.4	219.3	11.2	5.7	65.8	777.433	27.5667	28.2019	0.064046
Q2FYH7		DnaB_2 domain-containing protein	Sa	157.3	105.2	37.1	13.3	6.6	14.1	99.8667	11.3333	8.81176	0.0641126
Q2FWD0	rpoE	Probable DNA-directed RNA polymerase subunit delta (RNAP delta factor)	Sa	2233.8	1443.8	445.7	10.1	10.3	149.2	1374.43	56.5333	24.3119	0.0641661
Q2G0L8		HAD family phosphatase	Sa	610.6	391.9	148.2	26	8.1	84.9	383.567	39.6667	9.66975	0.0641784
Q2G1S4		Replicative DNA helicase (EC 3.6.4.12)	Sa	78.7	62.5	16.3	5.6	0.5	8.2	52.5	4.76667	11.014	0.0643306
Q2FW12	rpsC	30S ribosomal protein S3	Sa	5190.2	5598.1	2033.2	2136.8	231.6	896.6	4273.83	1088.33	3.92695	0.0644087
Q2FWY1	ppaC	Probable manganese-dependent inorganic pyrophosphatase (EC 3.6.1.1) (Pyrophosphate phospho-hydrolase) (PPase)	Sa	4682.6	3277.1	942.3	154.3	61.3	379.1	2967.33	198.233	14.9689	0.0647202
Q2G1W5		NERD domain-containing protein	Sa	481	402	98.5	37.9	21.9	36.9	327.167	32.2333	10.1499	0.0648527
Q2FVI6		Viral A-type inclusion protein	Sa	1417.1	982	344.8	160.7	81.1	135.5	914.633	125.767	7.27246	0.0649178
Q2FXS8	rplU	50S ribosomal protein L21	Sa	4008.7	2664.2	828	191	60.9	250.6	2500.3	167.5	14.9272	0.0649449
Q2FY53		2-oxoisovalerate dehydrogenase, E1 component, beta subunit, putative (EC 1.2.4.1)	Sa	1640.2	1051	327.3	22.8	20.3	94.4	1006.17	45.8333	21.9527	0.0650604
Q2FY45	nusB	Transcription antitermination protein NusB (Antitermination factor NusB)	Sa	1392.6	799.4	656	NA	4.6	189.8	949.333	97.2	9.7668	0.0651868
Q2G0Y7	guaB	Inosine-5'-monophosphate dehydrogenase (IMP dehydrogenase) (IMPD) (IMPDH) (EC 1.1.1.205)	Sa	7653.5	5323.5	1486.1	195.3	160.8	496.3	4821.03	284.133	16.9675	0.0654358
Q2FWE8	atpA	ATP synthase subunit alpha (EC 7.1.2.2) (ATP synthase F1 sector subunit alpha) (F-ATPase subunit alpha)	Sa	6890.1	4759.9	1373.3	290.1	56.7	500.8	4341.1	282.533	15.3649	0.0654484
Q2G1H9		Putative long chain fatty acid-CoA ligase VraA (Acyl-CoA synthetase)	Sa	29.6	46.6	11.3	3.8	3.2	3.6	29.1667	3.53333	8.25472	0.0657385
Q2FZ70	pyrE	Orotate phosphoribosyltransferase (OPRT) (OPRTase) (EC 2.4.2.10)	Sa	817	613.5	155.6	38.2	14.8	55.1	528.7	36.0333	14.6725	0.0657405
Q2FWE7	atpH	ATP synthase subunit delta (ATP synthase F(1) sector subunit delta) (F-type ATPase subunit delta) (F-ATPase subunit delta)	Sa	675.1	417.1	144.2	9.5	22.7	45.3	412.133	25.8333	15.9535	0.0657465
Q2FZ55	plsX	Phosphate acyltransferase (EC 2.3.1.274) (Acyl-ACP phosphotransacylase) (Acyl-[acyl-carrier-protein]--phosphate acyltransferase) (Phosphate-acyl-ACP acyltransferase)	Sa	1459	936.2	334.2	73.8	40.5	152.3	909.8	88.8667	10.2378	0.065836
Q2FW10	rpsS	30S ribosomal protein S19	Sa	3766.9	2832.6	775.6	338.8	119.8	238.6	2458.37	232.4	10.5782	0.0658539
Q2G2G1		DoxX family protein	Sa	541.6	470	94.9	19.8	17.7	26.1	368.833	21.2	17.3978	0.0661099
Q2FW16	rplN	50S ribosomal protein L14	Sa	1769.4	1156.7	461.8	224.8	80.8	221	1129.3	175.533	6.43354	0.0663805
Q2FXQ7	clpX	ATP-dependent Clp protease ATP-binding subunit ClpX	Sa	2190.3	1560.9	389.4	51.3	8	116.5	1380.2	58.6	23.5529	0.0667561
Q2FWW1		MHC class II analog protein	Sa	1276.4	1607.5	545	521.7	216.1	218	1142.97	318.6	3.58747	0.0668539
Q2G037	whiA	Probable cell division protein WhiA	Sa	270.9	289	61.1	27.3	9.4	33.4	207	23.3667	8.85877	0.0668571
Q2FZ89	ftsZ	Cell division protein FtsZ	Sa	8964.3	5400.8	1926.8	156.5	93.9	746.5	5430.63	332.3	16.3426	0.0670187
Q2FYG2		DNA-binding protein HU, putative	Sa	5028.4	2718.3	1359.2	43.6	50.4	785.9	3035.3	293.3	10.3488	0.0671179
Q2FYP2		ABC transporter, ATP-binding protein, putative	Sa	2784.4	2416.9	491.1	131.6	36.4	193.7	1897.47	120.567	15.7379	0.0672316
Q2FX10		YihY/virulence factor BrkB family protein	Sa	515.8	466.9	104.4	53.2	29.5	32.8	362.367	38.5	9.41212	0.0673435
Q2FXG2	ribH	6,7-dimethyl-8-ribityllumazine synthase (DMRL synthase) (LS) (Lumazine synthase) (EC 2.5.1.78)	Sa	1154.6	775.1	210.5	2	26.9	58.4	713.4	29.1	24.5155	0.067448
Q2FXP8		AA_permease domain-containing protein	Sa	236	230.5	46	19	12.8	14.3	170.833	15.3667	11.1171	0.0675662
Q2FUU5	lipA	Lipase 1 (EC 3.1.1.3) (Glycerol ester hydrolase 1)	Sa	3657.6	1653.1	1090.5	133.3	78.7	341.7	2133.73	184.567	11.5608	0.0675677
Q2FYV7		NERD domain-containing protein	Sa	282.6	231.2	59.3	17.8	22.5	28.7	191.033	23	8.3058	0.0677718
Q2FYI5	gpsB	Cell cycle protein GpsB (Guiding PBP1-shuttling protein)	Sa	1809.4	1093.1	378.6	61.2	13	118.3	1093.7	64.1667	17.0447	0.0677844
Q2G112		Single-stranded DNA-binding protein (SSB)	Sa	731.5	426	325.7	NA	7.8	84.2	494.4	46	10.7478	0.0678089
Q2G281		Hydroxyacid dehydrogenase	Sa	112.8	94.1	21.6	6.1	4.7	10	76.1667	6.93333	10.9856	0.0678267
Q2FXK6	rpsD	30S ribosomal protein S4	Sa	3342.4	3514.8	731.1	444.7	169.9	233.2	2529.43	282.6	8.95058	0.0678885
Q2FV74	clpL	ATP-dependent Clp protease ATP-binding subunit ClpL	Sa	13594.8	8654.5	2857.6	682.2	172.5	1077.3	8368.97	644	12.9953	0.0681515
Q2G0N0	tuf	Elongation factor Tu (EF-Tu)	Sa	27071.6	15686.8	5761.3	306.6	240.8	1971.7	16173.2	839.7	19.2607	0.0682016
Q2FVX4		Molybdenum ABC transporter, periplasmic molybdate-binding protein	Sa	1982.7	2038.9	581.6	541.7	193.6	230.3	1534.4	321.867	4.76719	0.0683502
Q2FZM2		TM2 domain-containing protein	Sa	602.6	534.6	98.8	32.5	9.9	19.5	412	20.6333	19.9677	0.0683861
Q2FXR3	hemB	Delta-aminolevulinic acid dehydratase (ALAD) (ALADH) (EC 4.2.1.24) (Porphobilinogen synthase)	Sa	1192.7	876.2	219.7	48.7	28	81.2	762.867	52.6333	14.494	0.0685747
Q05615	aroA	3-phosphoshikimate 1-carboxyvinyltransferase (EC 2.5.1.19) (5-enolpyruvylshikimate-3-phosphate synthase) (EPSP synthase) (EPSPS)	Sa	718.9	489.7	138.5	28	10.9	52	449.033	30.3	14.8196	0.0685903
Q2FY42		Biotin carboxyl carrier protein of acetyl-CoA carboxylase	Sa	3747.8	2688.9	633.5	14.2	17	237.4	2356.73	89.5333	26.3224	0.0688121
Q2FWA0	glmS	Glutamine--fructose-6-phosphate aminotransferase [isomerizing] (EC 2.6.1.16) (D-fructose-6-phosphate amidotransferase) (GFAT) (Glucosamine-6-phosphate synthase) (Hexosephosphate aminotransferase) (L-glutamine--D-fructose-6-phosphate amidotransferase)	Sa	6955.1	6370.7	1222.4	440.6	139.8	454.4	4849.4	344.933	14.0589	0.0690018
Q2FYZ6		Aquaporin family protein	Sa	628.8	468.9	220.6	NA	7.4	19.1	439.433	13.25	33.1648	0.069064
Q2G1D0		Probable acetyl-CoA acyltransferase (EC 2.3.1.9) (Acetoacetyl-CoA thiolase)	Sa	1124.4	682.5	212.8	9.5	17.7	42.9	673.233	23.3667	28.8117	0.0691448
Q2FW17	rplX	50S ribosomal protein L24	Sa	1061.1	632.9	271.7	140.3	37	86.4	655.233	87.9	7.4543	0.06927
Q2G111	rpsR	30S ribosomal protein S18	Sa	812.5	711.9	242.6	226.6	59	135.3	589	140.3	4.19815	0.0694684
Q2G2V9		Metal-dependent hydrolase	Sa	173.8	234.7	48.7	25.6	11.3	15.5	152.4	17.4667	8.72519	0.0699019
Q2G0F2		Exported protein	Sa	1908.4	794.9	1694	94.4	33.3	947.5	1465.77	358.4	4.08975	0.0700474
Q2FXZ2	dnaK	Chaperone protein DnaK (HSP70) (Heat shock 70 kDa protein) (Heat shock protein 70)	Sa	14106.3	8382.6	2831.8	237.5	106.7	933.8	8440.23	426	19.8128	0.0700926
Q2FW11	rplV	50S ribosomal protein L22	Sa	2330.2	1910.9	439.5	232.9	56.4	154.6	1560.2	147.967	10.5443	0.0701623
Q2G1G8	ptsG	PTS system glucose-specific EIICBA component (EC 2.7.1.199) (EIICBA-Glc) (EII-Glc) (EIICBA-Glc 1) [Includes: Glucose permease IIC component (PTS system glucose-specific EIIC component); Glucose-specific phosphotransferase enzyme IIB component (PTS system glucose-specific EIIB component); Glucose-specific phosphotransferase enzyme IIA component (PTS system glucose-specific EIIA component)]	Sa	1860.1	1652.6	311.6	119.8	48.6	80.8	1274.77	83.0667	15.3463	0.0701866
Q2FVL8		Assimilatory nitrite reductase [NAD(P)H], large subunit, putative (EC 1.7.1.4)	Sa	6000.3	5838.8	1093.7	565	82.4	422.3	4310.93	356.567	12.0901	0.0706317
Q2FZC7		Iron-sulphur subunit of succinate dehydrogenase, putative	Sa	2208.6	1385	409	9.7	42.6	130.6	1334.2	60.9667	21.8841	0.0710483
Q2FXN4		Isocitrate dehydrogenase [NADP] (EC 1.1.1.42)	Sa	2875.5	2079.3	502.9	63.6	57.2	216	1819.23	112.267	16.2046	0.071074
Q2FZH8		Class I SAM-dependent rRNA methyltransferase	Sa	115	155.2	28.9	14.6	0.5	9.7	99.7	8.26667	12.0605	0.0712558
P0A0J0	sigA	RNA polymerase sigma factor SigA	Sa	2523.3	1898.8	461.2	155.9	55.5	194.5	1627.77	135.3	12.0308	0.0712834
Q2FZR3		Oligopeptide ABC transporter, substrate-binding protein, putative	Sa	1161.9	937.2	304.1	289	60.7	107.2	801.067	152.3	5.25979	0.0713502
Q2FZY4		NifU_N domain-containing protein	Sa	203	131.1	103	NA	2.1	53.8	145.7	27.95	5.21288	0.0714333
Q2FVP8		Ferredoxin--NADP reductase (FNR) (Fd-NADP(+) reductase) (EC 1.18.1.2)	Sa	73.4	58.7	29	7.7	NA	7.5	53.7	7.6	7.06579	0.0716712
Q2G247		UPF0478 protein SAOUHSC_01855	Sa	5373.6	2487.4	1701.2	494.7	152.3	699.1	3187.4	448.7	7.10363	0.0721006
Q2FZ85		YggT family protein	Sa	311.1	314.9	54.7	16.6	22.2	14.5	226.9	17.7667	12.7711	0.0721446
Q2FVG8		Amino acid ABC transporter, ATP-binding protein, putative	Sa	118.5	114.6	45.3	5.9	NA	11.9	92.8	8.9	10.427	0.0721791
Q2FWZ8	ftnA	Bacterial non-heme ferritin (EC 1.16.3.2)	Sa	3343.9	2601.9	524.4	39.6	25.3	243	2156.73	102.633	21.014	0.0722988
Q2G2A5		Pyruvate dehydrogenase complex, E1 component, pyruvate dehydrogenase beta subunit, putative (EC 1.2.4.1)	Sa	6014.4	3686.4	1093.9	95.5	62.4	290.7	3598.23	149.533	24.0631	0.0724708
Q2G2P5	nikA	Nickel-binding protein NikA (SaNikA)	Sa	777.2	866.3	200.2	161.5	90.9	58.3	614.567	103.567	5.93402	0.0726068
Q2FZ72	carB	Carbamoyl-phosphate synthase large chain (EC 6.3.5.5) (Carbamoyl-phosphate synthetase ammonia chain)	Sa	5211	4011.6	887.7	314.8	80.9	338.2	3370.1	244.633	13.7761	0.072717
Q2FVM2		Nitrate reductase, beta subunit (EC 1.7.99.4)	Sa	886	842.8	157.9	66.3	26.1	79.4	628.9	57.2667	10.982	0.072894
Q2FW23	rpsE	30S ribosomal protein S5	Sa	4615	3218.2	1025.6	654.5	155.2	405.3	2952.93	405	7.29119	0.0730629
Q2G033		Glycolytic operon regulator	Sa	451.5	299	88.5	22.3	6.2	45.2	279.667	24.5667	11.384	0.0735366
P0A0F8	rplO	50S ribosomal protein L15	Sa	2828.9	1996.5	560.8	156.1	72.1	338.6	1795.4	188.933	9.50282	0.0736962
Q2FZ46	ffh	Signal recognition particle protein (Fifty-four homolog)	Sa	1010.4	1036.7	207.8	154.7	39.3	80.6	751.633	91.5333	8.21158	0.0737013
Q2G296	fhs	Formate--tetrahydrofolate ligase (EC 6.3.4.3) (Formyltetrahydrofolate synthetase) (FHS) (FTHFS)	Sa	5887.4	4306.4	1016.1	304.1	131.1	404.9	3736.63	280.033	13.3435	0.0739221
Q2FV57	crtP	4,4'-diaponeurosporene oxygenase (EC 1.14.99.-) (4,4'-diaponeurosporene oxidase) (Carotenoid oxidase)	Sa	224.2	219.3	39.8	17.6	10.5	18.5	161.1	15.5333	10.3712	0.0745685
Q2FY01		PhoH domain-containing protein	Sa	533.1	366.6	96.7	15.8	19.9	44.3	332.133	26.6667	12.455	0.0746365
Q2G268	coaBC	Coenzyme A biosynthesis bifunctional protein CoaBC (DNA/pantothenate metabolism flavoprotein) (Phosphopantothenoylcysteine synthetase/decarboxylase) (PPCS-PPCDC) [Includes: Phosphopantothenoylcysteine decarboxylase (PPC decarboxylase) (PPC-DC) (EC 4.1.1.36) (CoaC); Phosphopantothenate--cysteine ligase (EC 6.3.2.5) (CoaB) (Phosphopantothenoylcysteine synthetase) (PPC synthetase) (PPC-S)]	Sa	472.9	379.1	70.4	27	1.9	19.3	307.467	16.0667	19.1369	0.0749895
Q2G2G6		DUF4064 domain-containing protein	Sa	782.6	606.6	187.7	155.3	39.2	93.8	525.633	96.1	5.46965	0.0750349
Q2FXF9		Riboflavin biosynthesis protein RibD [Includes: Diaminohydroxyphosphoribosylaminopyrimidine deaminase (DRAP deaminase) (EC 3.5.4.26) (Riboflavin-specific deaminase); 5-amino-6-(5-phosphoribosylamino)uracil reductase (EC 1.1.1.193) (HTP reductase)]	Sa	90	75.9	14	4.2	2.4	5.7	59.9667	4.1	14.626	0.075045
Q2FZ36	sucD	Succinate--CoA ligase [ADP-forming] subunit alpha (EC 6.2.1.5) (Succinyl-CoA synthetase subunit alpha) (SCS-alpha)	Sa	6381	3836.9	1161.6	40.5	117.7	395	3793.17	184.4	20.5703	0.0752666
Q2FVM3		Respiratory nitrate reductase, delta subunit, putative	Sa	356.9	336	54.1	25.5	2.6	17.7	249	15.2667	16.31	0.0753101
Q2G1J0	aldA	Putative aldehyde dehydrogenase AldA (EC 1.2.1.3)	Sa	6239.3	4430.3	958.9	160.4	91.6	308.2	3876.17	186.733	20.7578	0.076044
Q2FXP1	coaE	Dephospho-CoA kinase (EC 2.7.1.24) (Dephosphocoenzyme A kinase)	Sa	859.9	572.5	148.1	7.5	15.1	74.8	526.833	32.4667	16.2269	0.0761019
Q2FY51		Dihydrolipoyl dehydrogenase (EC 1.8.1.4)	Sa	410.5	272.2	76.4	18.1	11	36.4	253.033	21.8333	11.5893	0.0761378
Q7X2S2	arcC2	Carbamate kinase 2 (EC 2.7.2.2)	Sa	2537.2	1712.5	381.8	10.4	27.5	112.3	1543.83	50.0667	30.8356	0.0763207
Q2FYL5	murG	UDP-N-acetylglucosamine--N-acetylmuramyl-(pentapeptide) pyrophosphoryl-undecaprenol N-acetylglucosamine transferase (EC 2.4.1.227) (Undecaprenyl-PP-MurNAc-pentapeptide-UDPGlcNAc GlcNAc transferase)	Sa	1774.6	1166.8	311.8	59.5	71.6	98.2	1084.4	76.4333	14.1875	0.0764159
Q2FZ09	recA	Protein RecA (Recombinase A)	Sa	2016.9	1389	354	96.2	27.2	170.4	1253.3	97.9333	12.7975	0.076444
Q2G1K8		Capsular polysaccharide biosynthesis protein, putative	Sa	1346.1	1021.2	243.2	105.6	67.1	107.2	870.167	93.3	9.32655	0.0766297
Q2FVW3		FAD_binding_3 domain-containing protein	Sa	435.3	534.1	109.7	96.2	24.9	32.8	359.7	51.3	7.0117	0.0769072
Q2FYH2		TPR_REGION domain-containing protein	Sa	469.5	258.3	98.3	8.7	3.8	44.6	275.367	19.0333	14.4676	0.0770128
Q2FWA8		Lytic regulatory protein, putative	Sa	1207.6	722.7	252.2	74.7	60.9	90.2	727.5	75.2667	9.66563	0.0773524
Q2G027		Membrane spanning protein	Sa	210.8	129.2	41.9	13.3	7.3	15.2	127.3	11.9333	10.6676	0.0774192
Q2FXQ1	rplT	50S ribosomal protein L20	Sa	2223.2	1892.9	403.1	209.8	218.3	116.6	1506.4	181.567	8.29668	0.0774517
Q2FV67	rocA	1-pyrroline-5-carboxylate dehydrogenase (P5C dehydrogenase) (EC 1.2.1.88) (L-glutamate gamma-semialdehyde dehydrogenase)	Sa	7764.4	5276	1183.8	211.1	102.8	312.6	4741.4	208.833	22.7042	0.0775324
Q2G088		Amino acid ABC transporter, permease protein, putative	Sa	474.4	345.8	102.1	77.6	38.2	25	307.433	46.9333	6.55043	0.0775332
Q2G2W9		PSP1 C-terminal domain-containing protein	Sa	352.9	260.8	56.3	13.1	17.6	18.6	223.333	16.4333	13.5903	0.0776476
Q2FXA7		Serine hydrolase family protein	Sa	251	195.5	99	7.8	NA	45.3	181.833	26.55	6.84871	0.0782221
Q2G2J8		Uncharacterized protein SAOUHSC_01413	Sa	1666.5	1061.9	280.6	20.7	14.9	130.7	1003	55.4333	18.0938	0.0783666
Q2G2A3		Dihydrolipoyl dehydrogenase (EC 1.8.1.4)	Sa	13971.6	9318.4	2098.9	105	165.8	739	8462.97	336.6	25.1425	0.0786209
Q2FXQ6	tig	Trigger factor (TF) (EC 5.2.1.8) (PPIase)	Sa	14970.1	8249.2	2891.8	141.8	106.3	1151.3	8703.7	466.467	18.6588	0.0788405
Q2FW91		Arginase (EC 3.5.3.1)	Sa	759.9	514	113.7	10.1	4.3	45.5	462.533	19.9667	23.1653	0.0789674
Q2FXD0		site-specific DNA-methyltransferase (adenine-specific) (EC 2.1.1.72)	Sa	499.4	302.7	92.8	24.6	7.2	35.7	298.3	22.5	13.2578	0.0790774
Q2G0N9	rplJ	50S ribosomal protein L10	Sa	4330.2	2483.6	807.1	56.9	67.9	330.6	2540.3	151.8	16.7345	0.0795028
Q2FW32	rpoA	DNA-directed RNA polymerase subunit alpha (RNAP subunit alpha) (EC 2.7.7.6) (RNA polymerase subunit alpha) (Transcriptase subunit alpha)	Sa	3723.4	2450.1	604.5	86.2	50	276	2259.33	137.4	16.4435	0.0796668
Q2G0L3		Glycos_transf_1 domain-containing protein	Sa	178.9	137.6	27.2	11.7	5.5	9.6	114.567	8.93333	12.8246	0.0801683
Q2G1M1		Diacetyl reductase [(S)-acetoin forming] (EC 1.1.1.304) (Acetoin(diacetyl) reductase) (Meso-2,3-butanediol dehydrogenase)	Sa	3899.4	2251.7	745.8	47.8	39.5	391.4	2298.97	159.567	14.4076	0.0802133
Q2FY72		NUDIX domain protein	Sa	293.4	178	115.6	NA	4.4	33	195.667	18.7	10.4635	0.080407
Q2FW30	rpsM	30S ribosomal protein S13	Sa	2685.7	2046.8	611.2	514.8	227.4	272.9	1781.23	338.367	5.26421	0.080449
Q2G124		Probable acetyl-CoA acyltransferase (EC 2.3.1.9) (Acetoacetyl-CoA thiolase)	Sa	1655.1	1044.2	256.5	11.8	20.1	92.2	985.267	41.3667	23.8179	0.080511
Q2FZJ6	folD	Bifunctional protein FolD [Includes: Methylenetetrahydrofolate dehydrogenase (EC 1.5.1.5); Methenyltetrahydrofolate cyclohydrolase (EC 3.5.4.9)]	Sa	7226.1	4131.8	1338.6	72.6	70.3	630.8	4232.17	257.9	16.4101	0.0808309
Q2G0S5	spoVG	Putative septation protein SpoVG	Sa	4585.6	2536.5	862.2	6.6	54.9	389.6	2661.43	150.367	17.6996	0.0813322
Q2G0N5	rpoC	DNA-directed RNA polymerase subunit beta' (RNAP subunit beta') (EC 2.7.7.6) (RNA polymerase subunit beta') (Transcriptase subunit beta')	Sa	8709.9	8705.8	1951.7	2093.9	467.4	768.9	6455.8	1110.07	5.81569	0.0813695
Q2FYT0		Glycine betaine transporter, putative	Sa	323.8	276.8	53	31.3	14.6	26.6	217.867	24.1667	9.01517	0.0816291
Q2G1K9		Aldehyde-alcohol dehydrogenase	Sa	3911.1	6026	883.8	158.9	89.1	211.7	3606.97	153.233	23.539	0.0816836
Q2FYJ6	ebh	Extracellular matrix-binding protein ebh (ECM-binding protein homolog)	Sa	172.2	166.8	26.7	11.2	11.4	12.6	121.9	11.7333	10.3892	0.0817545
Q2FZY6		SufBD_N domain-containing protein	Sa	2667.7	1674.1	443.5	68.2	56.3	196.9	1595.1	107.133	14.8889	0.082264
Q2FWE9	atpG	ATP synthase gamma chain (ATP synthase F1 sector gamma subunit) (F-ATPase gamma subunit)	Sa	426	272.2	79.8	49	10.2	21.5	259.333	26.9	9.64064	0.0824179
Q2FY55		UPF0403 protein SAOUHSC_01610	Sa	652.9	541.7	239.4	NA	13.3	105.1	478	59.2	8.07432	0.0826793
Q2FZP2		Serine protease HtrA-like (EC 3.4.21.-)	Sa	390.2	238.8	79.4	53.3	11.4	18.3	236.133	27.6667	8.53494	0.0829971
Q2FWB7		Ferritin domain-containing protein	Sa	1341.7	957.1	174.9	9.8	24.3	69.5	824.567	34.5333	23.8774	0.0830982
Q2G1N9		L-lactate permease	Sa	193.7	271.5	44	24.7	9.9	14.5	169.733	16.3667	10.3707	0.0836319
P60430	rplB	50S ribosomal protein L2	Sa	2851.2	2550.1	443.7	287.7	256.3	106.5	1948.33	216.833	8.9854	0.0847731
Q2G2E5		ABC transporter ATP-binding protein	Sa	1878.3	1487.5	251.2	113.5	71	81	1205.67	88.5	13.6234	0.0850342
Q2G2Q1	rpsO	30S ribosomal protein S15	Sa	347.4	326.9	51.9	31.9	10.8	31.5	242.067	24.7333	9.78706	0.0852347
Q2FZG4	pdhA	Pyruvate dehydrogenase E1 component subunit alpha (EC 1.2.4.1)	Sa	5378.7	2605.5	1044.8	84.2	64.2	260.3	3009.67	136.233	22.092	0.0862385
Q2FVL2		Amino acid ABC transporter substrate-binding protein	Sa	1731	1663.2	596.9	756.7	279.6	186	1330.37	407.433	3.26524	0.0862458
P48860	rplL	50S ribosomal protein L7/L12	Sa	6497.7	2929.4	1465.7	57.7	44.1	590.5	3630.93	230.767	15.7342	0.0867749
Q2FXH8		YtxH domain-containing protein	Sa	4713.1	2043.8	1336.8	530.6	89.7	448.3	2697.9	356.2	7.57412	0.0868443
Q2G0P0	rplA	50S ribosomal protein L1	Sa	4470.8	2750.6	648.8	83.8	73.9	221.1	2623.4	126.267	20.7767	0.0869242
Q2FW22	rplR	50S ribosomal protein L18	Sa	1589	1083.3	340.3	297.9	61.2	158.7	1004.2	172.6	5.81808	0.0873373
Q2FZU5		Glutamate dehydrogenase	Sa	4067.6	2821	560.3	178.9	102.1	234	2482.97	171.667	14.4639	0.0876343
Q2FW64		Alkaline shock response membrane anchor protein AmaP	Sa	4015.8	2733.6	651.4	340.7	179.2	294.1	2466.93	271.333	9.09189	0.0889194
Q2G105		Peptidase	Sa	12143.7	7066.9	2428.2	1272.5	444.6	1078.3	7212.93	931.8	7.74086	0.0896137
Q2FW66	asp23	Alkaline shock protein 23	Sa	22346.5	12381	3852	388.6	211.5	2024.2	12859.8	874.767	14.7009	0.0896462
Q2G0Z2		DNA-binding protein	Sa	6708.3	3675.7	1096.8	125.4	81	448.1	3826.93	218.167	17.5413	0.0906418
Q2FZC6	murI	Glutamate racemase (EC 5.1.1.3)	Sa	401.5	727.4	135	34.2	4.5	76.2	421.3	38.3	11	0.0906551
Q2FW51		Truncated MHC class II analog protein	Sa	1658.8	519.4	1500.7	19.1	42.5	759.3	1226.3	273.633	4.48154	0.0917483
Q2FZZ9		Arsenate reductase family protein	Sa	1334	757.7	588.5	NA	12.1	271.4	893.4	141.75	6.30265	0.091762
Q2G024	rnr	Ribonuclease R (RNase R) (EC 3.1.13.1)	Sa	606.5	572.6	119.1	83	123.5	39.2	432.733	81.9	5.28368	0.0919785
Q2FYT9		UPF0291 protein SAOUHSC_01336	Sa	332.9	187.9	181.1	NA	2.5	103	233.967	52.75	4.43539	0.0919813
Q2G025		Carboxylesterase, putative (EC 3.1.1.1)	Sa	439.1	304.2	152.4	17.2	NA	56.2	298.567	36.7	8.13533	0.093571
Q2G2A4		Dihydrolipoamide acetyltransferase component of pyruvate dehydrogenase complex (EC 2.3.1.-)	Sa	7584.1	4788.5	856.3	166.1	128.1	232.4	4409.63	175.533	25.1213	0.0958584
Q2G2X5		Transport permease protein	Sa	159.1	120.4	18.4	7.8	11.7	6	99.3	8.5	11.6824	0.0966719
Q2FZ42	rplS	50S ribosomal protein L19	Sa	813.9	741.4	139.2	163.3	73	55.1	564.833	97.1333	5.81503	0.0968038
Q2G0L6		Transmembrane protein	Sa	155.8	259	58.7	36.8	27.6	33.9	157.833	32.7667	4.81689	0.096861
Q2FVW0		DUF1641 domain-containing protein	Sa	1613.2	824.7	292.8	18.2	78.1	139.1	910.233	78.4667	11.6003	0.0969292
Q2FZG5		Lipoprotein	Sa	851.1	823.2	228.3	318.5	91.6	91.6	634.2	167.233	3.79231	0.0974825
Q2G245		Smooth muscle caldesmon	Sa	7066.6	3950.9	1521	1013.1	463.6	683.6	4179.5	720.1	5.80405	0.0985479
Q2FZM7		Glycosyltransferase	Sa	633	774.1	71.8	51.5	22.5	24.5	492.967	32.8333	15.0142	0.0987275
Q2FZY9		UPF0337 protein SAOUHSC_00845	Sa	239.5	173.1	165.2	NA	6.7	125.1	192.6	65.9	2.92261	0.0990295
P0C818	psmA4	Phenol-soluble modulin alpha 4 peptide	Sa	239.6	44.1	352.5	6.7	6.7	41	212.067	18.1333	11.6949	0.0995747
Q2G282	perR	Peroxide-responsive repressor PerR	Sa	479.5	314.3	158	NA	7.5	55.8	317.267	31.65	10.0242	0.0996665
Q2G0G5		FMN-dependent NADPH-azoreductase (NADPH-dependent flavo-azoreductase) (NADPH-flavin azoreductase)	Sa	371.2	281.7	109.4	12.8	NA	27.2	254.1	20	12.705	0.0996798
Q2FWZ2	dagK	Diacylglycerol kinase (DAG kinase) (DAGK) (EC 2.7.1.107)	Sa	56.7	55	18.6	4.9	NA	7.3	43.4333	6.1	7.12022	0.102749
Q2FZ93	mraY	Phospho-N-acetylmuramoyl-pentapeptide-transferase (EC 2.7.8.13) (UDP-MurNAc-pentapeptide phosphotransferase)	Sa	91.2	59.5	15.9	9.9	9.4	10.8	55.5333	10.0333	5.53488	0.105526
Q2G0T5	dnaX	DNA polymerase III subunit gamma/tau (EC 2.7.7.7)	Sa	462.3	377.2	150.9	45.6	4.3	225	330.133	91.6333	3.60276	0.106741
Q2G0D6		DUF47 domain-containing protein	Sa	1223	667.9	142.8	17.3	20.7	70.2	677.9	36.0667	18.7957	0.109076
Q2FZ29	hslV	ATP-dependent protease subunit HslV (EC 3.4.25.2)	Sa	109.2	110.3	29.7	4.3	NA	6.4	83.0667	5.35	15.5265	0.109399
Q2FZQ2		AI-2E family transporter	Sa	173.2	93.4	31.3	15	17.4	12.9	99.3	15.1	6.57616	0.109793
Q2FWF5	fabZ	3-hydroxyacyl-[acyl-carrier-protein] dehydratase FabZ (EC 4.2.1.59) ((3R)-hydroxymyristoyl-[acyl-carrier-protein] dehydratase) ((3R)-hydroxymyristoyl-ACP dehydrase) (Beta-hydroxyacyl-ACP dehydratase)	Sa	1334.2	1100.1	350.9	NA	19.3	123.3	928.4	71.3	13.021	0.112271
Q2FX00	gatD	Lipid II isoglutaminyl synthase (glutamine-hydrolyzing) subunit GatD (EC 6.3.5.13) (Lipid II isoglutaminyl synthase glutaminase subunit) (EC 3.5.1.2)	Sa	120.3	119.1	36.7	5.5	NA	19.1	92.0333	12.3	7.48238	0.114099
Q2FW52		Uncharacterized hydrolase SAOUHSC_02465 (EC 3.-.-.-)	Sa	140.6	106.3	41.3	8.6	NA	18.1	96.0667	13.35	7.196	0.116179
Q2G1B8	tarL	Teichoic acid ribitol-phosphate polymerase TarL (EC 2.7.8.14) (Poly(ribitol phosphate) polymerase TarL) (Ribitol-phosphate polymerase TarL) (Tar polymerase TarL)	Sa	265.3	290.7	24.3	36	17.1	17.9	193.433	23.6667	8.17324	0.116819
Q2FV66		Acetyltransferase (EC 2.3.1.-)	Sa	209.4	158.8	52.8	NA	3.5	20	140.333	11.75	11.9433	0.121022
Q2FY17		ABC transporter, putative	Sa	48	33.1	11.5	1.8	NA	1.3	30.8667	1.55	19.914	0.121508
Q2FXQ0	rpmI	50S ribosomal protein L35	Sa	468.1	638.3	100.3	144.5	85.4	29.3	402.233	86.4	4.65548	0.123367
Q2G1A5	rbsD	D-ribose pyranase (EC 5.4.99.62)	Sa	1055.4	749.2	295.9	NA	10.4	160.6	700.167	85.5	8.18908	0.124462
Q2G1W1		Secretory antigen SsaA, putative	Sa	163.8	90.2	213.4	NA	0.4	79.7	155.8	40.05	3.89014	0.125316
Q2FZA9	arcC1	Carbamate kinase 1 (EC 2.7.2.2)	Sa	267.1	207.8	60.5	NA	7.1	16.5	178.467	11.8	15.1243	0.12657
Q2FW19	rpsZ	30S ribosomal protein S14 type Z	Sa	138.5	126.3	79.8	101.3	26.6	55	114.867	60.9667	1.88409	0.128277
Q2G260		Uncharacterized protein SAOUHSC_00094	Sa	179.1	92.9	185.4	NA	0.8	91.1	152.467	45.95	3.3181	0.128708
Q2FW06	rplC	50S ribosomal protein L3	Sa	1298.5	672.2	204	184.9	75.8	86.8	724.9	115.833	6.25813	0.128799
Q2FYM2	odhB	Dihydrolipoyllysine-residue succinyltransferase component of 2-oxoglutarate dehydrogenase complex (EC 2.3.1.61) (2-oxoglutarate dehydrogenase complex component E2) (OGDC-E2) (Dihydrolipoamide succinyltransferase component of 2-oxoglutarate dehydrogenase complex)	Sa	906.9	432.5	81.8	23.8	5.4	22.5	473.733	17.2333	27.4894	0.128918
Q2FXZ4	prmA	Ribosomal protein L11 methyltransferase (L11 Mtase) (EC 2.1.1.-)	Sa	79.1	65.5	18.9	4.4	NA	6.9	54.5	5.65	9.64602	0.129711
Q2G255		N-acetyl-alpha-D-glucosaminyl L-malate synthase BshA	Sa	706.6	600.8	2177.5	205.2	29.3	315.9	1161.63	183.467	6.33158	0.130695
Q2G1Y1		TrpR-related protein YerC/YecD	Sa	204	127.3	53.3	NA	2.4	20.6	128.2	11.5	11.1478	0.131144
Q2FZJ5	purE	N5-carboxyaminoimidazole ribonucleotide mutase (N5-CAIR mutase) (EC 5.4.99.18) (5-(carboxyamino)imidazole ribonucleotide mutase)	Sa	872.8	589.1	209.8	NA	3	85.4	557.233	44.2	12.6071	0.13232
Q2FWB8	deoD	Purine nucleoside phosphorylase DeoD-type (PNP) (EC 2.4.2.1)	Sa	180	167.2	40.4	NA	3.5	20.4	129.2	11.95	10.8117	0.135819
Q2FZZ1		ABC transmembrane type-1 domain-containing protein	Sa	268.2	81.9	53.8	8.2	11	15.8	134.633	11.6667	11.54	0.141745
Q2G205		Gluconate kinase (EC 2.7.1.12)	Sa	350.9	187.6	119.1	NA	25.7	60.9	219.2	43.3	5.06236	0.144795
Q2FWD8	rpmE2	50S ribosomal protein L31 type B	Sa	2212.9	1193.9	615.9	NA	5.8	289.8	1340.9	147.8	9.0724	0.146301
Q2FY48		Geranyltranstransferase, putative (EC 2.5.1.10)	Sa	274.7	124.8	101	8.9	NA	46	166.833	27.45	6.07772	0.14651
Q2G0B5		DUF1014-domain-containing protein	Sa	1051.6	836	183.5	381.9	165.8	98	690.367	215.233	3.20753	0.158684
Q2FY28		Thiamine_BP domain-containing protein	Sa	544.9	285	129.9	NA	7.2	74.9	319.933	41.05	7.79375	0.176366
Q2FVN2		SHSP domain-containing protein	Sa	574.2	347.6	93.3	12.5	NA	32.7	338.367	22.6	14.972	0.176749
Q2G1K0		Capsular polysaccharide biosynthesis protein Cap5I, putative	Sa	124.1	151.4	34.1	12.9	79.9	11.4	103.2	34.7333	2.97121	0.178596
Q2FZ07		HEPN domain-containing protein	Sa	4147.3	4487.8	442.3	NA	26.2	205.4	3025.8	115.8	26.1295	0.180498
Q2G2N4	glcT	Protein GlcT	Sa	88.5	76.5	10.3	3.6	NA	4.4	58.4333	4	14.6083	0.18133
Q2G1X5		6-carboxy-5,6,7,8-tetrahydropterin synthase (EC 4.-.-.-)	Sa	174.3	89.3	35.7	5.8	NA	15.7	99.7667	10.75	9.28062	0.186829
Q2FV87	glcB	PTS system glucoside-specific EIICBA component [Includes: Glucoside permease IIC component (PTS system glucoside-specific EIIC component); Glucoside-specific phosphotransferase enzyme IIB component (EC 2.7.1.-) (PTS system glucoside-specific EIIB component); Glucoside-specific phosphotransferase enzyme IIA component (PTS system glucoside-specific EIIA component)]	Sa	253.1	215.1	18	NA	4.1	4.7	162.067	4.4	36.8333	0.19231
Q2FZF0	isdB	Iron-regulated surface determinant protein B (Fur-regulated protein B) (Staphylococcal iron-regulated protein H) (Staphylococcus aureus surface protein J)	Sa	629.4	569.1	3374.9	43.8	107.9	74.3	1524.47	75.3333	20.2363	0.192482
Q2G1T9	rpoZ	DNA-directed RNA polymerase subunit omega (RNAP omega subunit) (EC 2.7.7.6) (RNA polymerase omega subunit) (Transcriptase subunit omega)	Sa	1282.4	689.1	186.7	NA	2.4	72.3	719.4	37.35	19.261	0.194503
Q2FY44		Alkaline shock protein 23	Sa	354.8	186.2	57.2	NA	12.2	23.6	199.4	17.9	11.1397	0.201495
Q2G116		DUF951 domain-containing protein	Sa	77.8	51.9	249.8	31.9	6	52.5	126.5	30.1333	4.19801	0.203965
Q2FY49	argR	Arginine repressor	Sa	394.4	223.5	41.6	NA	4.1	25.1	219.833	14.6	15.0571	0.21713
Q2FYR4	trpB	Tryptophan synthase beta chain (EC 4.2.1.20)	Sa	214	67.5	49	NA	6.5	8.6	110.167	7.55	14.5916	0.225158
Q2G087	hisC	Histidinol-phosphate aminotransferase (EC 2.6.1.9) (Imidazole acetol-phosphate transaminase)	Sa	365.7	236.2	157.8	7.6	317.2	77.7	253.233	134.167	1.88745	0.346208
Q2FZ87		Pyridoxal phosphate homeostasis protein (PLP homeostasis protein)	Sa	307.1	320.4	183.7	19	384.1	68.7	270.4	157.267	1.71937	0.40738
Q2FW29	rpmJ	50S ribosomal protein L36	Sa	253.8	174.1	296.9	357.5	72.9	137.4	241.6	189.267	1.27651	0.605014
Q2FVY3		Molybdopterin synthase sulfur carrier subunit	Sa	156.7	199.9	94	NA	NA	36.7	150.2	36.7	4.09264	#DIV/0!
Q2G2P4		DUF488 domain-containing protein	Sa	193.6	101.8	144.4	NA	NA	1.6	146.6	1.6	91.625	#DIV/0!
Q2FXI6		Thioredoxin domain-containing protein	Sa	238.3	228.3	200	NA	NA	73	222.2	73	3.04384	#DIV/0!
Q2FZS2		Truncated MHC class II analog protein	Sa	331.6	127.6	256.1	NA	NA	124.5	238.433	124.5	1.91513	#DIV/0!
Q2G2D3	rimP	Ribosome maturation factor RimP	Sa	154.3	137	34.3	NA	NA	15.8	108.533	15.8	6.8692	#DIV/0!
Q2FX87		Amino acid ABC transporter, ATP-binding protein, putative	Sa	835.7	423.3	617.1	NA	NA	35.1	625.367	35.1	17.8167	#DIV/0!
Q2FX86		ABC transporter, permease protein, putative	Sa	61.1	37.4	48	NA	NA	3.6	48.8333	3.6	13.5648	#DIV/0!
Q2FVE5		D-histidine (S)-2-aminobutanoyltransferase CntL	Sa	106.9	200.7	64.2	NA	NA	1.8	123.933	1.8	68.8519	#DIV/0!
Q2FV95		L-serine dehydratase (EC 4.3.1.17)	Sa	116	96	11.4	NA	NA	7.4	74.4667	7.4	10.0631	#DIV/0!

## Sheet: supp table 3
Protein Accession	fold change log2(y)	p value 1*log(y)
Q2FW29	0.3522	0.218235
Q2FZ87	0.781882	0.39
Q2G087	0.916441	0.460663
Q2FYR4	3.86707	0.647512
Q2FY49	3.91237	0.66328
Q2G116	2.06971	0.690444
Q2FY44	3.47763	0.695736
Q2G1T9	4.26761	0.711074
Q2FZF0	4.33887	0.71561
Q2FV87	5.20294	0.715998
Q2G1X5	3.21422	0.728555
Q2G2N4	3.86872	0.74153
Q2FZ07	4.70761	0.743528
Q2G1K0	1.57105	0.748128
Q2FVN2	3.90419	0.752643
Q2FY28	2.96232	0.753586
Q2G0B5	1.68146	0.799468
Q2FY48	2.60353	0.834133
Q2FWD8	3.18148	0.834752
Q2G205	2.33981	0.839246
Q2FZZ1	3.52857	0.848492
Q2FWB8	3.43452	0.86704
Q2FZJ5	3.65616	0.878375
Q2G1Y1	3.47869	0.882253
Q2G255	2.66256	0.883741
Q2FXZ4	3.26993	0.887023
Q2FYM2	4.7808	0.889688
Q2FW06	2.64573	0.890088
Q2G260	1.73036	0.890394
Q2FW19	0.913868	0.891851
Q2FZA9	3.9188	0.897669
Q2G1W1	1.95982	0.901994
Q2G1A5	3.0337	0.904963
Q2FXQ0	2.21893	0.908801
Q2FY17	4.31571	0.915395
Q2FV66	3.57813	0.917137
Q2G1B8	3.03091	0.932488
Q2FW52	2.8472	0.934873
Q2FX00	2.9035	0.942716
Q2FWF5	3.70277	0.949731
Q2FZQ2	2.71725	0.959426
Q2FZ29	3.95666	0.960987
Q2G0D6	4.23233	0.962272
Q2G0T5	1.8491	0.971667
Q2FZ93	2.46855	0.976642
Q2FWZ2	2.83192	0.988221
Q2G0G5	3.66732	1.00139
Q2G282	3.32542	1.00145
P0C818	3.5478	1.00185
Q2FZY9	1.54726	1.00424
Q2FZM7	3.90826	1.00556
Q2G245	2.53706	1.00635
Q2FZG5	1.92308	1.01107
Q2FVW0	3.53608	1.01355
Q2G0L6	2.2681	1.01385
Q2FZ42	2.53979	1.01411
Q2G2X5	3.54626	1.0147
Q2G2A4	4.65084	1.01837
Q2G025	3.0242	1.02886
Q2FYT9	2.14906	1.0363
Q2G024	2.40154	1.03631
Q2FZZ9	2.65596	1.03734
Q2FW51	2.164	1.0374
Q2FZC6	3.45943	1.04261
Q2G0Z2	4.13269	1.04267
Q2FW66	3.87783	1.04747
Q2G105	2.95249	1.04763
Q2FW64	3.18458	1.051
Q2FZU5	3.85438	1.05733
Q2FW22	2.54054	1.0588
Q2G0P0	4.37689	1.06086
Q2FXH8	2.92108	1.06126
P48860	3.97583	1.06161
Q2FVL2	1.70719	1.06426
Q2FZG4	4.46545	1.0643
Q2G2Q1	3.29088	1.06938
Q2G2E5	3.76801	1.07041
P60430	3.16758	1.07174
Q2G1N9	3.37444	1.07763
Q2FWB7	4.57757	1.08041
Q2FZP2	3.09338	1.08094
Q2FY55	3.01334	1.0826
Q2FWE9	3.26913	1.08398
Q2FZY6	3.89617	1.08479
Q2FYJ6	3.37701	1.08749
Q2G1K9	4.55698	1.08787
Q2FYT0	3.17236	1.08816
Q2G0N5	2.53995	1.08954
Q2G0S5	4.14565	1.08974
Q2FZJ6	4.03651	1.09242
Q2G124	4.57397	1.09414
Q2FW30	2.39622	1.09448
Q2FY72	3.38729	1.09471
Q2G1M1	3.84875	1.09575
Q2G0L3	3.68084	1.096
Q2FW32	4.03944	1.09872
Q2G0N9	4.06476	1.09962
Q2FXD0	3.72877	1.10195
Q2FW91	4.53389	1.10255
Q2FXQ6	4.22178	1.10325
Q2G2A3	4.65206	1.10446
Q2G2J8	4.17742	1.10587
Q2FXA7	2.77583	1.10667
Q2G2W9	3.7645	1.10987
Q2G088	2.71159	1.11051
Q2FV67	4.50489	1.11052
Q2FXQ1	3.05253	1.11097
Q2G027	3.41516	1.11115
Q2FWA8	3.27286	1.11153
Q2FYH2	3.85475	1.11344
Q2FVW3	2.80976	1.11403
Q2G1K8	3.22134	1.1156
Q2FZ09	3.67779	1.11666
Q2FYL5	3.82655	1.11682
Q7X2S2	4.94652	1.11736
Q2FY51	3.53472	1.1184
Q2FXP1	4.02032	1.1186
Q2G1J0	4.37558	1.11894
Q2FVM3	4.02769	1.12315
Q2FZ36	4.36249	1.1234
Q2FXF9	3.87046	1.12468
Q2G2G6	2.45145	1.12474
Q2G268	4.25829	1.125
Q2FY01	3.63865	1.12705
Q2FV57	3.37452	1.12744
Q2G296	3.73807	1.13123
Q2FZ46	3.03766	1.13252
P0A0F8	3.24836	1.13256
Q2G033	3.50893	1.1335
Q2FW23	2.86615	1.1363
Q2FVM2	3.45706	1.13731
Q2FZ72	3.7841	1.13836
Q2G2P5	2.56901	1.13902
Q2G2A5	4.58875	1.13984
Q2FWZ8	4.39328	1.14087
Q2FVG8	3.38225	1.14159
Q2FZ85	3.67481	1.1418
Q2G247	2.82856	1.14206
Q2FVP8	2.82085	1.14466
Q2FZY4	2.38208	1.1461
Q2FZR3	2.39501	1.14661
P0A0J0	3.58866	1.14701
Q2FZH8	3.59222	1.14718
Q2FXN4	4.01833	1.14829
Q2FZC7	4.45181	1.14845
Q2FVL8	3.59576	1.151
Q2G1G8	3.93982	1.15375
Q2FW11	3.39839	1.1539
Q2FXZ2	4.30836	1.15433
Q2G0F2	2.03201	1.15461
Q2G2V9	3.12519	1.15551
Q2G111	2.06975	1.15821
Q2FW17	2.89807	1.15946
Q2G1D0	4.84858	1.16024
Q2FYZ6	5.05158	1.16075
Q2FWA0	3.81342	1.16114
Q2FY42	4.71822	1.16234
Q05615	3.88943	1.16374
Q2FXR3	3.85738	1.16384
Q2FZM2	4.3196	1.16503
Q2FVX4	2.25314	1.16526
Q2G0N0	4.26759	1.16621
Q2FV74	3.69992	1.16652
Q2FXK6	3.16198	1.1682
Q2G281	3.45754	1.1686
Q2G112	3.42597	1.16871
Q2FYI5	4.09125	1.16887
Q2FYV7	3.05412	1.16895
Q2FUU5	3.53117	1.17026
Q2FXP8	3.47471	1.17027
Q2FXG2	4.61562	1.17103
Q2FX10	3.23452	1.1717
Q2FYP2	3.97617	1.17243
Q2FYG2	3.37139	1.17316
Q2FZ89	4.03056	1.1738
Q2G037	3.14711	1.17485
Q2FWW1	1.84297	1.17487
Q2FXQ7	4.55783	1.17551
Q2FW16	2.68561	1.17796
Q2G2G1	4.12083	1.17973
Q2FW10	3.40302	1.18142
Q2FZ55	3.35584	1.18154
Q2FWE7	3.99581	1.18213
Q2FZ70	3.87505	1.18217
Q2G1H9	3.04522	1.18218
Q2FWE8	3.94157	1.1841
Q2G0Y7	4.0847	1.18418
Q2FY45	3.28789	1.18584
Q2FY53	4.45633	1.18668
Q2FXS8	3.89987	1.18746
Q2FVI6	2.86244	1.18764
Q2G1W5	3.3434	1.18807
Q2FWY1	3.9039	1.18896
Q2FW12	1.97341	1.19106
Q2G1S4	3.46126	1.19158
Q2G0L8	3.27348	1.19261
Q2FWD0	4.60359	1.19269
Q2FYH7	3.13943	1.19306
Q2FYS0	4.81772	1.19351
Q2FZK0	3.05545	1.19361
Q2G2G5	4.17292	1.19377
P0A0B7	4.66493	1.19385
Q2FY60	3.61907	1.194
Q2FVT8	3.44533	1.19508
Q2FWP1	2.60914	1.19528
P0A0G2	3.19141	1.19585
Q2FV60	3.25586	1.19795
Q2FXX2	3.86611	1.19844
Q2G028	4.02391	1.19878
Q2FZ04	4.03105	1.1993
Q2FZY7	4.28551	1.19943
Q2FZV7	3.06993	1.20055
Q2G277	4.46914	1.20081
Q2FY52	3.76142	1.20136
Q2FXL4	3.85481	1.20168
Q2FW65	4.26084	1.20195
Q2FYM1	4.18535	1.20254
Q2FXJ8	3.1313	1.20394
Q2FV21	4.79723	1.20408
Q2FZ86	4.45258	1.20468
Q2FZ28	3.62153	1.20575
Q2G2M7	4.27041	1.20606
Q2FW93	3.04725	1.20802
Q2FWJ0	3.82396	1.20855
Q2FV89	2.7463	1.21002
Q2G2D0	2.86294	1.21051
Q2FVV9	2.68545	1.21062
Q2FYN7	3.29689	1.2108
Q2G1G5	3.17774	1.21082
Q2G1G7	3.49724	1.21181
Q2FZJ0	2.72927	1.21355
Q2FWN4	4.10442	1.21378
Q2FYF1	3.75702	1.21491
Q2G0R0	3.24387	1.21503
Q2FWX9	3.67538	1.21771
Q2G2T1	4.38623	1.21811
Q2G1V4	3.11284	1.21867
Q2G221	3.63561	1.21892
Q2G1W4	4.07724	1.21929
Q2FWF0	4.01318	1.22023
Q2G2T6	3.30465	1.22046
Q2G0W4	3.07466	1.22055
Q2FUX7	3.68623	1.22235
Q2FWG0	3.72406	1.22236
Q2FW07	3.2264	1.22262
Q2FV30	3.875	1.22316
Q2FZ27	3.88576	1.22369
Q2FXG3	4.30455	1.22395
Q2FY10	4.06659	1.22422
Q2FWD6	2.86015	1.22498
Q2FXP2	3.86434	1.22513
Q2FXV3	3.26013	1.22663
Q2FZ73	3.64443	1.22738
Q2FVN8	3.38914	1.23007
Q2FY81	2.26291	1.23033
Q2FZ37	3.84497	1.23175
Q2FW13	2.69319	1.23243
Q2FVW4	3.93945	1.23337
Q2FXJ5	3.62313	1.23377
Q2FXM9	3.71302	1.2345
Q2FXM1	3.38529	1.23519
Q2FWD1	3.51038	1.23691
Q2FZD8	4.31488	1.23805
Q2FXA5	3.19873	1.23814
Q2FWH5	3.11734	1.23836
Q2G0G1	3.98861	1.239
Q2FXU2	3.16399	1.23908
Q2FZF1	1.233	1.24027
Q2G0L2	3.74256	1.2408
Q2G2R9	3.18558	1.24387
Q2FVQ5	3.874	1.2442
Q2G036	3.9922	1.24422
Q2G2F6	3.72719	1.24498
Q2FZU0	3.88282	1.24606
Q2G2L1	2.16297	1.24632
Q2G1C8	3.97826	1.2467
Q2FXL1	4.07174	1.24761
Q2FYP3	3.65244	1.24801
Q2FW05	3.29396	1.24915
Q2G0Z4	3.07655	1.24933
Q2FWY6	3.0328	1.25003
Q2FVT1	3.25716	1.2507
Q2FZC8	3.74967	1.25099
Q2FYL3	2.42412	1.25107
Q2FZR9	4.076	1.25151
Q2FVQ4	2.92205	1.25151
Q2G2H5	3.59578	1.25337
Q2FWJ1	3.61568	1.25408
Q2FX94	4.47882	1.25549
Q2FXJ6	2.49272	1.2564
Q2FZ97	4.04913	1.25706
Q2FV54	2.41632	1.25807
Q2FZ53	3.95971	1.26174
Q2FZR5	3.01231	1.26282
Q2FZT7	3.19107	1.26313
Q2G1C9	3.93549	1.26315
Q2G159	3.57528	1.26376
Q2G023	2.83709	1.26394
Q2FUX8	4.74124	1.26406
Q2FZ83	3.58404	1.26688
Q2FXK8	3.46777	1.26732
Q2FZ58	4.2632	1.26771
Q2FW31	2.61497	1.26825
Q2FYF4	3.13557	1.26883
Q2FZU6	3.80185	1.26951
Q2FZI6	3.57597	1.27004
Q2FYT8	3.56897	1.27328
Q2FWH3	3.41565	1.27356
Q2FYH6	3.48506	1.27474
Q2FWW9	3.79381	1.27548
Q2FZJ9	2.99214	1.27568
Q2FZZ2	3.61443	1.27685
Q2G0M1	3.88009	1.27812
Q2G0Q1	3.80896	1.27918
Q2FVZ4	2.71764	1.28027
Q2FVL7	2.52295	1.28083
Q2G0M8	3.5583	1.28156
Q2FXG1	2.84093	1.28172
Q2FY27	3.46008	1.28254
Q2FWN8	3.47884	1.28364
Q2FYU1	3.97482	1.28503
Q2G239	3.21551	1.28639
Q2G1W2	4.07812	1.28713
Q2FVL3	3.69828	1.28763
Q2FWG3	3.27029	1.28811
Q2FZ10	3.71741	1.28859
Q2G168	3.42714	1.28894
Q2FY43	3.30908	1.28923
Q2G0S2	3.8246	1.28961
Q2FVV8	2.86175	1.28998
Q2FWK4	4.27563	1.29054
Q2G0W6	2.28629	1.29103
Q2FVY0	3.52248	1.29112
Q2FV52	2.33216	1.29121
Q2FYY6	3.9803	1.2914
Q2FZ32	2.45404	1.29199
Q2FWK6	3.88768	1.29544
Q2FWD3	3.24764	1.2962
Q2G2G0	3.15623	1.29654
Q2FWM4	3.11528	1.2968
Q2FZF9	3.98222	1.29776
Q2G0R4	3.16054	1.29817
Q2FZG9	3.86758	1.29957
Q2FZD9	4.26637	1.29961
Q2FYU7	3.75466	1.29982
Q2FZ92	3.70263	1.30109
Q2FZZ0	2.62598	1.3027
Q2FY08	3.93666	1.30323
Q2FWL2	3.61043	1.30501
O07325	4.01506	1.30624
Q2FYS9	3.33021	1.30689
Q2G146	3.61994	1.30711
Q2G2M3	3.28321	1.30769
Q2FVK3	2.86244	1.30814
Q2FZV4	2.77201	1.30835
Q2FV16	3.71875	1.30836
Q2FYM7	3.87595	1.3089
Q2FXP9	1.87742	1.3118
Q2G1Q8	3.75933	1.3122
Q2FZH7	3.31648	1.31417
Q2FVG1	3.24408	1.31427
Q2FX15	3.10974	1.315
Q2FZU1	4.98835	1.31536
Q2FZ19	3.81577	1.31707
Q2FZ08	3.5915	1.31941
Q2FVM1	3.15137	1.32041
Q2G2S6	2.26034	1.32169
Q2G1K2	3.51362	1.32188
Q2FWJ5	2.82561	1.32292
P47768	3.54395	1.32432
Q2FXX0	4.24535	1.32437
Q2G0M2	3.19862	1.32608
Q2FZV6	4.02195	1.32659
Q2G2D7	3.46959	1.32706
Q2FXA3	3.82038	1.32738
Q2FZL5	3.52223	1.32799
Q2G0P5	2.99178	1.32809
Q2FZZ6	3.05051	1.3289
O05204	4.2803	1.32936
Q2G0F0	3.54192	1.32949
Q2G0Z9	2.93936	1.3297
Q2FZF5	3.81477	1.33012
Q2G2Q3	2.86071	1.33301
Q2FV40	3.26687	1.33375
Q2G078	3.75476	1.3355
Q2FW49	3.57101	1.33637
Q2FXH2	3.34956	1.33661
Q2G095	3.1023	1.33662
Q2FWY9	4.08738	1.33681
Q2FWM2	1.9415	1.33833
Q2FWG2	3.21434	1.33889
Q2G218	3.62883	1.33905
Q2G0J0	3.6084	1.33911
Q2FZ62	3.14449	1.33916
Q2G2H3	2.63503	1.33948
Q2FXM7	3.74205	1.34013
Q2G0I4	3.65005	1.34157
Q2G035	3.54241	1.34181
Q2FXY7	3.24525	1.34192
Q2G1R9	3.81719	1.34317
Q2FXZ1	3.51994	1.34322
Q2FWG9	3.26994	1.34374
Q2FWZ0	3.35557	1.34472
Q2FXI8	3.82576	1.3451
Q2FY36	2.27443	1.34576
Q2FXL7	3.96368	1.34714
Q2G0Y9	3.3303	1.34762
Q2G041	4.06565	1.3477
Q2FXU1	3.89303	1.34788
Q2FXV7	3.83852	1.34807
Q2FZT5	3.38304	1.34821
Q2G0J1	3.70924	1.34888
Q2FXZ9	3.53911	1.35012
Q2G1Z4	3.57316	1.35027
Q2G2H4	3.54992	1.35092
Q2G298	3.58883	1.35149
Q2FWE5	3.77384	1.35189
Q2FXV4	3.2502	1.35283
Q2FZ25	3.72259	1.35498
Q2FWJ3	3.86686	1.35513
Q2FZH1	4.078	1.3556
Q2G1E4	4.00164	1.35647
Q2FYG7	4.184	1.35672
Q2FZY3	4.06441	1.35861
Q2FY80	3.57824	1.35893
Q2G2F8	3.19111	1.35921
Q2G061	2.65841	1.35951
Q2FZP6	3.65528	1.35998
Q2G1W0	3.57203	1.36093
Q2G0G3	3.48539	1.36192
O52582	3.95214	1.36437
Q2FXT3	4.184	1.36704
Q2FZ23	3.52608	1.36803
Q2G1C7	3.16632	1.36855
Q2FVT5	3.13761	1.36886
P95689	3.56357	1.36954
Q2G2D2	3.16676	1.36965
Q2G2N5	3.75181	1.37039
Q2FZS8	2.41748	1.37357
Q2G0L7	4.02617	1.3751
Q2G0X5	2.47363	1.37662
Q2FZ45	1.75729	1.37668
Q2FXB7	3.0892	1.37705
Q2FYQ3	3.27058	1.37813
Q2FYG0	3.36967	1.3786
Q2FWC1	4.34166	1.37938
Q2FZJ3	3.50994	1.38284
Q2FVW8	3.20362	1.38337
Q2G1C0	3.78974	1.38402
Q2G2S8	2.99302	1.38455
Q2FZT6	3.26498	1.3872
Q2FXI5	4.21768	1.38783
Q2G0S7	3.36219	1.38784
Q2G178	2.38929	1.38799
Q9EZ11	3.56932	1.38817
Q2FV14	3.5387	1.38862
Q2FW14	4.26939	1.38906
Q2FZE0	3.65008	1.38993
Q2FUS8	3.60221	1.39097
Q2FWK9	3.33763	1.39428
Q2FZH5	3.52856	1.39437
Q2G0K7	3.55759	1.39441
Q2G0K6	3.52175	1.39518
Q2FYI0	2.90227	1.39616
Q2G1U1	3.30306	1.39616
Q2FZ06	3.8446	1.39669
Q2FY15	2.72164	1.39734
Q2FX98	4.11285	1.39762
Q2FW18	3.56667	1.39791
Q2FV10	4.06508	1.39798
Q2FVR9	3.90071	1.39857
Q2FZ59	3.75009	1.39936
Q2FX11	2.14182	1.40087
Q2G2S0	3.44163	1.40119
Q2G283	3.49271	1.40126
Q2G0W9	2.5448	1.40202
Q2G055	3.49683	1.40286
Q2FXF4	2.76511	1.4035
Q2G285	2.12298	1.40488
Q2FVD5	4.418	1.4049
Q2FUZ8	2.73297	1.40554
Q2FWB9	3.48899	1.40556
Q2FZN7	3.95211	1.40563
Q2FZQ3	2.79281	1.40881
Q2FWI8	3.34171	1.40959
Q2G2L2	3.8202	1.40999
Q2G0L1	3.73253	1.41058
Q2G1A1	3.65071	1.41155
Q2FUX0	3.20913	1.41155
Q2G0Z1	3.78818	1.41289
Q2FUQ9	2.4685	1.413
Q2G0S3	3.59355	1.41331
Q2FXT1	3.42491	1.4135
Q2G0E9	3.77542	1.41391
Q2FXK1	2.85086	1.41507
Q2G045	3.61729	1.41534
Q2FZW0	3.41839	1.41579
Q2FYR2	3.2794	1.41579
Q2FZR4	3.17346	1.41657
Q2G235	3.97334	1.41694
Q2FZ64	3.61733	1.41739
Q2FWZ9	3.70083	1.41777
Q2G0Q8	3.74552	1.41839
Q2FW62	3.26066	1.41891
Q2FXM3	3.68437	1.41895
Q2G0F6	2.51616	1.41956
Q2FZT4	3.44907	1.41962
Q2FWL6	4.04318	1.42014
Q2G1B7	3.83316	1.42127
Q2G081	3.11479	1.42198
Q2FWN0	3.57163	1.42266
Q2G1K7	3.6796	1.42361
Q2G1F2	3.40335	1.42432
Q2FXL5	3.60448	1.42446
Q2G1K1	1.81189	1.4257
Q2G069	3.45722	1.42587
Q2FWD7	2.88762	1.42694
Q2FV86	3.03969	1.42836
Q2G1J4	3.10044	1.4298
Q2G295	3.80458	1.43321
Q2FXV9	3.70356	1.43366
Q2FV99	2.92865	1.43507
Q7BHL7	2.68206	1.43726
Q2FXP3	3.40277	1.43813
Q2FY66	3.66335	1.44014
Q2FXI7	3.11901	1.44034
P0C0V7	3.55881	1.44119
Q9EZ12	3.02363	1.44124
Q2FZS0	3.66903	1.4413
Q2FW21	2.56302	1.44408
Q2G039	3.62891	1.44481
Q2FWB6	3.57551	1.44538
Q2FYF9	3.76144	1.44682
Q2FUY3	4.16486	1.45077
Q2G238	3.41868	1.45082
Q2G158	2.32422	1.45197
Q2FY68	3.67199	1.4521
Q2G0T0	3.02667	1.45546
Q2FYG9	3.55615	1.45566
Q2FVT2	2.92553	1.45575
Q2FYL4	2.6611	1.45627
Q2G1H0	3.51995	1.45636
Q2FVS3	3.38305	1.45859
Q2G091	2.89591	1.4614
Q2FVB2	3.53122	1.46331
Q2G0Q9	3.69127	1.46519
Q2G2W6	3.65304	1.46637
Q2G2U4	3.33126	1.46778
Q2FZ20	3.66733	1.46847
Q2FY34	3.63061	1.46955
Q2G297	3.93143	1.46986
Q2G0N7	3.11198	1.46986
Q2FXR4	3.74789	1.47047
Q2G2U0	3.8161	1.47381
Q2G0T4	3.04134	1.47387
Q2G274	3.02589	1.47614
Q2FYG4	3.88474	1.47697
Q2FVN6	3.11933	1.47744
Q2G0E0	3.46861	1.47768
Q2FY33	3.80205	1.48066
Q2FXM0	3.37045	1.48134
Q2G2X6	2.97343	1.4822
Q2FXL9	3.32101	1.48234
Q2G046	2.35746	1.4828
Q2G0Q3	3.64863	1.48453
Q2FYV4	4.36679	1.48542
Q2FXV6	3.7265	1.4865
Q2G0Z5	3.27377	1.48671
Q2FYU4	3.79292	1.48894
Q2FZ48	3.49058	1.49312
Q2FZ60	2.15098	1.49325
Q2G113	3.50672	1.49358
Q2FYS8	3.17174	1.49379
Q2FYF5	2.7749	1.49382
Q2G1G2	2.77593	1.49674
Q2FV90	3.36883	1.49725
Q2G1C6	4.19242	1.49752
Q2G1X0	3.77537	1.49839
Q2FWE6	3.5393	1.49854
Q2FZQ7	3.3132	1.49909
Q2FVQ2	2.67858	1.49939
P52078	3.06681	1.49973
Q2FV76	3.16381	1.50011
Q2G0M7	3.14366	1.50091
Q2G2C1	3.44548	1.50131
P0A0F4	3.3074	1.50137
Q2FYQ2	3.56952	1.50201
O06446	2.87285	1.50295
Q2FXN9	3.79263	1.5036
Q2G2W5	2.32629	1.50371
Q2FYU5	3.39723	1.50452
Q2G217	3.59888	1.50539
Q2FZ82	3.38995	1.50556
Q2G1A6	3.03877	1.50557
Q2FYG6	3.58444	1.50563
Q2FY06	2.7071	1.50567
Q2G2G7	3.15248	1.50788
Q2G2F5	3.83377	1.51078
Q2G2S7	3.75492	1.51172
Q2G0L0	3.54234	1.51191
Q2FW57	3.02787	1.51307
Q2G294	3.68194	1.51327
Q2FZ15	3.26576	1.51372
Q2FXT6	3.58548	1.51498
Q2FYJ3	4.75052	1.51573
Q2G032	3.50992	1.5192
Q2FXE8	3.64206	1.52049
Q2FXY6	1.47575	1.52069
Q2G1S3	3.28867	1.52069
Q2G2H7	3.12401	1.52082
Q2FWB1	3.16672	1.52088
Q2G1A9	3.00026	1.52219
Q2G2Q0	2.81844	1.52426
Q2FXU5	3.34733	1.52427
Q2G1U3	3.78555	1.52706
Q2G1T6	2.25993	1.52819
Q2FW28	2.71602	1.53035
Q2G1C2	3.22773	1.53089
Q2FWN3	2.62436	1.5363
Q2FZJ4	2.62343	1.53648
Q2FW79	2.9391	1.53679
Q2FUX3	1.50181	1.53692
Q2G135	3.0891	1.54095
Q2G0R8	2.65049	1.54124
Q2FXT8	2.6055	1.54165
Q2FVH3	3.46306	1.54258
Q2FZ31	3.47183	1.5453
Q2FYJ0	3.74188	1.54547
Q2FYZ9	4.02937	1.54809
Q2FWJ4	3.95805	1.54914
Q2G2U9	3.09533	1.55008
Q2FY35	3.63787	1.55112
Q2FYK6	2.61917	1.55155
Q2FXM6	3.19892	1.55412
Q2FVX8	3.42699	1.55418
Q2G0J8	3.48261	1.55557
P60393	2.88507	1.55653
P0A0K3	3.08422	1.55684
Q2FZ21	2.99655	1.55753
Q2FXZ7	1.52686	1.55908
Q2FWF4	2.88575	1.56126
Q2G125	3.98163	1.56133
Q2FY78	3.33689	1.56201
Q2FV59	3.69547	1.5622
Q2FV17	3.45003	1.56228
Q2FWM9	3.25377	1.56268
Q2FVF9	3.97997	1.56406
Q2FY37	2.98235	1.56523
P0A088	3.41791	1.56557
Q2FV88	3.32605	1.56747
Q2G0N1	3.32401	1.56807
Q2FW96	3.42647	1.57008
Q2FUQ2	3.36286	1.57052
P48940	3.74631	1.57056
Q2G0M9	2.98859	1.57156
Q2FZU8	3.57803	1.57219
Q2FW92	2.90156	1.57337
Q2G1Z0	3.4791	1.57696
Q2G248	3.90764	1.57728
Q2G1D8	3.83993	1.5811
Q2FXT0	1.56199	1.58117
Q2FXR8	3.10398	1.58145
P0A0J3	3.40057	1.58416
Q2G030	3.32325	1.58436
Q2G0J5	3.73405	1.58465
Q2FVI3	3.37018	1.58508
Q2FXU7	2.81653	1.58559
Q2G1X6	3.57059	1.58661
Q2FWC9	3.54649	1.58698
Q2FYS4	3.63263	1.58725
Q2FWL5	1.92664	1.58782
Q2FY39	2.40748	1.58785
Q2FZ22	3.41963	1.58857
Q2G242	4.02331	1.58925
Q2FX05	3.33421	1.59016
Q2FZ74	3.47672	1.5917
Q2G015	2.11678	1.59204
Q2FW27	3.13767	1.5935
Q2G2P8	3.54844	1.59439
Q2FZF3	3.59628	1.59487
Q2G2I1	2.26027	1.59493
Q2FYF3	3.95837	1.5957
Q9ZAH5	3.0839	1.59669
Q2FVK8	3.5908	1.59752
Q2FYZ5	3.82028	1.59958
Q2FWY8	3.80369	1.60054
Q2FZ61	3.09971	1.60573
Q2G257	3.96563	1.60638
Q2FVV2	3.0493	1.60731
Q2G0Q6	3.6086	1.60863
Q2FWD9	3.24535	1.60988
Q2FUY2	2.35101	1.61027
Q2G2K8	3.18902	1.61086
Q2FZD3	3.27971	1.61183
Q2G0P9	3.39048	1.61248
Q2G1U8	3.46089	1.61459
Q2FZI8	3.24274	1.61731
Q2FV02	3.47281	1.6182
Q2FXY0	3.20233	1.6186
Q2G0G4	3.55221	1.62018
Q2G172	3.6575	1.62079
Q2FZK3	3.80631	1.62098
Q2FXM5	3.76256	1.62529
O08387	3.34288	1.62724
Q2G0F8	3.31597	1.62843
Q2G236	3.20547	1.62937
Q2FYN6	3.71323	1.63047
Q2FY71	3.21791	1.63228
Q2FXP7	4.0254	1.63316
Q2G1Y6	3.17603	1.63386
Q2FXX8	3.2334	1.63408
Q2FYK5	3.59445	1.63413
Q2FYZ4	3.37271	1.63426
Q2FVA6	2.21971	1.63511
Q2G0G6	3.15184	1.63565
Q2G1K5	3.2384	1.63569
Q2G204	3.60429	1.63683
Q2G059	3.38835	1.6379
Q2FXL6	3.35338	1.63896
Q2G0B1	3.11514	1.64016
Q2FVA5	2.4649	1.64252
Q2G019	2.30854	1.64256
Q2FVZ5	3.30096	1.6439
Q2FWA2	1.78135	1.64437
Q2FYP0	4.04515	1.64527
Q2G0Q7	3.56538	1.64852
Q2FZ49	2.88335	1.64876
Q2G0R3	2.25768	1.64957
Q2FZ68	2.92527	1.65177
Q2G104	2.57785	1.65189
Q2G1Y0	2.93185	1.65221
Q2FZ75	3.27335	1.65253
Q2FVA4	2.99217	1.65408
Q2FXU4	3.57764	1.6556
Q2G1K3	2.95136	1.65599
Q2FZC5	2.62944	1.65613
Q2G1U0	3.48049	1.65705
Q2G293	3.0794	1.65822
Q2FVN4	2.92576	1.65959
Q2FZG1	2.41268	1.66026
Q2FW81	3.31729	1.66236
Q2G0I6	3.68944	1.66353
Q2G2P2	3.47364	1.66487
Q2FV77	3.3942	1.66592
Q93Q23	3.07525	1.66676
Q2FZ65	2.93308	1.6685
Q2G224	3.52985	1.67028
P0A0Q4	3.69496	1.6711
Q2G2J2	2.36647	1.67183
Q2G0D0	2.41063	1.67299
Q2FYK7	3.11358	1.67398
Q2FYM3	3.57159	1.67535
Q2G0S9	2.03331	1.67742
Q2FXN6	3.54537	1.67929
Q2FZT1	3.17497	1.68003
Q2FZK7	1.90265	1.68272
Q2FWF8	2.38375	1.68383
Q2G064	3.71022	1.68543
Q2FV22	2.17618	1.68735
Q2FYR1	3.16598	1.691
Q2FZP9	3.25516	1.69268
Q2FVW7	3.33663	1.6942
Q2G2P7	2.18684	1.6945
Q2FYL0	3.16145	1.69518
Q2FV62	3.7769	1.6976
Q2FZ63	2.11548	1.70003
Q2FVA3	3.30534	1.70018
Q2G1I8	3.04879	1.70292
Q2FZU7	3.05953	1.70332
Q2FVE0	3.05298	1.70366
Q2FUS9	3.02976	1.70547
Q2FZX4	2.55347	1.70559
Q2FX90	2.87586	1.70673
Q2FXN3	3.93911	1.70898
Q2FXL3	3.47965	1.71386
Q2G0I8	3.63538	1.71495
Q2FZ71	3.84787	1.71669
Q2FY40	3.02946	1.71782
Q2G001	3.27969	1.72088
Q2FXA0	3.38852	1.72158
Q2FVA7	3.55492	1.72495
Q2FZQ4	1.61734	1.72497
Q2FZ03	3.54423	1.72531
Q2G122	3.1281	1.72777
Q2FXM8	3.32071	1.72858
Q2G2T0	3.22767	1.72938
Q2FW39	3.89482	1.72984
Q2G2G4	2.4834	1.73333
Q2FV11	2.82619	1.73521
Q2G0W0	3.66744	1.73692
Q2FWW3	3.39263	1.73729
Q2FVN7	2.20786	1.73736
Q2FZI5	2.77018	1.73788
Q2FZX0	3.7338	1.73823
Q2G0P8	3.30875	1.74186
Q2FVC1	3.18715	1.7423
Q2G0K8	3.32262	1.74348
Q2G0M5	3.65299	1.74463
Q2FWB5	3.55795	1.74546
Q2G0M4	3.01448	1.74625
Q2FXZ3	3.47102	1.74706
Q2G0I9	2.83574	1.74844
Q2G2Q7	2.98897	1.74945
Q2FUY9	2.74836	1.7518
Q2FZ78	3.81286	1.75216
Q2G0R1	3.38534	1.75242
Q9F0R1	3.32817	1.75254
Q2FXS6	3.17165	1.75371
Q2FXP5	3.29661	1.75644
Q2FWE0	3.31931	1.75722
Q2FZ16	3.34408	1.76018
Q2FYU6	2.17225	1.7609
Q2FWG4	2.99129	1.7617
Q2G1B9	2.97965	1.76245
Q2FV44	3.15122	1.76252
Q2FVU2	2.51098	1.76277
Q2G254	3.55361	1.76607
Q2G052	2.90775	1.76639
Q2FZW6	3.13951	1.76671
Q2G115	3.28417	1.76834
Q2G1Y7	3.25849	1.77024
Q2FXI4	3.75427	1.7762
Q2FYZ7	3.55835	1.77699
Q2FWH4	3.85577	1.77976
Q2FUY4	3.25131	1.78096
Q2FWC3	3.60344	1.78156
Q2FY16	2.92146	1.78272
Q2G000	2.9739	1.78321
Q2G1T3	2.77555	1.78401
Q2G2W3	2.98388	1.78413
Q2FZ54	3.48526	1.78563
Q2FZX2	2.28632	1.78637
Q2FZD4	3.18458	1.78769
Q2FY73	3.64393	1.79048
Q2G0Z0	2.41668	1.79201
Q2FY59	2.88375	1.79311
Q2FZ77	3.23217	1.79933
Q2G031	2.8379	1.80055
Q2G117	3.43626	1.80109
Q2FWX1	2.77775	1.80274
Q2FZI7	3.39669	1.80285
Q2FV39	3.21165	1.80387
Q2G136	3.47328	1.80491
Q2G227	3.32606	1.80725
Q2FYK4	3.50625	1.81239
Q2G0L5	2.88782	1.81265
Q2FW20	3.09516	1.81452
Q2G157	2.86718	1.81459
Q2FVC2	2.42024	1.81463
Q2FZ39	2.64497	1.81509
Q2FZY5	3.49716	1.81516
Q2FY41	2.91979	1.81737
Q2FWG1	2.88333	1.82207
Q2G230	2.79195	1.82214
P0A086	3.04534	1.82559
Q2FVL4	2.559	1.82691
Q53727	2.79534	1.82725
Q2FVD4	2.84433	1.828
Q2FVG3	2.98255	1.82814
Q2G1C1	3.26759	1.83249
Q2FXE2	2.56173	1.83672
Q2FZW3	3.19014	1.83903
Q2G2H8	3.51136	1.83982
Q2G0B7	2.97641	1.84134
Q2FZI9	2.86191	1.84163
Q2FWD4	3.34987	1.84422
Q2G241	3.17394	1.84792
Q2FXH9	3.28583	1.85257
Q2G1R8	3.83428	1.8546
Q2G155	3.32719	1.857
Q2G0L9	3.32477	1.85983
Q2FYE8	2.88539	1.86382
Q2G1Y5	4.12019	1.86466
Q2FVH5	3.09687	1.86589
Q2FZD2	2.88539	1.86674
Q2FVK5	2.41276	1.86831
Q2FYK2	2.45221	1.86919
Q53700	3.23127	1.87206
Q2FXW2	2.51422	1.87318
Q2FY29	3.1325	1.875
Q2FXP0	2.45731	1.87728
Q2G2D1	1.73994	1.87737
Q2G0U0	2.88529	1.87785
Q2G0S0	2.69055	1.87887
Q2G220	3.10043	1.87917
Q2FVW9	2.49427	1.88177
Q2FVT6	3.41198	1.88266
Q2G1Q2	1.80158	1.88328
Q2FXW0	3.39882	1.88372
Q2FYY8	2.36176	1.88726
Q2G0S6	3.2805	1.8878
Q2G167	3.78678	1.88782
Q2FZW1	3.23197	1.88862
Q2G256	3.26732	1.88961
Q2G2F0	3.12544	1.89099
Q2G265	3.09365	1.89365
Q2FYN4	2.59061	1.89589
Q2G0D4	2.82879	1.8984
Q2FZG6	3.24145	1.89899
Q2G1P3	3.41596	1.89969
Q2FY67	2.77201	1.90189
Q2FY79	3.12129	1.90261
Q2FYJ7	3.24749	1.90616
Q2FZ18	3.34069	1.91002
Q2FXW1	2.51879	1.9124
Q2FZP4	2.91532	1.91532
Q2FXW7	3.12241	1.9186
Q2FVG5	3.21529	1.92322
Q2FYV0	2.46036	1.92428
Q2G077	2.85716	1.92446
Q2G2A0	3.00165	1.92449
Q2FZH3	2.71945	1.92548
Q2FVQ0	3.19836	1.93287
Q2FVF4	3.79764	1.9358
Q2FW97	3.11807	1.94195
Q2G141	2.92947	1.94313
Q2FW15	1.78059	1.94523
Q2G2M6	3.25178	1.94628
Q2G0P7	3.01561	1.94717
Q2G009	2.47759	1.95761
Q2FUQ5	4.15498	1.95762
Q2FVT0	3.11411	1.95863
Q2FXA4	3.33992	1.96045
Q2FVE6	4.718	1.96347
Q2G123	2.5348	1.97293
Q2FWM1	2.41849	1.97317
Q2G1U2	2.55771	1.98139
Q2G2A1	3.04517	1.99978
Q2G1U9	2.71734	2.01055
Q2FYT7	2.66602	2.01155
Q2G0Y6	3.02507	2.01497
Q2G0V0	2.5964	2.01696
Q9KJN4	3.08884	2.01917
Q2FZZ8	3.37139	2.02373
Q2FY54	2.91009	2.02396
Q2FZ51	3.27075	2.02475
Q2G2Q4	3.18878	2.02505
Q2FXK7	3.33336	2.03262
Q2FZH4	2.71689	2.03529
Q2G2B2	2.49068	2.03589
Q2FW78	4.00582	2.03648
Q2G1U6	3.46632	2.04037
Q2G1G0	2.59531	2.04424
Q2FX14	3.44984	2.04459
Q2G094	2.78571	2.04545
Q2FVQ1	2.93282	2.04715
Q2FYV1	3.46277	2.04812
Q2FVU7	2.99429	2.05725
P0A084	3.00262	2.05882
Q2G1Z5	3.06682	2.06376
Q2FZB0	4.24735	2.06853
Q2FZU9	3.06001	2.08112
Q2FXY2	3.30271	2.08119
Q2FUW1	2.82249	2.08124
P0A0H0	2.67177	2.0842
P72360	3.02285	2.08456
Q2FX09	2.99744	2.08496
Q2G1V1	2.83263	2.08997
Q2G2N2	2.47328	2.09217
Q2G280	2.88504	2.10248
Q2G0B9	2.66093	2.10438
Q2FZJ2	2.8774	2.10478
Q2FVG0	2.53446	2.10563
Q2G2Q2	3.06792	2.10824
Q2FWC6	2.68191	2.10826
Q2FZA1	3.32701	2.11001
Q2FY13	2.84366	2.11542
Q2G0L4	2.8256	2.11872
Q2G222	2.3926	2.12469
Q2FW75	2.71076	2.12528
Q2FX95	3.15755	2.12823
Q2FZH6	3.1117	2.13003
Q2G261	3.47393	2.13063
Q2FYZ0	2.60022	2.1439
Q2FY46	2.61026	2.14543
Q2FXQ8	3.10199	2.14912
Q2FV63	2.22629	2.14989
Q2G2M8	2.87656	2.15128
Q2G093	2.23784	2.15168
Q2FW38	3.35235	2.16171
Q2FZE9	3.35435	2.16578
Q2G0F3	2.90017	2.17828
Q9RFJ6	4.25393	2.18055
Q2FW08	1.90998	2.18199
Q2FXI0	3.24729	2.18631
Q2G1X1	4.45869	2.18758
Q2FZW2	2.57084	2.1973
Q2FVY9	2.82637	2.19986
Q2FYS7	2.97946	2.20437
Q2G2U6	2.97217	2.20441
Q2G1N7	3.02097	2.21694
Q2FXK4	3.1948	2.21816
O34090	3.2355	2.22627
Q2FVF5	2.26634	2.22756
Q2G0E2	2.78255	2.23242
Q2FY61	2.75394	2.23337
Q2G0K9	3.64812	2.23439
Q2G029	3.20589	2.23791
Q2G0V7	3.0715	2.24511
Q2FXR7	2.1775	2.24908
Q2G038	3.37255	2.24912
Q2G1J2	3.24917	2.25172
Q2FVE7	4.46306	2.26012
Q2FY14	4.60342	2.26119
Q2FZW9	3.61891	2.26317
Q2FV31	2.65027	2.26342
Q2G1I3	4.07832	2.26855
Q2G270	2.71018	2.27575
Q2G223	2.86774	2.27733
Q2G0J7	2.94281	2.27739
Q2FZV0	3.30017	2.28034
Q2G2G2	3.28531	2.28224
Q2G126	2.66975	2.28443
Q2G2T3	2.47428	2.2849
Q2G1Z9	3.19118	2.28627
Q2FW50	3.27652	2.29045
Q2FZJ1	2.61778	2.29093
Q2G252	2.7124	2.29359
Q2FZG8	3.09239	2.30081
Q2G0U7	2.62899	2.30246
P02976	3.70989	2.31233
Q2G170	1.97652	2.31254
Q2FUW9	2.56948	2.31721
Q2FXI9	3.08514	2.31978
Q2FVZ2	2.38733	2.32331
Q2G1D7	2.68469	2.32509
Q2FZ05	3.0134	2.3259
Q2G1I7	2.68663	2.34282
Q2FY11	3.51485	2.34527
Q2FYI6	3.14987	2.36495
Q2FXQ3	2.71133	2.37508
Q2G253	2.12928	2.38053
Q2FZ94	2.52537	2.38212
Q2FXH3	3.09016	2.38256
Q2FY50	3.53551	2.40006
Q2FYN2	2.75023	2.40158
Q2FY64	2.894	2.41321
Q2FZW4	2.93782	2.41387
Q2FV61	3.17285	2.4229
Q2FXJ9	3.37002	2.43329
Q2FY02	3.1705	2.43375
Q2FV27	3.14713	2.4483
Q2FX89	2.78329	2.45448
Q2FZX9	4.5041	2.45777
Q2FZ88	2.5923	2.45989
Q2G1S2	2.49311	2.48514
Q2G0G2	2.84233	2.48622
Q2FWG8	2.58154	2.50796
Q2FVL9	3.40108	2.5129
Q2G201	2.49895	2.52074
Q2G066	2.91238	2.53132
Q2FZU3	2.16822	2.54631
Q2FZM8	3.22513	2.55027
Q2FXT7	3.06693	2.55549
P60070	3.18334	2.56411
Q2G200	2.82667	2.58023
Q2G2F3	2.62621	2.59728
Q2FWC5	2.99274	2.60069
Q2FVY2	2.76835	2.60421
Q2FY21	2.00271	2.60567
Q2FW33	2.06721	2.61374
Q2G0F9	2.8741	2.61733
Q2G0Q0	2.92935	2.618
Q2G0P2	3.08017	2.62591
Q2G2T8	3.02693	2.63455
Q2G2J7	2.74017	2.65743
Q2G154	2.8103	2.66354
Q2FYG1	2.92373	2.67022
Q2FXJ7	3.42309	2.67068
Q2G101	2.73697	2.68324
Q2FWX8	2.91393	2.71646
Q2G2C4	2.98856	2.71937
Q2G2X2	2.95682	2.73255
Q2FYH9	2.96572	2.73572
Q2FZM1	2.74684	2.77636
Q2FYV3	3.13496	2.78273
Q2FYJ2	3.68558	2.80727
Q2FW72	2.96461	2.81328
Q2G0B4	3.63928	2.81723
Q2G2D8	2.36964	2.84093
Q2FUR8	3.04145	2.84926
Q2G071	2.88701	2.8742
Q2FWF6	2.58052	2.91273
Q2G1V8	2.06958	2.91421
Q2G2M0	3.83738	2.93447
Q2G047	3.63281	2.99453
Q2FVS7	3.02858	3.06556
Q2FVK1	2.56966	3.08017
Q2FVV6	2.92481	3.08536
Q2G0R5	2.29672	3.10432
Q2G065	2.73167	3.13693
Q2FVK2	2.5944	3.22333
Q2G1N4	3.57861	3.25843
Q2G050	2.94652	3.28044
Q2FWN9	1.98438	3.28644
Q2FXJ0	3.4506	3.65146
Q2G1J3	3.53284	3.70331
Q2FVV4	3.35627	3.72811
Q2FVB4	3.77611	3.76856
Q2FW70	3.73429	4.43156

## Sheet: supp table 4
Protein Accession	fold change log2(y)	p value 1*log(y)
P46614	3.37801	0.00039821
A0A1D8	10.4109	0.000569052
A0A1D8PDC5	4.64853	0.000927401
Q5ADX4	5.42933	0.000955064
Q5AP79	4.2097	0.00125966
P42800	4.87115	0.00132088
A0A1D8PSV5	3.93324	0.00135661
A0A1D8PI15	2.85591	0.00159522
A0A1D8PPX6	5.51003	0.00162683
Q5A3K7	3.74914	0.0019274
A0A1D8PSU2	4.39952	0.00193235
Q5ANH5	5.74275	0.00201166
Q5AHJ1	3.52642	0.00204286
A0A1D8PMU2	3.01671	0.00205657
A0A1D8PSZ0	4.45415	0.00224433
A0A1D8PQD5	7.13204	0.0023552
A0A1D8PCM2	3.39667	0.00240842
Q59T44	2.01171	0.0024589
Q5A500	4.48121	0.00264144
A0A1D8PUB4	3.58185	0.00277709
P83776	4.21975	0.00284951
A0A1D8PF68	4.41501	0.00300693
G1UAZ9	6.82369	0.00308813
A0A1D8PT27	3.91247	0.00311294
Q59MV9	4.0124	0.00321423
A0A1D8PUB6	4.03819	0.00330793
A0A1D8PL85	3.71121	0.00334192
A0A1D8PRI0	3.32148	0.00334989
P82612	3.59186	0.00343033
Q5ADV2	4.05548	0.00344411
P83779	3.02701	0.00354083
Q8TG40	3.52448	0.00360037
Q5AA00	4.07074	0.00367973
Q59WC0	6.49359	0.00383229
A0A1D8PDA4	4.50906	0.00393783
A0A1D8PTU7	6.90086	0.00403953
A0A1D8PI95	3.97328	0.00432487
Q5AMQ3	4.5137	0.00433027
P30575	3.50499	0.00433578
A0A1D8PKG0	3.98256	0.00438786
A0A1D8PH55	3.64613	0.00440093
Q5ABA2	2.60132	0.00448764
Q59NP1	2.31966	0.00464625
P83783	2.5484	0.00481592
A0A1D8PP43	3.91304	0.00485339
A0A1D8PDD1	2.95601	0.00497503
A0A1D8PS45	3.49297	0.00500689
A0A1D8PCN0	2.70342	0.00521852
Q5A644	3.39591	0.00549325
A0A1D8PRP8	2.68835	0.00556114
Q5AL34	2.90734	0.00575602
Q5A013	4.25574	0.00582414
Q59Z14	4.91167	0.00582736
A0A1D8PP14	1.72316	0.00594749
A0A1D8PM75	2.36252	0.00597118
A0A1D8PGN7	3.77351	0.00609511
Q5AFB3	2.93417	0.00620552
Q5AA01	3.51674	0.00630816
O42817	2.91328	0.00638037
Q5A4X9	3.20433	0.00638525
A0A1D8PI17	3.1081	0.00665954
Q5ACY8	4.82782	0.00674196
A0A1D8PPB1	3.9094	0.00675205
A0A1D8PDP4	6.6726	0.00682143
A0A1D8PL37	3.22928	0.00687584
Q5AKA5	4.15755	0.00692165
Q9URB4	3.96672	0.00694746
A0A1D8PNG6	2.92943	0.00695175
Q5ABB4	5.76633	0.00706382
A0A1D8PNJ2	3.40524	0.007259
Q5AEN1	3.70944	0.00729728
A0A1D8PC97	3.15093	0.00733438
Q59MT3	3.77685	0.00733454
A0A1D8PSC8	2.60653	0.00734729
Q5A9D4	4.59545	0.00738764
A0A1D8PTY7	3.79255	0.00757671
A0A1D8PQ75	5.06794	0.00757962
Q59MR4	3.64466	0.00768001
Q5AC33	4.11768	0.00774865
Q92209	3.17848	0.00775063
A0A1D8PNN8	2.41889	0.00776178
P0CY31	2.99656	0.00782123
A0A1D8PQL8	2.57033	0.00787337
Q59WC5	4.52406	0.00792327
A0A1D8PH08	5.18478	0.00832346
A0A1D8PTK1	3.05395	0.00833802
Q5AJD9	1.96995	0.00843329
P46273	3.41332	0.00850687
A0A1D8PGS5	3.25535	0.00859453
Q5A4M2	2.44833	0.00864625
Q5ADM7	3.1748	0.00869467
P34948	4.291	0.00870425
A0A1D8PLJ3	10.8456	0.00890708
A0A1D8PCS7	6.35866	0.0090697
Q5A5N0	2.85134	0.00918899
Q59KY8	3.28894	0.00926616
Q5AHH4	3.90887	0.00927432
P53698	2.35888	0.00945661
Q59Z55	4.8588	0.00954109
Q5A7P7	3.64286	0.00958058
A0A1D8PLW3	2.49269	0.00962157
Q5AFB4	2.94866	0.0096625
A0A1D8PHH0	3.86838	0.0100878
A0A1D8PHW4	9.31023	0.0101056
A0A1D8PS03	3.14485	0.0101522
Q5A015	4.03446	0.0101724
Q59TZ8	2.9381	0.0101768
P78594	6.09045	0.0102651
A0A1D8PP03	10.4985	0.0103179
O93852	2.08669	0.0106708
P31353	3.56064	0.0108355
Q59US8	3.98366	0.0108504
Q5AJB1	4.11772	0.0108893
Q59R24	3.8127	0.0109117
A0A1D8PD02	3.25876	0.0109349
A0A1D8PPK1	5.00733	0.010988
Q59PW1	4.36984	0.011044
Q5ALX8	3.90673	0.0112811
A0A1D8PE91	3.92259	0.0114686
Q5APF2	2.78936	0.0115824
Q59XV1	3.95902	0.0116425
Q5A3Z5	6.19495	0.011664
Q5A0L0	3.59445	0.0116841
Q5ALV5	6.17748	0.0116931
Q59KV8	2.04703	0.0118103
Q5A5A0	3.68455	0.0120851
A0A1D8PQ54	3.83494	0.0120977
A0A1D8PS12	2.22111	0.0122456
A0A1D8PCI5	2.29176	0.012307
A0A1D8PHW1	1.56127	0.0125499
Q5AKW1	5.24294	0.0127904
Q5A8Z9	2.95902	0.0128052
Q00310	2.92079	0.0128202
A0A1D8PSR2	1.69501	0.0129204
Q59T35	3.7432	0.0131226
Q5ALV2	4.31102	0.0132399
A0A1D8PK61	2.44154	0.0135178
P46250	2.96216	0.0135606
A0A1D8PF79	2.54757	0.0136543
Q5A5U4	7.07636	0.0136809
A0A1D8PQU3	3.63584	0.0137458
P0CY19	4.41627	0.0143101
O94083	3.83077	0.0144356
Q59N80	3.56702	0.0145549
Q5ADX2	3.86203	0.0146801
Q59L72	5.25589	0.0147752
A0A1D8PJD7	2.93284	0.014888
A0A1D8PCL4	2.81748	0.0150879
A0A1D8PHF8	5.06848	0.0151041
Q59XQ1	3.67743	0.0151542
A0A1D8PRQ4	5.31127	0.0151587
Q5A4J9	2.6909	0.0151718
A0A1D8PP39	3.69137	0.0153439
A0A1D8PTI7	5.93488	0.0153599
A0A1D8PPG7	2.92023	0.0156503
Q9P940	3.96742	0.0157489
A0A1D8PQN0	4.68239	0.0158352
Q59WJ5	5.56481	0.0164014
A0A1D8PH78	2.76786	0.016422
Q59ZE0	2.63398	0.0164693
A0A1D8PS97	2.95158	0.0165273
A0A1D8PIB2	2.22093	0.0166171
A0A1D8PHS4	3.72318	0.0166278
A0A1D8PJN7	6.29421	0.0166996
Q5A397	2.62762	0.0167214
A0A1D8PNF5	2.4654	0.0169441
A0A1D8PU04	3.39346	0.0170044
Q5ANL6	3.63292	0.0170554
Q5A9E1	2.86381	0.0171025
A0A1D8PPT5	1.93704	0.0171355
A0A1D8PQS0	2.69341	0.0171377
Q5AG43	2.73942	0.0171847
A0A1D8PKR8	2.74	0.0172898
A0A1D8PM15	7.59135	0.0172986
A0A1D8PTV4	2.4076	0.0173595
P0CU34	3.63196	0.0173772
A0A1D8PRK5	2.99715	0.0174165
A0A1D8PEZ0	4.65321	0.0174803
A0A1D8PGI8	3.17763	0.0176305
Q59WE2	4.42267	0.0176468
A0A1D8PFG6	4.46014	0.0176748
A0A1D8PRE9	2.88176	0.0178769
O13318	5.32495	0.017893
A0A1D8PDX5	4.10426	0.0180092
Q5ADT4	4.43818	0.01804
A0A1D8PTX2	2.92828	0.0180562
Q59QD6	1.41053	0.0180812
A0A1D8PT03	3.4396	0.0182189
Q59W04	3.12461	0.0182916
Q59K86	4.19619	0.018518
A0A1D8PIJ1	24.06	0.0188393
A0A1D8PQQ3	1.94276	0.0189008
A0A1D8PC43	3.24377	0.0189276
A0A1D8PQ57	2.47703	0.0191787
A0A1D8PQW6	3.91792	0.019324
A0A1D8PEG2	2.58601	0.0193439
A0A1D8PNS0	3.25642	0.0194398
Q59T95	3.17642	0.0195041
A0A1D8PRJ1	3.31894	0.0195705
Q59KZ1	2.39628	0.0196956
A0A1D8PRW9	4.69085	0.019696
A0A1D8PQI4	3.5399	0.0197559
A0A1D8PC77	2.48292	0.019799
A0A1D8PM35	3.33811	0.0198553
Q59R18	2.05689	0.019859
A0A1D8PCL8	5.15876	0.0200078
Q5AG68	3.42391	0.0201051
P83780	2.96468	0.0201278
A0A1D8PTS0	3.21277	0.0203315
Q5A9D9	2.86218	0.0204501
Q5ADP5	3.38116	0.020538
Q59RN6	4.97963	0.0205536
A0A1D8PS57	5.88144	0.0210707
Q5AGD1	2.912	0.0211335
Q5AH92	3.38279	0.0212033
A0A1D8PEJ8	3.23374	0.021271
Q59RI1	2.10879	0.0212854
A0A1D8PRQ2	5.66947	0.0214822
A0A1D8PDG0	3.55573	0.0216431
A0A1D8PD33	2.4713	0.0217073
Q59V65	3.76481	0.0217597
A0A1D8PED9	3.35867	0.0217812
A0A1D8PTW6	2.5042	0.021828
Q59P95	2.95323	0.0219898
A0A1D8PMG0	2.36391	0.022
Q5AF44	4.11857	0.0224667
Q5A934	2.83485	0.0225628
P0CY20	3.29744	0.0226123
Q59X24	2.66527	0.0226187
Q59TT2	3.96023	0.0227937
A0A1D8PRE2	3.54534	0.0228205
A0A1D8PI24	3.58098	0.0228223
A0A1D8PCG7	6.59729	0.0231483
Q5AP65	2.97684	0.0231798
Q96W54	2.63124	0.0233084
A0A1D8PNG9	3.05394	0.0233422
P87219	3.28824	0.0233501
O42766	2.33331	0.0238792
A0A1D8PE67	2.22669	0.0239123
A0A1D8PC73	4.39665	0.0239782
A0A1D8PEB0	3.01998	0.0239801
Q59M30	2.69079	0.0241441
Q5AGZ0	4.15438	0.0241694
A0A1D8PID4	4.21805	0.0242336
A0A1D8PKB0	2.53202	0.0243008
O13426	2.50592	0.0243213
Q59LZ9	3.03249	0.0245088
A0A1D8PQD4	3.32812	0.0245481
Q5A8T4	3.93811	0.0246133
A0A1D8PQB4	2.67555	0.0246139
A0A1D8PMP0	2.98525	0.0248037
Q5A942	5.12788	0.0248266
A0A1D8PQ26	3.30658	0.024911
Q5AGY4	3.03287	0.0250803
A0A1D8PMB7	2.28425	0.025263
A0A1D8PKJ3	2.12482	0.0253297
A0A1D8PS11	2.56013	0.0254897
Q59UF7	2.32356	0.0255137
Q59L13	4.49549	0.0258543
A0A1D8PEM3	2.54871	0.0258648
A0A1D8PU56	1.93311	0.0260866
A0A1D8PHQ6	8.86473	0.0261082
Q5A4Z5	3.27144	0.0262602
A0A1D8PSM5	2.85487	0.0262802
A0A1D8PD64	7.90683	0.026297
Q59Q79	11.8864	0.0263179
A0A1D8PE36	2.34866	0.0264179
A0A1D8PSD7	3.20916	0.0265252
Q9HGT6	2.38034	0.0267084
A0A1D8PJE5	2.59846	0.0268741
A0A1D8PRQ1	3.38421	0.0269196
Q59SC0	2.58895	0.0269217
Q5ALM6	4.48693	0.0270609
A0A1D8PU62	4.28627	0.0270963
A0A1D8PJK5	2.55745	0.027391
Q59VY8	3.1086	0.0277083
Q59MV1	3.37383	0.0277312
Q5A2U9	2.7379	0.027754
A0A1D8PSA3	3.06131	0.0277557
A0A1D8PMF7	2.76002	0.0278261
Q5AHF9	3.67405	0.0278979
Q5A860	3.54822	0.0282138
A0A1D8PFV6	2.84424	0.028344
A0A1D8PU09	2.50318	0.0283789
A0A1D8PNK3	3.00594	0.0288484
A0A1D8PSA9	2.97064	0.0288529
Q5A8Z4	3.25526	0.0289024
Q5A516	2.40383	0.0289072
A0A1D8PGI9	2.14557	0.0289235
A0A1D8PU61	2.77004	0.0289334
Q5AHB1	2.87234	0.0291422
A0A1D8PCP6	3.67781	0.0294543
A0A1D8PQK5	2.73424	0.0296199
P79023	2.81425	0.0296535
P83774	2.36063	0.0297576
A0A1D8PCV7	1.77526	0.029803
Q5AD20	2.46169	0.0298732
A0A1D8PCV9	2.53177	0.0300468
Q5AC28	4.19248	0.0302947
A0A1D8PDN3	3.41596	0.0307419
Q5AKX1	4.1987	0.0307511
A0A1D8PH00	5.37323	0.0307632
Q5A8K2	1.9288	0.0308964
Q5ADN2	3.2334	0.0309829
Q5A017	2.85576	0.031309
Q59N42	1.82562	0.0313472
P0CH96	2.38361	0.0314832
A0A1D8PSJ6	16.2874	0.031934
A0A1D8PHU6	3.81735	0.0321031
O74201	3.7493	0.0321583
A0A1D8PTP9	2.56932	0.0321855
Q59X49	6.03874	0.0323455
Q5AL17	2.69262	0.0323621
A0A1D8PTY9	3.53931	0.0328655
Q5A1X9	2.75121	0.0328796
Q59MZ5	2.39408	0.0329439
A0A1D8PT02	3.18546	0.0338769
A0A1D8PFH4	2.87765	0.0340547
A0A1D8PTR4	2.0879	0.034056
Q5A6L1	2.23579	0.0341747
A0A1D8PLC6	2.94923	0.0341993
A0A1D8PHC9	2.88587	0.0342332
A0A1D8PFY5	1.88889	0.0342976
P46587	2.52622	0.0343661
A0A1D8PD32	2.78302	0.0344628
A0A1D8PGT0	3.67939	0.0346845
O94030	4.06767	0.0349667
A0A1D8PHU2	2.85442	0.0350285
Q59TU0	2.3486	0.0352964
Q5ANP2	3.14051	0.0354638
A0A1D8PRL3	3.63261	0.0358434
A0A1D8PFS4	2.40721	0.0359204
Q96VB9	2.16609	0.0359475
Q59PZ6	3.44311	0.0364282
P22011	4.06905	0.0364651
Q5A1Q0	2.55484	0.0364854
Q59WE9	2.50419	0.0366422
Q5AG86	2.848	0.0367209
Q5AD47	2.55172	0.0367299
Q5AMT2	2.99851	0.0367453
A0A1D8PH42	2.76722	0.0371181
A0A1D8PN39	2.47838	0.0372513
Q5A1M1	4.13266	0.0375185
A0A1D8PIJ8	2.54004	0.0375739
Q59PA3	4.66565	0.037696
A0A1D8PEM5	2.69009	0.0378534
Q5A668	3.77232	0.0379087
A0A1D8PM44	2.43036	0.0385345
P43065	3.1009	0.0388077
A0A1D8PDV5	2.69391	0.0388262
P13649	2.87441	0.0390253
A0A1D8PKJ4	2.50257	0.0390474
Q5A2A5	1.89793	0.0390502
A0A1D8PP21	2.44201	0.0390923
A0A1D8PTD8	6.13126	0.0392777
A0A1D8PT84	3.52398	0.0396195
O74261	1.92171	0.0396518
A0A1D8PPE1	4.68996	0.0398152
Q59YJ9	3.27653	0.0401627
Q5A6P9	2.26481	0.0403541
A0A1D8PHE5	3.50288	0.040369
Q59TS4	2.92322	0.0404888
P83775	3.11441	0.0408604
A0A1D8PHW0	2.64118	0.0409137
A0A1D8PHR0	1.31845	0.0409317
Q5A7S3	2.65926	0.0410399
Q5AFP8	2.95395	0.0410494
Q59WV8	3.32521	0.0413864
A0A1D8PPT3	4.44773	0.0414397
A0A1D8PL78	11.3669	0.0419252
Q5AGF6	2.07072	0.0423264
A0A1D8PK30	1.44392	0.0425626
A0A1D8PJD1	2.46142	0.0425814
Q59WD5	3.835	0.042603
Q5AD59	2.62026	0.0426938
A0A1D8PKH0	2.59163	0.0429556
Q59TU5	2.87237	0.0429678
A0A1D8PNP4	2.20834	0.0430601
A0A1D8PLW8	2.68671	0.0431161
Q59W54	5.25209	0.0431331
Q59SU1	2.80478	0.0434555
A0A1D8PEW7	2.56238	0.0434905
A0A1D8PL15	3.47263	0.0436294
A0A1D8PDR9	2.55617	0.0438669
A0A1D8PFF9	3.80168	0.0439834
A0A1D8PCY4	2.18106	0.0441361
Q5ADR2	2.33399	0.0442242
Q8X1E6	2.37454	0.044539
Q59QT0	3.04598	0.0446413
Q59P52	2.31929	0.0448978
A0A1D8PGF0	2.75989	0.0450134
Q59WF0	2.72694	0.0450145
A0A1D8PMM2	3.44619	0.0452179
A0A1D8PH93	3.54736	0.0453948
A0A1D8PDK6	2.38711	0.0458215
Q5A8X6	2.8574	0.0459454
A0A1D8PFX6	2.43849	0.0462683
A0A1D8PNP9	2.2832	0.0463443
A0A1D8PTB5	2.64465	0.0464568
A0A1D8PLI2	3.2126	0.0465779
A0A1D8PQF9	2.81699	0.0470634
A0A1D8PSE1	3.23497	0.0476988
A0A1D8PTK4	2.64626	0.0477065
A0A1D8PTP0	3.48999	0.0478009
A0A1D8PMH8	2.25801	0.0478911
A0A1D8PES3	3.5742	0.0479128
P41797	2.29186	0.0480085
Q5A1L8	2.32364	0.0486303
Q5AED0	2.26431	0.0488753
Q59ZH8	1.93144	0.0490604
Q5AGF9	2.79965	0.0494421
A0A1D8PKY7	2.00329	0.0502071
Q59X88	3.4071	0.050304
A0A1D8PQN3	4.55812	0.0503432
A0A1D8PMH6	3.2294	0.0507959
P0CY24	2.59481	0.0513214
Q5A6S2	3.4856	0.0513268
Q5ALM0	2.09509	0.0518363
A0A1D8PTY0	2.67203	0.0521298
Q59US5	2.38265	0.0521436
Q59TC4	2.55907	0.0523812
P82610	2.12809	0.05277
A0A1D8PRJ8	2.31758	0.0529918
Q59LZ8	17.4773	0.0529923
Q59PV8	2.96578	0.0531302
A0A1D8PTZ6	2.06413	0.0531747
O13289	2.34926	0.0531893
P25997	1.95161	0.0537958
P28870	5.05184	0.0542184
A0A1D8PDE8	2.04988	0.0544602
Q5A5Q4	3.13514	0.0548061
A0A1D8PU40	2.62863	0.0552632
A0A1D8PT53	2.45927	0.0555699
A0A1D8PF53	2.96322	0.0556795
Q5ABB1	5.10164	0.055787
Q5A7M9	8.7832	0.0559643
A0A1D8PFR4	2.32475	0.0561246
Q5A109	4.40339	0.0566603
A0A1D8PKZ3	2.27303	0.057101
A0A1D8PEI2	2.20198	0.0575587
Q5AEN2	2.14082	0.0578828
Q59M70	2.76649	0.0579924
P83777	2.51195	0.0582017
Q5A924	2.77407	0.0583142
A0A1D8PJ64	2.05911	0.0588376
A0A1D8PQ07	2.27215	0.0596351
A0A1D8PKN5	3.49106	0.0600799
Q59T91	2.96044	0.0601978
A0A1D8PEL1	3.16154	0.060202
Q59TE0	1.32767	0.0602186
A0A1D8PD11	2.60388	0.0602397
Q59Y38	3.5852	0.0607831
A0A1D8PU24	1.89388	0.0610848
A0A1D8PN37	2.33653	0.0611471
Q5A3V6	2.73975	0.0612378
A0A1D8PMW6	3.24726	0.0614647
A0A1D8PKU3	4.2795	0.0615979
A0A1D8PF42	3.76086	0.0618566
A0A1D8PJK2	2.17521	0.0619175
Q5AJ77	3.0868	0.0620817
A0A1D8PQP7	2.63203	0.0621595
A0A1D8PJP6	3.4452	0.0623481
Q8NJN3	2.18472	0.0628074
A0A1D8PG09	4.3815	0.0631756
A0A1D8PFX8	2.2492	0.0635328
Q59WD3	2.27788	0.0636449
Q5ADM5	2.24983	0.0638049
A0A1D8PR99	2.66183	0.0638146
Q5A786	3.93476	0.0640638
Q5AGY7	3.29642	0.0641977
Q5AI79	3.04931	0.0645408
A0A1D8PM83	2.42923	0.0645628
A0A1D8PHP1	2.70221	0.0650254
Q59WG0	3.44477	0.0657808
A0A1D8PK43	1.44367	0.065862
Q59TB1	2.92465	0.0658781
A0A1D8PPN6	1.69578	0.0663084
A0A1D8PQM9	1.93898	0.0663743
Q5APD5	2.54757	0.066483
A0A1D8PM53	2.75685	0.0665487
Q59LQ4	4.11007	0.0666975
A0A1D8PQ55	2.54351	0.0676165
A0A1D8PTV7	2.19379	0.0677676
Q5AK46	2.03346	0.0679481
A0A1D8PUD2	2.82827	0.0683038
A0A1D8PPH3	3.25063	0.0690222
Q5A940	1.85427	0.0690737
A0A1D8PST9	4.99962	0.0691887
A0A1D8PMB3	2.49087	0.0696872
Q5A0I8	2.54366	0.0701371
Q5AF95	11.1884	0.0702464
Q5AMR9	23.23	0.0706143
A0A1D8PPG2	3.22406	0.0706188
Q5AF03	3.02416	0.0706928
A0A1D8PE30	2.04712	0.0707807
A0A1D8PKL0	2.69564	0.0716947
O74161	2.73333	0.0720867
A0A1D8PPZ9	2.45796	0.0724036
A0A1D8PS16	2.35395	0.072412
A0A1D8PLE6	2.3483	0.0725609
Q59LQ6	2.94534	0.07257
Q59KZ2	2.4974	0.0727628
Q59Z50	2.16252	0.0728052
Q5A4W8	2.79452	0.0736139
A0A1D8PGE3	2.90493	0.0739036
Q5A3M0	2.74452	0.0744444
Q5AB94	2.4295	0.0752136
A0A1D8PE97	1.97569	0.0754375
A0A1D8PFU2	2.10473	0.075444
A0A1D8PRQ3	2.16725	0.0755461
A0A1D8PQI0	3.55033	0.0755645
A0A1D8PE53	2.87013	0.076428
A0A1D8PPW9	2.30636	0.0765198
A0A1D8PTI2	2.3361	0.076542
A0A1D8PFI3	1.98632	0.0776474
Q5AKU7	2.90396	0.0778545
Q5AI87	2.36134	0.0782866
Q9P840	2.45807	0.0784359
A0A1D8PHE6	2.32436	0.0788245
A0A1D8PPT0	4.18182	0.0791254
A0A1D8PEI6	2.25128	0.0792576
Q5AJX0	1.90147	0.0794856
A0A1D8PH52	2.10829	0.0796886
Q5ANE2	2.51409	0.080036
Q5ABB2	3.01889	0.0800471
Q59YH1	1.60478	0.0802924
A0A1D8PK40	1.30876	0.0808713
Q5AGF0	2.40482	0.0818884
A0A1D8PSR6	2.65049	0.0822283
Q5AJY5	2.39024	0.0823929
A0A1D8PG14	2.56475	0.0824919
Q5AB80	2.13215	0.0835732
Q5A884	2.61916	0.0844481
P83781	2.21757	0.084566
A0A1D8PJC7	2.52569	0.0846149
Q5AM80	2.37914	0.084626
A0A1D8PT56	2.38169	0.0857153
A0A1D8PRS9	2.57951	0.0859916
A0A1D8PFV7	3.02448	0.0862664
A0A1D8PDH0	2.02222	0.0870523
Q59T45	2.61656	0.0873067
A0A1D8PCX5	2.05973	0.0876824
A0A1D8PNC7	3.09586	0.0882115
O93827	1.9057	0.0882987
A0A1D8PJK3	2.15837	0.0885332
Q5AG89	2.26089	0.0887429
A0A1D8PKB9	2.14866	0.0887773
Q5AND9	1.79035	0.0887883
A0A1D8PCT4	2.31741	0.0889073
Q59Z33	2.6843	0.0890597
A0A1D8PFU8	2.67305	0.0891831
Q9UW25	14.8192	0.0892205
A0A1D8PRF3	3.63378	0.0895593
A0A1D8PQ59	1.98196	0.0897665
A0A1D8PLN9	2.72771	0.0910125
Q59N40	2.0897	0.0910276
A0A1D8PF49	5.1894	0.0913149
A0A1D8PNE5	1.84863	0.0916383
Q5AEI3	3.28519	0.0916565
A0A1D8PJ10	2.59014	0.0924185
Q5AMP4	2.46179	0.0930186
Q96WL3	2.14722	0.0934324
A0A1D8PU69	4.18471	0.0936351
A0A1D8PP79	2.11472	0.0942729
Q5AND4	2.26298	0.0944912
A0A1D8PKD0	2.43734	0.0950091
A0A1D8PSE7	2.57265	0.0951965
A0A1D8PGS7	1.97617	0.0957967
Q5ANE7	2.86952	0.0961895
Q59WW7	2.68867	0.0972749
Q5A2A7	1.87022	0.0979515
A0A1D8PTV1	2.24887	0.0984568
Q5AQ12	2.45603	0.0987222
Q5ACI8	1.67965	0.0987272
A0A1D8PIG5	2.0278	0.0992258
A0A1D8PH18	2.628	0.0992571
A0A1D8PP59	2.06515	0.0999222
A0A1D8PFM0	1.81077	0.100039
A0A1D8PS15	2.48813	0.100385
Q5APK5	2.20284	0.100419
Q59QN7	1.93841	0.100809
A0A1D8PLR5	2.622	0.10098
Q5A5P8	0.800893	0.101388
Q59SM8	1.50792	0.101484
A0A1D8PPR2	3.05221	0.101887
Q59XP0	2.61689	0.102125
Q5AKU5	3.01541	0.102411
Q5AGZ7	1.25428	0.1031
A0A1D8PJ01	1.76728	0.103988
Q59XU5	3.12496	0.104077
A0A1D8PIV7	2.83507	0.104173
Q5AI15	2.50829	0.104451
A0A1D8PEY9	1.46232	0.105087
A0A1D8PFV8	2.01016	0.106506
P82611	2.07467	0.107147
A0A1D8PHR5	2.14626	0.10717
A0A1D8PKZ9	1.97809	0.107989
A0A1D8PLH0	2.19848	0.108046
A0A1D8PS56	1.79399	0.108225
Q5A389	1.84006	0.109146
A0A1D8PPA5	2.1189	0.109678
Q5AHH6	2.09959	0.109846
Q5A915	1.97186	0.109942
Q59TS3	1.3262	0.110545
P0CU37	2.09378	0.110778
Q5AJ84	2.05624	0.110884
A0A1D8PSD6	2.15925	0.11092
P83782	2.09864	0.111457
Q59YD2	4.47655	0.111727
Q5ADP3	2.34748	0.111944
A0A1D8PG40	2.20944	0.112558
A0A1D8PNP6	2.33706	0.112665
Q59X47	3.66178	0.112765
P87206	1.92714	0.113421
O42825	1.66554	0.113571
A0A1D8PQE6	5.19489	0.11369
Q5AK00	1.88636	0.113708
A0A1D8PTR7	2.65227	0.114468
Q59U89	4.50958	0.114945
P0CT51	3.08681	0.11582
Q59K70	1.79004	0.116155
Q5A0V9	0.346791	0.116559
A0A1D8PH89	2.56342	0.116587
A0A1D8PL06	2.2402	0.117324
Q59YH5	2.64349	0.117824
Q5A7M1	2.36247	0.117881
Q59R31	1.91618	0.118521
A0A1D8PGJ9	2.07332	0.118548
A0A1D8PQE3	2.20641	0.118608
Q5ADU2	1.76679	0.118749
Q5AMN0	1.78099	0.119413
A0A1D8PM82	3.48187	0.119759
P83784	2.04529	0.119832
Q5A646	2.58333	0.120452
Q5AML3	1.88291	0.120774
A0A1D8PRM7	1.81793	0.121032
A0A1D8PKH2	2.59045	0.121526
Q5ADT0	2.63062	0.12197
Q5ACR4	2.27667	0.123539
Q5ALW7	2.03846	0.126585
A0A1D8PE35	2.44855	0.126989
A0A1D8PF45	0.825845	0.129299
Q5ABD0	3.25377	0.1306
Q5A0X8	6.08559	0.131278
Q5ADQ6	2.2771	0.131948
Q5AK88	2.29875	0.132619
Q5AKW4	2.00501	0.132969
A0A1D8PJG1	1.97878	0.133167
Q5A8P6	2.42832	0.133631
A0A1D8PPE0	1.76262	0.134048
A0A1D8PPY8	2.0341	0.135048
Q9UVL1	0.726059	0.13578
A0A1D8PPA8	2.0785	0.136211
Q59KZ3	1.80661	0.136278
Q5AFC5	2.65414	0.137699
Q59NB8	1.92685	0.137731
Q5ABC3	1.98727	0.138556
Q59Y37	2.09311	0.139102
A0A1D8PDA0	2.13494	0.139862
A0A1D8PDC4	1.84331	0.140628
A0A1D8PG96	2.00722	0.140756
A0A1D8PMF8	6.44089	0.140914
A0A1D8PN90	2.2232	0.141278
Q5ANN9	2.36098	0.14218
Q5A750	1.71139	0.143121
A0A1D8PLD7	2.26811	0.143897
Q59ZU1	2.09967	0.145071
A0A1D8PQH5	2.07906	0.146379
A0A1D8PFC8	1.73282	0.147818
Q5A799	3.46	0.148179
Q5AMM4	2.0522	0.148339
A0A1D8PP00	2.61434	0.148964
A0A1D8PEE6	2.02	0.153956
A0A1D8PI10	2.22236	0.155239
Q5AF36	2.00668	0.156794
Q59YF0	2.60301	0.158169
A0A1D8PRK7	2.1854	0.161328
P0CU38	5.11811	0.161566
Q5AAU3	1.75799	0.16198
Q5A0M4	1.75492	0.16222
Q59VQ8	2.1796	0.162221
A0A1D8PKD1	2.43343	0.162375
Q5AJ93	1.87799	0.163592
A0A1D8PPS9	1.56144	0.165187
Q5AJF7	1.42982	0.165307
Q5AC08	2.39908	0.165634
A0A1D8PJP4	1.77883	0.166316
Q59R20	1.64146	0.166595
Q5AD02	1.87823	0.167355
A0A1D8PGE0	2.0169	0.168483
A0A1D8PMK4	2.33733	0.171289
Q5AMQ2	2.53193	0.171523
Q59P43	1.79336	0.17168
A0A1D8PL12	1.96126	0.17188
A0A1D8PRC2	2.01565	0.172672
A0A1D8PDE3	1.99899	0.174181
A0A1D8PH31	2.55784	0.175064
A0A1D8PHF5	1.28696	0.175361
A0A1D8PMD0	2.09426	0.175411
Q5A6R2	1.71034	0.176364
Q5AMM1	2.04395	0.177163
A0A1D8PJL5	2.01133	0.179925
A0A1D8PM94	1.71717	0.180461
Q5A8I5	1.91777	0.181717
Q5AIB8	1.18819	0.186105
A0A1D8PE41	2.63648	0.188086
A0A1D8PII2	2.44218	0.188151
P40954	1.86519	0.188384
A0A1D8PRB3	1.6557	0.188933
A0A1D8PJ80	1.95183	0.189366
Q5AFA8	2.13767	0.189595
Q5AK98	0.66171	0.189811
Q5AL45	1.70975	0.192039
Q5ALP8	1.82195	0.194427
A0A1D8PK22	1.44277	0.196252
A0A1D8PQH7	1.78514	0.197553
A0A1D8PR39	1.92222	0.198165
Q5AIA2	2.12363	0.20391
A0A1D8PFV1	1.51136	0.204088
A0A1D8PLW9	2.2765	0.205342
A0A1D8PHF9	1.8316	0.205692
A0A1D8PGT5	1.60361	0.205843
Q59XX2	2.38087	0.207917
A0A1D8PDI5	2.30762	0.208799
A0A1D8PPV6	2.0247	0.210351
A0A1D8PHH7	1.71562	0.212846
Q59Z38	1.66636	0.214907
A0A1D8PND6	2.26839	0.214979
Q59VX9	1.76473	0.215568
A0A1D8PRG4	1.97862	0.218291
Q5A943	1.92051	0.218474
A0A1D8PP08	1.99076	0.219673
A0A1D8PIF0	0.749567	0.219706
Q59NP5	2.16124	0.22074
A0A1D8PK69	1.77293	0.221476
A0A1D8PH56	1.74291	0.223107
Q5AJY2	1.81543	0.223462
A0A1D8PIF1	1.92387	0.225852
A0A1D8PFM9	3.43123	0.229685
A0A1D8PJW1	2.5261	0.23068
A0A1D8PPS1	1.20606	0.231129
Q5A7K0	1.40948	0.233603
A0A1D8PN68	1.66364	0.233749
A0A1D8PD97	2.51847	0.23386
A0A1D8PG20	1.6924	0.235037
A0A1D8PSI3	1.36515	0.235362
Q59VP4	2.3733	0.235564
Q59RH5	1.73156	0.23584
Q59UH5	1.8697	0.237201
A0A1D8PGY8	1.3798	0.237452
Q5AJC0	2.32272	0.237961
A0A1D8PHL7	2.21564	0.240504
A0A1D8PPQ1	1.81671	0.240621
Q59LU6	1.62857	0.241017
A0A1D8PKB4	1.43095	0.2436
A0A1D8PFL9	1.17944	0.246873
Q5APD2	1.75459	0.247065
Q5AF37	5.06967	0.248506
A0A1D8PEE2	2.04453	0.25026
P43076	1.7753	0.250771
A0A1D8PIN9	1.81419	0.25121
Q5AQ36	2.23497	0.251322
Q59XW4	1.66979	0.251368
Q5A4Q1	1.69183	0.25219
Q5A1E8	1.58584	0.253568
A0A1D8PCX0	2.03359	0.254188
A0A1D8PE79	1.82857	0.256031
A0A1D8PRB0	1.8465	0.256402
Q59NQ5	1.35148	0.259072
Q5AA23	1.81553	0.261794
P0CY34	1.79939	0.26279
Q5AD31	1.78335	0.264313
A0A1D8PE54	1.96001	0.26463
A0A1D8PKI3	1.66267	0.266232
Q59Y21	1.59253	0.26685
Q59T92	1.1893	0.272663
A0A1D8PNW1	1.90743	0.273655
Q5ABD9	1.59687	0.274441
A0A1D8PK71	1.34003	0.275285
Q5AMH0	2.63946	0.275731
A0A1D8PKC3	1.51152	0.275934
Q5AI00	1.67009	0.27797
A0A1D8PIW1	1.66429	0.28035
A0A1D8PHM2	2.04601	0.281769
Q59PU1	1.37819	0.282302
A0A1D8PIF8	1.42167	0.282745
Q59QR8	1.47318	0.284544
A0A1D8PTQ2	1.88553	0.28554
Q9HEW1	1.59184	0.288016
A0A1D8PGF8	1.87869	0.288455
A0A1D8PEW1	1.6959	0.290021
P46598	1.58838	0.292155
A0A1D8PL14	1.76378	0.295771
Q59RB8	1.68697	0.296421
A0A1D8PDT3	1.24203	0.30945
Q5A4M8	1.54641	0.310914
P83773	1.48776	0.310932
A0A1D8PS50	1.98987	0.31425
Q5ALN1	1.87997	0.321138
A0A1D8PPX7	1.81274	0.323036
A0A1D8PLG7	1.91069	0.323053
P56553	1.75314	0.325729
A0A1D8PND9	1.54919	0.333935
Q5ANE3	1.62765	0.338003
A0A1D8PPI6	1.95383	0.338327
Q5AFA2	1.56009	0.34406
Q5AJ92	1.60103	0.347016
A0A1D8PJA8	1.94193	0.347744
Q5AB48	1.95564	0.350257
A0A1D8PQS3	1.98165	0.350639
Q5AEF2	1.61277	0.35148
Q5A784	1.88096	0.352636
Q5A513	1.59409	0.361261
Q5ABA5	1.53962	0.361442
Q59N81	1.96448	0.368551
Q5AD21	1.58003	0.374622
Q5AP66	1.48919	0.38141
A0A1D8PMT6	1.60719	0.381873
Q5AF81	1.40685	0.386727
A0A1D8PMC5	1.2372	0.395442
Q04802	1.48607	0.397781
A0A1D8PIP0	1.34057	0.405103
A0A1D8PQ94	1.78394	0.405989
P30418	1.32749	0.406227
A0A1D8PKW2	1.45599	0.406337
Q5APF8	1.63821	0.408506
P43094	1.56028	0.430175
A0A1D8PCR2	1.43831	0.434149
A0A1D8PPR5	1.65884	0.435771
P31225	1.53564	0.441472
Q5A222	1.63174	0.449377
Q5AJ90	1.4137	0.450867
A0A1D8PLR8	1.55049	0.458508
Q5A7P9	1.42375	0.462021
Q5A8I8	0.699704	0.480392
A0A1D8PIK6	1.49721	0.484058
A0A1D8PGB7	1.57318	0.487106
Q59M69	0.39961	0.489334
Q59L12	1.35765	0.489937
A0A1D8PET9	1.30709	0.500535
A0A1D8PSC5	1.25243	0.502452
A0A1D8PP67	1.42539	0.50288
A0A1D8PFG4	1.15391	0.508139
Q5ANP6	1.32022	0.518033
Q5A5S6	1.30412	0.521753
A0A1D8PSY8	1.46158	0.522399
A0A1D8PCQ5	1.11395	0.52718
A0A1D8PR11	1.37834	0.53214
Q5A8A2	1.45761	0.53635
A0A1D8PJ13	1.22462	0.538044
A0A1D8PRL6	1.27414	0.544087
A0A1D8PGY0	0.810995	0.551684
A0A1D8PSH3	0.691779	0.562094
O94038	0.698015	0.568392
P83778	1.36207	0.57292
Q59RQ6	1.36622	0.576163
A0A1D8PRL8	1.35424	0.587147
A0A1D8PKV4	1.31923	0.588347
Q5AP69	1.37129	0.609213
Q59VP1	1.22096	0.612428
A0A1D8PQC2	0.667851	0.616702
A0A1D8PS79	0.770288	0.620521
A0A1D8PJX3	1.27571	0.632816
A0A1D8PN83	1.15295	0.632929
A0A1D8PJ31	1.42318	0.634822
P87020	1.36388	0.643611
A0A1D8PNQ6	1.13627	0.646241
Q5AI24	0.787258	0.646777
A0A1D8PK65	0.890564	0.663055
Q5ABU0	1.2211	0.677054
O59931	1.08421	0.678333
Q5A5Q8	1.14528	0.688899
A0A1D8PH21	0.894015	0.69154
A0A1D8PCQ3	1.15619	0.715833
P0CY33	1.14068	0.7183
Q9UVJ4	1.17277	0.720231
A0A1D8PTJ6	1.22051	0.729275
A0A1D8PGP5	0.748364	0.732557
Q59QN6	1.23067	0.751407
A0A1D8PLC9	0.931274	0.751519
Q59KG2	0.866881	0.767188
A0A1D8PNH7	1.13909	0.788168
A0A1D8PL68	1.05197	0.823957
A0A1D8PG16	1.04254	0.832937
Q5AAR2	0.966667	0.854161
A0A1D8PUB9	1.06532	0.901824
A0A1D8PL99	0.967787	0.903786
A0A1D8PCX8	1.03307	0.917927
Q59UP6	0.927885	0.924769
A0A1D8PMU8	1.00984	0.96905
A0A1D8PRR5	1.01788	0.97089
Q5A470	1.02189	0.975269
Q59U59	1.01855	0.975394
A0A1D8PTW9	0.983964	0.97947

## Sheet: supp table 5
C. albicans protein abundance data
Accession Information			ID Metrics					Databases
BestAccession	Primary Gene names	Protein names	Coverage	Protein FDR Confidence	# Peptides	# PSMs	# Unique Peptides	Marked as	Contaminant
Inf_Accession.Information_BestAccession	Inf_Accession.Information_Primary.Gene.names	Inf_Accession.Information_Protein.names	Inf_ID.Metrics_Coverage__	Inf_ID.Metrics_Protein.FDR.Confidence_Combined	Inf_ID.Metrics_X_Peptides	Inf_ID.Metrics_X_PSMs	Inf_ID.Metrics_X_Unique.Peptides	Inf_Databases_Marked.as	Inf_Databases_Contaminant
Q5AB48	RBT4	Secreted protein RBT4 (PRY family protein 4) (Repressed by TUP1 protein 4)	12	High	3	9	3	Ca	FALSE
A0A1D8PJX3	RIP1	Cytochrome b-c1 complex subunit Rieske, mitochondrial (EC 7.1.1.8)	9	High	2	2	2	Ca	FALSE
A0A1D8PMW6	COF1	Cofilin (Actin-depolymerizing factor 1)	53	High	6	18	6	Ca	FALSE
A0A1D8PKI3		Acetyltransferase	16	High	5	8	5	Ca	FALSE
A0A1D8PQC2		Phosphatidylinositol-binding protein	6	High	2	2	2	Ca	FALSE
A0A1D8PGY0	RPL21A	60S ribosomal protein L21-A	11	High	2	3	2	Ca	FALSE
A0A1D8PCY4	ECM33	Ecm33p	8	High	4	8	4	Ca	FALSE
P0CU38	ALS2	Agglutinin-like protein 2 (Adhesin 2)	1	High	3	3	3	Ca	FALSE
Q9UVJ4	RPL10A	60S ribosomal protein L10a	28	High	7	13	7	Ca	FALSE
Q5A4J9		Oxidored_FMN domain-containing protein	19	High	8	8	7	Ca	FALSE
A0A1D8PIF0		RRM domain-containing protein	17	High	4	4	3	Ca	FALSE
A0A1D8PTW9		Pyridoxine 4-dehydrogenase	29	High	11	15	11	Ca	FALSE
Q5APF2	GUA1	GMP synthase [glutamine-hydrolyzing] (EC 6.3.5.2) (GMP synthetase) (Glutamine amidotransferase)	34	High	17	25	17	Ca	FALSE
Q59MR4	HEM13	coproporphyrinogen oxidase (EC 1.3.3.3)	46	High	16	37	16	Ca	FALSE
A0A1D8PNQ6	RPS25B	40S ribosomal protein S25	35	High	4	6	4	Ca	FALSE
A0A1D8PSH3	CIT1	Citrate synthase	48	High	27	149	27	Ca	FALSE
P83777	IPP1	Inorganic pyrophosphatase (EC 3.6.1.1) (Pyrophosphate phospho-hydrolase) (PPase)	76	High	16	59	16	Ca	FALSE
Q5ADM7	TDH3	Glyceraldehyde-3-phosphate dehydrogenase (EC 1.2.1.12)	66	High	24	175	24	Ca	FALSE
Q5AI24	EHD3	Ehd3p	15	High	6	8	6	Ca	FALSE
A0A1D8PTY7		E2 ubiquitin-conjugating protein	21	High	3	5	3	Ca	FALSE
Q5AJC0	UTR2	Extracellular glycosidase UTR2 (EC 3.2.-.-) (Cell-surface factor 4)	16	High	5	6	5	Ca	FALSE
A0A1D8PS79	IDP2	Isocitrate dehydrogenase [NADP] (EC 1.1.1.42)	62	High	29	60	25	Ca	FALSE
A0A1D8PRR5	ARG1	argininosuccinate synthase (EC 6.3.4.5) (Citrulline--aspartate ligase)	27	High	14	19	14	Ca	FALSE
Q9UVL1	NHP6	Non-histone chromosomal protein 6	50	High	6	21	6	Ca	FALSE
A0A1D8PPI6	CIP1	Cip1p	22	High	7	10	7	Ca	FALSE
A0A1D8PJA8	TOS1	Tos1p	22	High	7	12	7	Ca	FALSE
Q5AGF9		Pyridoxal 5'-phosphate synthase	20	High	3	7	3	Ca	FALSE
A0A1D8PK71		60S ribosomal protein CAALFM_C304810CA	36	High	11	12	11	Ca	FALSE
Q5AAR2		Protein SCD6	17	High	5	5	5	Ca	FALSE
P43065	LYS1	Saccharopine dehydrogenase [NAD(+), L-lysine-forming] (SDH) (EC 1.5.1.7) (Lysine--2-oxoglutarate reductase)	45	High	19	44	19	Ca	FALSE
A0A1D8PF45	RPL37B	60S ribosomal protein L37-B	8	Medium	1	1	1	Ca	FALSE
Q59TU0	EGD1	Nascent polypeptide-associated complex subunit beta (NAC-beta) (Beta-NAC)	58	High	8	12	8	Ca	FALSE
Q5A5P8	TIF11	Eukaryotic translation initiation factor 4C	37	High	6	10	6	Ca	FALSE
Q5ACI8	CPR6	Peptidyl-prolyl cis-trans isomerase D (PPIase D) (EC 5.2.1.8) (Rotamase D)	25	High	9	81	8	Ca	FALSE
Q59M69		ATP-dependent (S)-NAD(P)H-hydrate dehydratase (EC 4.2.1.93) (ATP-dependent NAD(P)HX dehydratase)	12	High	4	5	4	Ca	FALSE
Q5ADU2	KRS1	Lysine--tRNA ligase (EC 6.1.1.6) (Lysyl-tRNA synthetase)	31	High	18	21	17	Ca	FALSE
A0A1D8PG20	ARO8	Bifunctional 2-aminoadipate transaminase/aromatic-amino-acid:2-oxoglutarate transaminase	31	High	14	19	14	Ca	FALSE
A0A1D8PLC9	RPL20B	60S ribosomal protein L20-B	23	High	4	6	4	Ca	FALSE
Q59TC4	LYS22	homocitrate synthase (EC 2.3.3.14)	12	High	4	5	4	Ca	FALSE
A0A1D8PN39		JmjC domain-containing protein	10	High	6	8	6	Ca	FALSE
Q5A513	UBC13	E2 ubiquitin-conjugating protein	25	High	4	4	4	Ca	FALSE
Q59LQ4	CKS1	Cyclin-dependent kinases regulatory subunit	45	High	5	6	5	Ca	FALSE
P83784	SSC1	Heat shock protein SSC1, mitochondrial (Cytoplasmic antigenic protein 6) (mtHSP70)	51	High	30	47	30	Ca	FALSE
A0A1D8PLC6	HRT2	Sugar phosphate phosphatase (EC 3.1.3.-)	31	High	14	20	14	Ca	FALSE
Q5AEN1	CCP1	Cytochrome c peroxidase, mitochondrial (CCP) (EC 1.11.1.5)	37	High	14	32	14	Ca	FALSE
A0A1D8PMU8		Importin subunit alpha	4	High	3	3	3	Ca	FALSE
Q59L12	ALS3	Agglutinin-like protein 3 (3D9 antigen) (Adhesin 3)	4	High	4	4	4	Ca	FALSE
Q5AJ84		SCP2 domain-containing protein	47	High	8	20	8	Ca	FALSE
Q9HGT6	SES1	Serine--tRNA ligase, cytoplasmic (EC 6.1.1.11) (Seryl-tRNA synthetase) (SerRS) (Seryl-tRNA(Ser/Sec) synthetase)	33	High	14	18	14	Ca	FALSE
Q5AD20		AMMECR1 domain-containing protein	34	High	7	8	7	Ca	FALSE
A0A1D8PDV5	RAC1	Rho family GTPase	11	High	2	2	2	Ca	FALSE
A0A1D8PE41	IST2	Ist2p	4	High	4	5	4	Ca	FALSE
Q59RQ6	LPD1	Dihydrolipoyl dehydrogenase (EC 1.8.1.4)	12	High	6	9	6	Ca	FALSE
Q59RB8	ICL1	Isocitrate lyase	18	High	8	10	8	Ca	FALSE
A0A1D8PCX8	RPL6	60S ribosomal protein L6	25	High	4	5	4	Ca	FALSE
A0A1D8PTZ6		Probable electron transfer flavoprotein subunit beta	47	High	11	17	11	Ca	FALSE
A0A1D8PDT3	RPS14B	40S ribosomal protein S14B	23	High	3	3	3	Ca	FALSE
P53698	CYC1	Cytochrome c	62	High	13	42	13	Ca	FALSE
Q5ABU0	ARG3	Ornithine carbamoyltransferase	12	High	5	5	5	Ca	FALSE
Q59WD3	GPX3	Glutathione peroxidase-like peroxiredoxin GPX3 (EC 1.11.1.24) (Glutathione peroxidase homolog 3) (GPx 3)	16	High	3	3	3	Ca	FALSE
A0A1D8PRM7	PCK1	Phosphoenolpyruvate carboxykinase (ATP) (EC 4.1.1.49)	33	High	16	37	16	Ca	FALSE
Q59US5	MET15	Bifunctional cysteine synthase/O-acetylhomoserine aminocarboxypropyltransferase	29	High	11	17	11	Ca	FALSE
Q5A5A0	PRX1	Thioredoxin peroxidase	52	High	15	66	14	Ca	FALSE
Q5AF03	GLX3	Glyoxalase 3 (EC 4.2.1.130) (Glutathione-independent glyoxalase)	44	High	9	47	9	Ca	FALSE
Q59ZH8	ERF1	Translation termination factor eRF1	13	High	5	5	5	Ca	FALSE
Q59KZ1	APE2	Aminopeptidase 2 (EC 3.4.11.-)	44	High	42	100	42	Ca	FALSE
A0A1D8PFU8		Hsp10p	44	High	5	9	5	Ca	FALSE
Q5AJF7	RPL12	60S ribosomal protein L12	47	High	6	8	6	Ca	FALSE
O93827	MPG1	Mannose-1-phosphate guanyltransferase (EC 2.7.7.13) (ATP-mannose-1-phosphate guanylyltransferase) (CASRB1) (GDP-mannose pyrophosphorylase)	45	High	15	22	15	Ca	FALSE
Q59NP1	CTR1	Copper transport protein CTR1	15	High	4	5	4	Ca	FALSE
P28870	RBP1; RBP2	FK506-binding protein 1 (FKBP) (EC 5.2.1.8) (Peptidyl-prolyl cis-trans isomerase) (PPIase) (Rapamycin-binding protein)	44	High	5	19	5	Ca	FALSE
A0A1D8PQH5	SOD3	Superoxide dismutase (EC 1.15.1.1)	30	High	6	16	6	Ca	FALSE
A0A1D8PHF5	RPL31B	60S ribosomal protein L31-B	69	High	9	21	9	Ca	FALSE
P82610	MET6	5-methyltetrahydropteroyltriglutamate--homocysteine methyltransferase (EC 2.1.1.14) (Cobalamin-independent methionine synthase) (Methionine synthase, vitamin-B12 independent isozyme)	45	High	38	119	37	Ca	FALSE
A0A1D8PKJ4	LYS9	Saccharopine dehydrogenase (NADP+, L-glutamate-forming)	36	High	17	29	17	Ca	FALSE
Q59Y37	PST2	Pst2p	42	High	7	9	7	Ca	FALSE
A0A1D8PL68	RPL40B	60S ribosomal protein L40-B	19	Medium	1	1	1	Ca	FALSE
P83773	ACH1	Acetyl-CoA hydrolase (EC 3.1.2.1) (Acetyl-CoA deacylase) (Acetyl-CoA acylase)	46	High	24	54	24	Ca	FALSE
Q59T45		Putative amidotransferase	22	High	5	5	5	Ca	FALSE
Q59NQ5	GLR1	Glutathione reductase (EC 1.8.1.7)	24	High	14	19	14	Ca	FALSE
Q5ADR2	PRO2	glutamate-5-semialdehyde dehydrogenase (EC 1.2.1.41)	35	High	16	21	16	Ca	FALSE
Q59TE0	RPL17B	60S ribosomal protein L17-B	14	High	3	3	3	Ca	FALSE
Q59UH5	SLD2	DNA replication regulator SLD2	4	High	2	3	2	Ca	FALSE
Q59VX9		NAD(P)H-hydrate epimerase (EC 5.1.99.6) (NAD(P)HX epimerase)	19	High	4	7	4	Ca	FALSE
P79023	ARO4	Phospho-2-dehydro-3-deoxyheptonate aldolase, tyrosine-inhibited (EC 2.5.1.54) (3-deoxy-D-arabino-heptulosonate 7-phosphate synthase) (DAHP synthase) (Phospho-2-keto-3-deoxyheptonate aldolase)	43	High	16	24	13	Ca	FALSE
A0A1D8PFL9	RPL14	60S ribosomal protein L14	44	High	7	8	7	Ca	FALSE
A0A1D8PKV4	FUM12	fumarate hydratase (EC 4.2.1.2)	32	High	17	31	15	Ca	FALSE
O94038	ADH2	Alcohol dehydrogenase 2 (EC 1.1.1.1)	55	High	23	95	19	Ca	FALSE
A0A1D8PSE7	IFR2	Ifr2p	39	High	11	22	11	Ca	FALSE
A0A1D8PDI5	CUE5	Ubiquitin-binding protein	23	High	7	8	7	Ca	FALSE
A0A1D8PCT4	FRS2	phenylalanine--tRNA ligase (EC 6.1.1.20)	7	High	3	3	3	Ca	FALSE
Q5A7P9	DOT5	Thioredoxin peroxidase	68	High	17	27	17	Ca	FALSE
A0A1D8PL14	CAR2	Ornithine aminotransferase (EC 2.6.1.13)	74	High	28	89	28	Ca	FALSE
Q59Z50	SPE3	Spermidine synthase	23	High	9	13	9	Ca	FALSE
Q5AJ93	RPS7A	40S ribosomal protein S7	46	High	9	11	9	Ca	FALSE
A0A1D8PJ64	ARF3	Arf3p	31	High	5	6	5	Ca	FALSE
Q5AKW4	AGM1	Phosphoacetylglucosamine mutase (PAGM) (EC 5.4.2.3) (Acetylglucosamine phosphomutase) (N-acetylglucosamine-phosphate mutase)	49	High	21	37	21	Ca	FALSE
Q5A8I8	IHD1	Induced during hyphae development protein 1 (GPI-anchored protein 36)	5	High	1	1	1	Ca	FALSE
Q5AI87		Carboxymethylenebutenolidase	7	High	1	1	1	Ca	FALSE
Q5ABC3	TUF1	Elongation factor Tu	35	High	12	20	12	Ca	FALSE
A0A1D8PGT0		Protein-arginine N-methyltransferase	33	High	6	9	6	Ca	FALSE
A0A1D8PRG4	MAM33	Mam33p	9	High	2	4	2	Ca	FALSE
Q5ALW7	PPE1	Protein phosphatase methylesterase 1 (PME-1) (EC 3.1.1.89)	6	High	2	3	2	Ca	FALSE
Q5AND4	RDI1	Rdi1p	64	High	14	42	14	Ca	FALSE
A0A1D8PU61	FDH3	S-(hydroxymethyl)glutathione dehydrogenase (EC 1.1.1.284)	34	High	16	53	16	Ca	FALSE
Q5ABA5		Alpha/beta hydrolase	21	High	7	11	7	Ca	FALSE
A0A1D8PQ57	APA2	Bifunctional AP-4-A phosphorylase/ADP sulfurylase	20	High	7	9	7	Ca	FALSE
A0A1D8PRL6	POT1	Acetyl-CoA C-acyltransferase	25	High	10	12	9	Ca	FALSE
A0A1D8PFS4	GND1	6-phosphogluconate dehydrogenase, decarboxylating (EC 1.1.1.44)	43	High	23	56	22	Ca	FALSE
P83776	HXK2	Hexokinase-2 (EC 2.7.1.1) (Cytoplasmic antigenic protein 3) (Hexokinase PII) (Hexokinase-B)	51	High	27	121	27	Ca	FALSE
O59931	RPL13	60S ribosomal protein L13	22	High	5	5	5	Ca	FALSE
Q5AF37		Inhibitor I9 domain-containing protein	46	High	5	7	5	Ca	FALSE
A0A1D8PL12		MHD domain-containing protein	11	High	6	7	6	Ca	FALSE
Q5ANP2	EGD2	Nascent polypeptide-associated complex subunit alpha (NAC-alpha) (Alpha-NAC)	67	High	10	35	10	Ca	FALSE
Q5A8T4	ALS1	Agglutinin-like protein 1 (Adhesin 1)	4	High	4	5	4	Ca	FALSE
A0A1D8PRQ3	YRB1	Ran GTPase-binding protein	14	High	3	4	3	Ca	FALSE
A0A1D8PP00	CAR1	Arginase (EC 3.5.3.1)	30	High	10	18	10	Ca	FALSE
Q5A860	TMA19	Translationally-controlled tumor protein homolog (TCTP)	35	High	8	47	8	Ca	FALSE
A0A1D8PDE8	YBN5	Obg-like ATPase 1	47	High	18	22	18	Ca	FALSE
A0A1D8PNK3	GRE3	D-xylose reductase [NAD(P)H] (EC 1.1.1.307)	43	High	17	63	17	Ca	FALSE
Q5AJY5	PGA4	1,3-beta-glucanosyltransferase PGA4 (EC 2.4.1.-) (GPI-anchored protein 4)	30	High	10	14	10	Ca	FALSE
Q5A940	MBF1	Multiprotein-bridging factor 1	54	High	10	20	10	Ca	FALSE
A0A1D8PPS9	CHC1	Clathrin heavy chain	5	High	7	7	7	Ca	FALSE
A0A1D8PQH7	ADK2	GTP:AMP phosphotransferase, mitochondrial (EC 2.7.4.10) (Adenylate kinase 3) (AK 3)	23	High	4	6	4	Ca	FALSE
P83778	MDH1	Malate dehydrogenase, cytoplasmic (EC 1.1.1.37)	48	High	18	46	16	Ca	FALSE
A0A1D8PU04		S-formylglutathione hydrolase (EC 3.1.2.12)	30	High	7	11	7	Ca	FALSE
Q59LQ6	SUI1	Translation initiation factor eIF1	37	High	3	3	3	Ca	FALSE
Q59P43	GSP1	GTP-binding nuclear protein	45	High	9	25	9	Ca	FALSE
A0A1D8PIW1	ETR1	Etr1p	40	High	11	17	11	Ca	FALSE
P83774	ASC1	Guanine nucleotide-binding protein subunit beta-like protein (40S ribosomal protein ASC1) (Absence of growth suppressor of Cyp1 protein 1) (Cytoplasmic antigenic protein 1)	37	High	10	22	10	Ca	FALSE
Q5AKA5	DUG1	Cys-Gly metallodipeptidase DUG1 (EC 3.4.13.-) (Deficient in utilization of glutathione protein 1) (GSH degradosomal complex subunit DUG1)	40	High	18	38	18	Ca	FALSE
Q5AJ92	RKI1	Ribose-5-phosphate isomerase (EC 5.3.1.6) (D-ribose-5-phosphate ketol-isomerase) (Phosphoriboisomerase)	28	High	7	7	7	Ca	FALSE
A0A1D8PN83		40S ribosomal protein S11A	10	High	2	2	2	Ca	FALSE
Q5AKU7	DOS2	Dos2p	12	High	6	7	6	Ca	FALSE
Q5A389	RPS20	40S ribosomal protein S20	51	High	8	22	8	Ca	FALSE
Q5AHF9	GNA1	Glucosamine 6-phosphate N-acetyltransferase (EC 2.3.1.4)	45	High	6	9	6	Ca	FALSE
Q5ANE2		ANK_REP_REGION domain-containing protein	30	High	9	12	9	Ca	FALSE
A0A1D8PH52	ERG10	Acetyl-CoA acetyltransferase (EC 2.3.1.9) (Acetoacetyl-CoA thiolase) (Ergosterol biosynthesis protein 10)	41	High	16	36	16	Ca	FALSE
A0A1D8PFY5		Putative Xaa-Pro dipeptidase	20	High	9	11	8	Ca	FALSE
A0A1D8PEJ8	GRP1	Grp1p	13	High	4	5	4	Ca	FALSE
A0A1D8PJW1	VTI1	V-SNARE protein	11	High	2	3	2	Ca	FALSE
A0A1D8PET9		Methyltransf_11 domain-containing protein	23	High	7	9	7	Ca	FALSE
A0A1D8PEE6		Ornithine cyclodeaminase	27	High	8	10	8	Ca	FALSE
Q5A470		Opaque-phase-specific protein OP4	9	High	3	4	3	Ca	FALSE
A0A1D8PKJ3	UBA1	E1 ubiquitin-activating protein	32	High	31	40	31	Ca	FALSE
Q59SM8	MIS11	Trifunctional formate-tetrahydrofolate ligase/methenyltetrahydrofolate cyclohydrolase/methylenetetrahydrofolate dehydrogenase	12	High	9	9	9	Ca	FALSE
A0A1D8PTR4		40S ribosomal protein S29A	50	High	4	8	4	Ca	FALSE
A0A1D8PIK6		PI31_Prot_C domain-containing protein	23	High	7	10	7	Ca	FALSE
A0A1D8PCQ3		Eukaryotic translation initiation factor 2A (eIF-2A)	5	High	3	3	3	Ca	FALSE
Q5AP69		Bifunctional 4-hydroxy-4-methyl-2-oxoglutarate aldolase/oxaloacetate decarboxylase	22	High	5	7	5	Ca	FALSE
Q5ADT4	GCY1	Glycerol 2-dehydrogenase (NADP(+))	44	High	12	20	11	Ca	FALSE
Q59QN6	FDH1	Formate dehydrogenase (FDH) (EC 1.17.1.9) (NAD-dependent formate dehydrogenase)	47	High	16	72	16	Ca	FALSE
A0A1D8PR39	AHP2	Ahp2p	26	High	6	10	6	Ca	FALSE
Q5ANE3	NCE102	Non-classical export protein 102	13	High	1	1	1	Ca	FALSE
Q59TZ8	GLK1	Phosphotransferase (EC 2.7.1.-)	35	High	16	39	16	Ca	FALSE
A0A1D8PLH0	ERG8	Phosphomevalonate kinase (EC 2.7.4.2)	8	High	4	5	4	Ca	FALSE
Q5AI00	YPT1	Rab family GTPase	13	High	3	3	3	Ca	FALSE
A0A1D8PNG6	UAP1	UDP-N-acetylglucosamine diphosphorylase	25	High	12	16	12	Ca	FALSE
A0A1D8PNE5	SRG1	HAD-superfamily hydrolase	28	High	16	21	16	Ca	FALSE
Q59KG2	RGI1	Respiratory growth induced protein 1	13	High	2	2	2	Ca	FALSE
Q59T44	RPS8A	40S ribosomal protein S8	22	High	3	3	3	Ca	FALSE
Q5AG89	TRR1	Thioredoxin reductase (EC 1.8.1.9)	23	High	7	15	7	Ca	FALSE
A0A1D8PFX8	GDI1	Rab GDP dissociation inhibitor	23	High	10	15	10	Ca	FALSE
A0A1D8PCM2	GAL7	Galactose-1-phosphate uridylyltransferase (EC 2.7.7.12)	31	High	14	20	14	Ca	FALSE
P83783	SAH1	Adenosylhomocysteinase (AdoHcyase) (EC 3.13.2.1) (S-adenosyl-L-homocysteine hydrolase)	36	High	19	46	19	Ca	FALSE
A0A1D8PHC9	AAT1	Aspartate transaminase	54	High	24	71	23	Ca	FALSE
A0A1D8PQ07	HPD1	Hpd1p	21	High	6	8	6	Ca	FALSE
A0A1D8PLI2	IDI1	Isopentenyl-diphosphate delta-isomerase (EC 5.3.3.2) (Isopentenyl pyrophosphate isomerase) (IPP isomerase)	29	High	10	12	10	Ca	FALSE
P43094	SAP5	Candidapepsin-5 (EC 3.4.23.24) (ACP 5) (Aspartate protease 5) (Secreted aspartic protease 5)	35	High	16	21	16	Ca	FALSE
Q5ALN1	AIM36	Altered inheritance of mitochondria protein 36, mitochondrial (Found in mitochondria protein 39)	8	High	2	3	2	Ca	FALSE
A0A1D8PE67	ADE5:7	Bifunctional aminoimidazole ribotide synthase/glycinamide ribotide synthase	21	High	17	22	17	Ca	FALSE
P82612	GPM1	Phosphoglycerate mutase (PGAM) (EC 5.4.2.11) (BPG-dependent PGAM) (MPGM) (Phosphoglyceromutase)	40	High	13	74	13	Ca	FALSE
Q5ANP6	SBP1	Sbp1p	41	High	11	14	11	Ca	FALSE
Q5A0L0	RNR21	Ribonucleotide-diphosphate reductase subunit	25	High	11	17	8	Ca	FALSE
A0A1D8PH55	UGA1	4-aminobutyrate aminotransferase (EC 2.6.1.19) (GABA aminotransferase) (Gamma-amino-N-butyrate transaminase)	40	High	17	27	17	Ca	FALSE
Q59U89		SBDS domain-containing protein	41	High	4	26	4	Ca	FALSE
A0A1D8PU69	TRX1	Thioredoxin	33	High	4	74	4	Ca	FALSE
A0A1D8PMF7		N-acetyltransferase domain-containing protein	8	High	3	3	3	Ca	FALSE
P46598	HSP90	Heat shock protein 90 homolog	34	High	24	31	24	Ca	FALSE
P87206	TIF1	ATP-dependent RNA helicase eIF4A (EC 3.6.4.13) (Eukaryotic initiation factor 4A) (eIF-4A) (Translation initiation factor 1)	47	High	21	44	21	Ca	FALSE
Q59N40	AAT21	Aspartate aminotransferase (EC 2.6.1.1)	39	High	16	53	15	Ca	FALSE
Q59X88		NMT1 domain-containing protein	26	High	10	15	10	Ca	FALSE
P56553	CGR1	Cell growth-regulated gene 1 protein	17	High	5	6	5	Ca	FALSE
P82611	ACO1	Aconitate hydratase, mitochondrial (Aconitase) (EC 4.2.1.3) (Citrate hydro-lyase)	44	High	31	109	30	Ca	FALSE
Q5A0M4	EFT2	Elongation factor 2 (EF-2)	33	High	29	43	29	Ca	FALSE
A0A1D8PE79		Oxysterol-binding protein related protein	2	High	2	2	2	Ca	FALSE
A0A1D8PNH7		Alcohol dehydrogenase	22	High	9	12	9	Ca	FALSE
A0A1D8PL99	RPS6A	40S ribosomal protein S6	12	High	2	2	2	Ca	FALSE
P0CU34	TSA1B	Peroxiredoxin TSA1-B (EC 1.11.1.24) (Thiol-specific antioxidant protein) (Thioredoxin peroxidase) (Thioredoxin-dependent peroxiredoxin TSA1-B)	47	High	7	17	7	Ca	FALSE
A0A1D8PTP9	HSP104	Chaperone ATPase	15	High	13	14	13	Ca	FALSE
O13318	PHR2	pH-responsive protein 2 (pH-regulated protein 2)	13	High	7	9	6	Ca	FALSE
A0A1D8PLD7		DLH domain-containing protein	35	High	7	13	7	Ca	FALSE
A0A1D8PTV4	TUB1	Tubulin alpha chain	31	High	12	13	12	Ca	FALSE
A0A1D8PIF1		SAP domain-containing protein	37	High	7	9	7	Ca	FALSE
A0A1D8PTY0		Polysacc_synt_4 domain-containing protein	29	High	4	6	4	Ca	FALSE
A0A1D8PS45	ADH5	Adh5p	33	High	10	22	10	Ca	FALSE
A0A1D8PKB9	BAT22	Branched-chain-amino-acid aminotransferase (EC 2.6.1.42)	34	High	14	23	14	Ca	FALSE
Q5A2A5	GRS1	glycine--tRNA ligase (EC 6.1.1.14) (Diadenosine tetraphosphate synthetase)	22	High	13	16	13	Ca	FALSE
A0A1D8PP43	ADH1	Adh1p	61	High	22	205	18	Ca	FALSE
A0A1D8PG09	STF2	Stf2p	29	High	4	7	4	Ca	FALSE
P01112	HRAS	GTPase HRas (EC 3.6.5.2) (H-Ras-1) (Ha-Ras) (Transforming protein p21) (c-H-ras) (p21ras) [Cleaved into: GTPase HRas, N-terminally processed]	6	Medium	1	1	1		TRUE
A0A1D8PJD7	RNA1	GTPase-activating protein	28	High	13	19	13	Ca	FALSE
P83779	PDC11	Pyruvate decarboxylase (EC 4.1.1.1)	44	High	20	51	19	Ca	FALSE
Q5AJ90	FOX3	Fox3p	16	High	7	9	6	Ca	FALSE
A0A1D8PRJ1		PALP domain-containing protein	43	High	12	19	12	Ca	FALSE
A0A1D8PCQ5	RPL26B	60S ribosomal protein L26-B	34	High	5	5	5	Ca	FALSE
Q5ABB2	GLO1	Lactoylglutathione lyase (EC 4.4.1.5) (Glyoxalase I)	31	High	11	20	11	Ca	FALSE
O74261	HSP60	Heat shock protein 60, mitochondrial (60 kDa chaperonin) (Protein Cpn60)	6	High	4	4	4	Ca	FALSE
A0A1D8PP67	RIB5	Riboflavin synthase	33	High	8	10	8	Ca	FALSE
A0A1D8PP59		Ubiquinol--cytochrome-c reductase subunit	17	High	5	6	5	Ca	FALSE
Q5A516	PET9	ADP/ATP translocase (ADP,ATP carrier protein)	31	High	9	12	9	Ca	FALSE
A0A1D8PPE0	RPS13	40S ribosomal protein S13	21	High	3	4	3	Ca	FALSE
A0A1D8PPZ9		L-methionine (R)-S-oxide reductase	39	High	6	8	6	Ca	FALSE
Q5AGZ7	RPL5	60S ribosomal protein L5	14	High	5	7	5	Ca	FALSE
A0A1D8PRC2	CPY1	Carboxypeptidase (EC 3.4.16.-)	15	High	9	18	9	Ca	FALSE
Q5AP66	SFH5	Phosphatidylinositol transfer protein SFH5 (PITP SFH5)	7	High	2	2	2	Ca	FALSE
P46273	PGK1	Phosphoglycerate kinase (EC 2.7.2.3)	81	High	36	620	36	Ca	FALSE
A0A1D8PS56	ECM4	Omega-class glutathione transferase	42	High	15	37	15	Ca	FALSE
A0A1D8PCI5		arginine--tRNA ligase (EC 6.1.1.19) (Arginyl-tRNA synthetase)	34	High	22	30	22	Ca	FALSE
P31225	CBP1	Corticosteroid-binding protein	29	High	15	22	15	Ca	FALSE
A0A1D8PT84		Programmed cell death protein 5	25	High	4	7	4	Ca	FALSE
Q59WF0	NIT3	Putative hydrolase	27	High	8	13	8	Ca	FALSE
A0A1D8PK69	USO6	Uso6p	4	High	4	4	4	Ca	FALSE
P0CY34	TUP1	Transcriptional repressor TUP1	26	High	10	11	10	Ca	FALSE
A0A1D8PDA0		Sepiapterin reductase family protein	39	High	9	15	9	Ca	FALSE
A0A1D8PKC3	CAM1	Translation elongation factor EF1B gamma	16	High	7	11	4	Ca	FALSE
Q5AM80	UTR4	Enolase-phosphatase E1 (EC 3.1.3.77) (2,3-diketo-5-methylthio-1-phosphopentane phosphatase)	18	High	4	5	4	Ca	FALSE
Q5A8X6	LSC1	Succinate--CoA ligase [ADP-forming] subunit alpha, mitochondrial (EC 6.2.1.5) (Succinyl-CoA synthetase subunit alpha) (SCS-alpha)	32	High	9	26	9	Ca	FALSE
Q5AFA2	CRH11	Extracellular glycosidase CRH11 (EC 3.2.-.-) (Congo red hypersensitive protein 11)	30	High	12	15	12	Ca	FALSE
A0A1D8PCN0	GAL10	Bifunctional UDP-glucose 4-epimerase/aldose 1-epimerase	37	High	25	35	25	Ca	FALSE
Q5AD31		GFO_IDH_MocA domain-containing protein	26	High	8	10	8	Ca	FALSE
A0A1D8PPS1	RPL25	60S ribosomal protein L25	18	High	2	2	2	Ca	FALSE
A0A1D8PH31	TAF14	TATA-binding protein-associated factor	8	Medium	2	2	2	Ca	FALSE
A0A1D8PPG7	ILV5	Ketol-acid reductoisomerase, mitochondrial (EC 1.1.1.86) (Acetohydroxy-acid reductoisomerase) (Alpha-keto-beta-hydroxylacyl reductoisomerase)	31	High	13	39	12	Ca	FALSE
Q59NB8	LKH1	Leucine aminopeptidase 2 (EC 3.4.11.-) (Epoxide hydrolase) (EC 3.3.2.10) (Leukotriene A-4 hydrolase homolog) (LTA-4 hydrolase)	25	High	18	23	18	Ca	FALSE
Q59U59	36982	Proteinase A	7	High	4	4	4	Ca	FALSE
P41797	SSA1	Heat shock protein SSA1	42	High	25	60	12	Ca	FALSE
Q5AEF2	SEC13	Protein transport protein SEC13	31	High	9	13	9	Ca	FALSE
Q5AMN0	POL30	Proliferating cell nuclear antigen	30	High	8	12	8	Ca	FALSE
Q59M70	MCR1	NADH-cytochrome b5 reductase 2 (EC 1.6.2.2) (Mitochondrial cytochrome b reductase)	50	High	18	53	18	Ca	FALSE
Q5A3V6	RIB3	3,4-dihydroxy-2-butanone 4-phosphate synthase (DHBP synthase) (EC 4.1.99.12)	28	High	6	30	6	Ca	FALSE
A0A1D8PJ01	PMA1	Plasma membrane ATPase (EC 7.1.2.1)	11	High	11	12	11	Ca	FALSE
A0A1D8PHR5	PST1	Pst1p	16	High	4	15	4	Ca	FALSE
A0A1D8PHE5		Cytochrome b5 heme-binding domain-containing protein	42	High	5	11	5	Ca	FALSE
A0A1D8PEM5	IDH1	isocitrate dehydrogenase (NAD(+)) (EC 1.1.1.41) (Isocitric dehydrogenase) (NAD(+)-specific ICDH)	24	High	8	9	7	Ca	FALSE
Q9URB4	FBA1	Fructose-bisphosphate aldolase (FBP aldolase) (FBPA) (EC 4.1.2.13) (37 kDa major allergen) (Fructose-1,6-bisphosphate aldolase) (IgE-binding allergen)	47	High	20	292	20	Ca	FALSE
Q59XU5	RAS1	Ras-like protein 1 (Ras homolog type B)	13	High	5	9	5	Ca	FALSE
A0A1D8PIN9		Phosducin domain-containing protein	7	High	2	2	2	Ca	FALSE
Q5A750	TKL1	Transketolase (EC 2.2.1.1)	30	High	22	41	22	Ca	FALSE
Q5AA23	PRN4	Prn4p	24	High	8	12	8	Ca	FALSE
Q5ADX4		Putative serine hydrolase	19	High	5	7	5	Ca	FALSE
A0A1D8PPA5	HET1	Het1p	16	High	4	4	4	Ca	FALSE
P46587	SSA2	Heat shock protein SSA2	35	High	21	43	9	Ca	FALSE
Q5APF8		inorganic diphosphatase (EC 3.6.1.1) (Pyrophosphate phospho-hydrolase)	20	High	6	7	6	Ca	FALSE
A0A1D8PFV1	RPL4B	60S ribosomal protein L4-B	18	High	5	6	5	Ca	FALSE
A0A1D8PIF8	LEU42	Leu42p	11	High	7	7	7	Ca	FALSE
Q59XX2	MP65	Cell surface mannoprotein MP65 (EC 3.2.1.-) (Mannoprotein of 65 kDa) (Soluble cell wall protein 10)	25	High	9	20	9	Ca	FALSE
A0A1D8PSA9	PGM2	phosphoglucomutase (alpha-D-glucose-1,6-bisphosphate-dependent) (EC 5.4.2.2)	42	High	19	54	19	Ca	FALSE
A0A1D8PLE6		Thioredoxin-like_fold domain-containing protein	20	High	4	6	4	Ca	FALSE
A0A1D8PSI3		WD_REPEATS_REGION domain-containing protein	25	High	14	19	14	Ca	FALSE
Q5ADN2		Putative phosphomutase	41	High	14	17	14	Ca	FALSE
Q59L13	TIF6	Eukaryotic translation initiation factor 6 (eIF-6)	16	High	3	6	3	Ca	FALSE
Q5AI79	YKT6	Synaptobrevin homolog YKT6	48	High	10	13	10	Ca	FALSE
A0A1D8PPR5	HCH1	Hch1p	38	High	5	6	5	Ca	FALSE
Q5A6R2	ADE17	Bifunctional phosphoribosylaminoimidazolecarboxamide formyltransferase/IMP cyclohydrolase	19	High	10	11	10	Ca	FALSE
Q5A7M1	GLO3	ADP-ribosylation factor GTPase-activating protein	17	High	7	9	7	Ca	FALSE
A0A1D8PFX6	DDI1	DNA damage-inducible protein 1	24	High	8	9	8	Ca	FALSE
Q9HEW1	BCY1	cAMP-dependent protein kinase regulatory subunit (PKA regulatory subunit) (PKA-R)	8	High	4	4	4	Ca	FALSE
Q5ADP5	YSA1	ADP-ribose diphosphatase	40	High	9	11	9	Ca	FALSE
Q5A9D4	CSP37	Csp37p	29	High	8	9	8	Ca	FALSE
A0A1D8PKB4	YCK2	Serine/threonine protein kinase	4	High	2	2	2	Ca	FALSE
A0A1D8PMD0		1-(5-phosphoribosyl)-5-[(5-phosphoribosylamino)methylideneamino] imidazole-4-carboxamide isomerase (EC 5.3.1.16) (5-proFAR isomerase) (Phosphoribosylformimino-5-aminoimidazole carboxamide ribotide isomerase)	19	High	4	4	4	Ca	FALSE
Q59QD6	TEF2	Elongation factor 1-alpha 2 (EF-1-alpha 2)	49	High	22	37	22	Ca	FALSE
A0A1D8PDK6	RIB4	6,7-dimethyl-8-ribityllumazine synthase (DMRL synthase) (EC 2.5.1.78)	16	High	4	5	4	Ca	FALSE
Q5A017	TAL1	Transaldolase (EC 2.2.1.2)	79	High	29	159	29	Ca	FALSE
Q5AML3		Oxidoreductase	20	High	6	6	6	Ca	FALSE
A0A1D8PSE1	MLC1	Mlc1p	47	High	6	9	6	Ca	FALSE
A0A1D8PGS5	IDH2	isocitrate dehydrogenase (NAD(+)) (EC 1.1.1.41) (Isocitric dehydrogenase) (NAD(+)-specific ICDH)	25	High	9	11	9	Ca	FALSE
Q59T92		mRNA 5'-triphosphatase	8	High	2	2	2	Ca	FALSE
A0A1D8PND9	RET2	Coatomer subunit delta	13	High	6	6	6	Ca	FALSE
Q5AH92		PITH domain-containing protein	17	High	3	5	3	Ca	FALSE
A0A1D8PK40	RPL19A	60S ribosomal protein L19-A	15	High	3	3	3	Ca	FALSE
Q5AMT2	BGL2	Glucan 1,3-beta-glucosidase BGL2 (EC 3.2.1.58) (Exo-1,3-beta-glucanase)	21	High	7	14	7	Ca	FALSE
A0A1D8PEW1	GCA2	Gca2p	3	High	3	3	3	Ca	FALSE
A0A1D8PIB2	ASN1	Asparagine synthase (Glutamine-hydrolyzing) 2	39	High	22	39	22	Ca	FALSE
P30575	ENO1	Enolase 1 (EC 4.2.1.11) (2-phospho-D-glycerate hydro-lyase) (2-phosphoglycerate dehydratase)	48	High	26	511	26	Ca	FALSE
A0A1D8PFF9	MMS2	E2 ubiquitin-conjugating protein	34	High	6	12	6	Ca	FALSE
A0A1D8PUB9	MAL2	Oligo-1,6-glucosidase IMA1	31	High	19	27	18	Ca	FALSE
Q59T35	OSM1	Fumarate reductase (EC 1.3.1.6)	56	High	25	51	25	Ca	FALSE
A0A1D8PTK4		Proteasome assembly chaperone 3	9	Medium	1	1	1	Ca	FALSE
A0A1D8PSZ0	IFE2	Ife2p	31	High	12	30	12	Ca	FALSE
P83775	GRP2	Putative NADPH-dependent methylglyoxal reductase GRP2 (EC 1.1.1.283) (Cytoplasmic antigenic protein 2)	43	High	19	62	19	Ca	FALSE
Q59TS4	ARO7	Chorismate mutase (EC 5.4.99.5)	41	High	10	10	10	Ca	FALSE
A0A1D8PPE1		Uncharacterized protein	31	High	4	4	4	Ca	FALSE
A0A1D8PHW0		Sedoheptulose-bisphosphatase	41	High	11	19	11	Ca	FALSE
Q5AK88		RRM domain-containing protein	51	High	16	26	16	Ca	FALSE
A0A1D8PQU3		L51_S25_CI-B8 domain-containing protein	58	High	5	7	5	Ca	FALSE
A0A1D8PHP1	SCP1	Scp1p	24	High	5	5	5	Ca	FALSE
A0A1D8PR11		Probable metalloprotease ARX1 (Associated with ribosomal export complex protein 1)	13	High	4	4	4	Ca	FALSE
Q59KZ2	ESS1	Peptidyl-prolyl cis-trans isomerase (EC 5.2.1.8)	28	High	6	7	6	Ca	FALSE
Q8NJN3	ACS2	Acetyl-coenzyme A synthetase 2 (EC 6.2.1.1) (Acetate--CoA ligase 2) (Acyl-activating enzyme 2)	22	High	15	17	13	Ca	FALSE
Q59N80	HAM1	Inosine triphosphate pyrophosphatase (ITPase) (Inosine triphosphatase) (EC 3.6.1.9) (Non-canonical purine NTP pyrophosphatase) (Non-standard purine NTP pyrophosphatase) (Nucleoside-triphosphate diphosphatase) (Nucleoside-triphosphate pyrophosphatase) (NTPase)	16	High	4	8	4	Ca	FALSE
Q59R20		proline--tRNA ligase (EC 6.1.1.15) (Prolyl-tRNA synthetase)	11	High	8	9	8	Ca	FALSE
A0A1D8PHH7	IDP1	Isocitrate dehydrogenase [NADP] (EC 1.1.1.42)	17	High	7	11	3	Ca	FALSE
Q5A1E8	SDH12	Succinate dehydrogenase [ubiquinone] flavoprotein subunit, mitochondrial (EC 1.3.5.1)	29	High	16	22	16	Ca	FALSE
A0A1D8PTW6	ERG13	Hydroxymethylglutaryl-CoA synthase (HMG-CoA synthase) (EC 2.3.3.10) (3-hydroxy-3-methylglutaryl coenzyme A synthase)	27	High	12	28	12	Ca	FALSE
Q5A6L1	FUM11	fumarate hydratase (EC 4.2.1.2)	25	High	12	14	10	Ca	FALSE
A0A1D8PTS0	RPP2A	Ribosomal protein P2A	11	High	1	1	1	Ca	FALSE
Q59N81		Protein kinase domain-containing protein	43	High	7	8	7	Ca	FALSE
A0A1D8PQ26	ADO1	Adenosine kinase (AK) (EC 2.7.1.20) (Adenosine 5'-phosphotransferase)	38	High	14	37	14	Ca	FALSE
Q5A8A2	NPC2	Phosphatidylglycerol/phosphatidylinositol transfer protein (PG/PI-TP)	7	High	2	2	2	Ca	FALSE
A0A1D8PR99	PDI1	protein disulfide-isomerase (EC 5.3.4.1)	30	High	19	46	19	Ca	FALSE
A0A1D8PIP0	SLR1	Slr1p	11	High	4	7	4	Ca	FALSE
Q5A5S6	MDH1-3	Malate dehydrogenase (EC 1.1.1.37)	41	High	12	17	10	Ca	FALSE
A0A1D8PFV6		FAA_hydrolase domain-containing protein	48	High	13	21	13	Ca	FALSE
A0A1D8PQM9	GLN4	glutamine--tRNA ligase (EC 6.1.1.18) (Glutaminyl-tRNA synthetase)	19	High	18	18	18	Ca	FALSE
Q8X1E6	CDC37	Hsp90 co-chaperone Cdc37 (Cell division control protein 37) (Hsp90 chaperone protein kinase-targeting subunit)	19	High	10	10	10	Ca	FALSE
A0A1D8PPV6		Translation initiation factor IF-2	63	High	10	42	10	Ca	FALSE
Q5AFC5		Transcription initiation factor IIA large subunit	11	High	3	3	3	Ca	FALSE
Q5A9D9	LYS12	Homoisocitrate dehydrogenase	57	High	22	49	22	Ca	FALSE
A0A1D8PJ10		Eisosome protein 1	14	High	10	12	10	Ca	FALSE
A0A1D8PSV5	RPS3	40S ribosomal protein S3	34	High	8	11	8	Ca	FALSE
A0A1D8PGY8	RPS9B	40S ribosomal protein S9B	26	High	6	7	6	Ca	FALSE
A0A1D8PNG9	THR4	threonine synthase (EC 4.2.3.1)	45	High	26	41	26	Ca	FALSE
Q5ALX8	APT1	Adenine phosphoribosyltransferase (APRT) (EC 2.4.2.7)	31	High	6	10	6	Ca	FALSE
A0A1D8PPK1	EBP1	Probable NADPH dehydrogenase (EC 1.6.99.1) (Estrogen-binding protein) (EBP)	20	High	9	10	6	Ca	FALSE
A0A1D8PT02	PST3	Flavodoxin-like fold family protein	13	High	3	6	3	Ca	FALSE
A0A1D8PRE9	HIS7	Imidazole glycerol phosphate synthase hisHF [Includes: Glutaminase (EC 3.5.1.2); Cyclase]	18	High	12	15	12	Ca	FALSE
Q5AA01	RIM1	Single-stranded DNA-binding protein	36	High	5	8	5	Ca	FALSE
A0A1D8PFI3	RBK1	Ribokinase (RK) (EC 2.7.1.15)	27	High	9	12	9	Ca	FALSE
Q96VB9	MSI3	Heat shock protein homolog SSE1 (Chaperone protein MSI3)	20	High	14	14	14	Ca	FALSE
A0A1D8PNS0	GUK1	guanylate kinase (EC 2.7.4.8)	35	High	7	12	7	Ca	FALSE
Q5ALM0	HOM2	aspartate-semialdehyde dehydrogenase (EC 1.2.1.11)	30	High	10	13	10	Ca	FALSE
A0A1D8PDC4	ATP1	ATP synthase subunit alpha	28	High	15	22	13	Ca	FALSE
A0A1D8PK61	RPS19A	40S ribosomal protein S19A	39	High	5	6	5	Ca	FALSE
A0A1D8PTX2	SCO1	Cu-binding protein	20	High	4	5	4	Ca	FALSE
Q5AFA8	ABP1	Abp1p	50	High	27	32	27	Ca	FALSE
Q5ABD9	VPS27	Vacuolar protein sorting-associated protein 27	8	High	5	6	5	Ca	FALSE
A0A1D8PGE0		Dynein light chain	20	High	2	4	2	Ca	FALSE
A0A1D8PRL8		Aminotran_1_2 domain-containing protein	12	High	4	4	4	Ca	FALSE
Q5A1M1	TFS1	Tfs1p	39	High	9	39	9	Ca	FALSE
A0A1D8PH56		Folylpolyglutamate synthase (EC 6.3.2.17) (Folylpoly-gamma-glutamate synthetase) (Tetrahydrofolylpolyglutamate synthase)	21	High	10	10	10	Ca	FALSE
A0A1D8PFV8		17-beta-hydroxysteroid dehydrogenase-like protein	26	High	14	19	14	Ca	FALSE
P83782	QCR2	Cytochrome b-c1 complex subunit 2, mitochondrial (Complex III subunit 2) (Core protein II) (Cytoplasmic antigenic protein 5) (Ubiquinol-cytochrome-c reductase complex core protein 2)	32	High	11	17	11	Ca	FALSE
Q5A943	HMT1	Protein-arginine omega-N methyltransferase	9	High	2	3	2	Ca	FALSE
Q59YF0	SSO2	Protein transport protein SSO2	15	High	4	6	4	Ca	FALSE
P83780	PGI1	Glucose-6-phosphate isomerase (GPI) (EC 5.3.1.9) (Phosphoglucose isomerase) (PGI) (Phosphohexose isomerase) (PHI)	46	High	24	91	24	Ca	FALSE
A0A1D8PG40	DPB4	DNA polymerase epsilon noncatalytic subunit	7	High	2	2	2	Ca	FALSE
Q59Y21	RSP5	E3 ubiquitin-protein ligase (EC 2.3.2.26)	5	High	4	4	4	Ca	FALSE
Q59PU1		Transcription elongation factor 1 homolog	13	High	2	3	2	Ca	FALSE
A0A1D8PEY9	RPS17B	40S ribosomal protein S17B	22	High	3	3	3	Ca	FALSE
A0A1D8PMP0	OYE32	Oye32p	32	High	12	14	12	Ca	FALSE
A0A1D8PS11	URA5	orotate phosphoribosyltransferase (EC 2.4.2.10)	51	High	10	12	10	Ca	FALSE
P0CT51	BLP1	Blood-induced peptide 1	55	High	5	19	5	Ca	FALSE
Q59P52	SER1	Phosphoserine aminotransferase (EC 2.6.1.52)	25	High	11	16	11	Ca	FALSE
Q5A1L8	URA4	dihydroorotase (EC 3.5.2.3)	27	High	9	12	9	Ca	FALSE
Q59UF7	DPS1-1	aspartate--tRNA ligase (EC 6.1.1.12) (Aspartyl-tRNA synthetase)	28	High	17	24	17	Ca	FALSE
Q59Z38		NADPH:quinone reductase	15	High	5	6	5	Ca	FALSE
A0A1D8PC77	UBP6	Ubiquitin carboxyl-terminal hydrolase (EC 3.4.19.12)	7	High	3	3	3	Ca	FALSE
P0CH96	ADE12	Adenylosuccinate synthetase (AMPSase) (AdSS) (EC 6.3.4.4) (IMP--aspartate ligase)	33	High	16	21	16	Ca	FALSE
Q5AG43	RPS5	40S ribosomal protein S5	20	High	5	5	5	Ca	FALSE
Q59YH1		Glucosamine_iso domain-containing protein	45	High	13	16	13	Ca	FALSE
Q59RI1	ILS1	isoleucine--tRNA ligase (EC 6.1.1.5) (Isoleucyl-tRNA synthetase)	32	High	40	48	40	Ca	FALSE
Q5A2A7	PRD1	Metalloendopeptidase	28	High	20	26	20	Ca	FALSE
A0A1D8PQP7	CYB5	Cyb5p	6	Medium	1	1	1	Ca	FALSE
P83781	POR1	Mitochondrial outer membrane protein porin (Cytoplasmic antigenic protein 4)	23	High	7	9	7	Ca	FALSE
P87020	PRA1	pH-regulated antigen PRA1 (58 kDa fibrinogen-binding mannoprotein)	11	High	3	6	3	Ca	FALSE
A0A1D8PK43	RPL18	60S ribosomal protein L18	10	High	2	3	2	Ca	FALSE
A0A1D8PN90	STI1	Hsp90 cochaperone	39	High	21	34	21	Ca	FALSE
Q5AIA2	HOM6	Homoserine dehydrogenase (HDH) (EC 1.1.1.3)	23	High	10	13	10	Ca	FALSE
Q5A4W8	BDF1	Bromodomain-containing factor 1	1	Medium	1	1	1	Ca	FALSE
A0A1D8PE97	GCV2	Glycine cleavage system P protein (EC 1.4.4.2)	13	High	13	14	13	Ca	FALSE
A0A1D8PD11		Inclusion body protein	56	High	8	27	8	Ca	FALSE
A0A1D8PJL5	HRT1	SCF ubiquitin ligase complex subunit	11	High	1	2	1	Ca	FALSE
P34948	PMI1	Mannose-6-phosphate isomerase (EC 5.3.1.8) (Phosphohexomutase) (Phosphomannose isomerase) (PMI)	33	High	15	31	15	Ca	FALSE
Q5AL34	PSA2	Psa2p	19	High	7	8	7	Ca	FALSE
Q5ACR4	YOS9	Protein OS-9 homolog	5	High	1	1	1	Ca	FALSE
A0A1D8PK30	RPL35	60S ribosomal protein L35	30	High	4	4	4	Ca	FALSE
Q5AKX1	GCV3	Glycine cleavage system H protein	47	High	9	30	9	Ca	FALSE
A0A1D8PQ55		RNA-binding protein rnc1	6	High	2	2	2	Ca	FALSE
Q59MV9	YHB1	Flavohemoprotein (EC 1.14.12.17) (Flavohemoglobin) (Hemoglobin-like protein) (Nitric oxide dioxygenase) (NO oxygenase) (NOD)	44	High	18	40	18	Ca	FALSE
A0A1D8PC43	MVD	Diphosphomevalonate decarboxylase (EC 4.1.1.33) (Mevalonate pyrophosphate decarboxylase) (MPD) (Mevalonate-5-diphosphate decarboxylase) (MDD) (MDDase)	52	High	17	35	17	Ca	FALSE
Q0VBK2	Krt80	Keratin, type II cytoskeletal 80 (Cytokeratin-80) (CK-80) (Keratin-80) (K80) (Type-II keratin Kb20)	7	High	4	8	4		TRUE
A0A1D8PE36	LHP1	Lhp1p	6	High	2	2	2	Ca	FALSE
Q5AL17		Spermine synthase	9	High	3	3	3	Ca	FALSE
A0A1D8PPX6		NAD(P)-binding protein	10	High	4	6	4	Ca	FALSE
A0A1D8PQI0		ANK_REP_REGION domain-containing protein	33	High	5	5	5	Ca	FALSE
Q59KV8	LSP1	Lipid-binding protein	31	High	8	9	6	Ca	FALSE
Q5AK46	PUT2	Multifunctional fusion protein [Includes: L-glutamate gamma-semialdehyde dehydrogenase (EC 1.2.1.88) (L-glutamate gamma-semialdehyde dehydrogenase); Delta-1-pyrroline-5-carboxylate dehydrogenase (P5C dehydrogenase)]	14	High	10	11	10	Ca	FALSE
A0A1D8PGF8	MSB2	Msb2p	1	High	1	1	1	Ca	FALSE
Q59X49	DDR48	Stress protein DDR48 (DNA damage-responsive protein 48) (DDRP 48)	83	High	15	37	15	Ca	FALSE
Q5A784	OFR1	Ofr1p	36	High	5	12	5	Ca	FALSE
A0A1D8PNF5	TIF5	Translation initiation factor eIF5	30	High	14	17	14	Ca	FALSE
A0A1D8PCL4		Metal-dependent protein hydrolase	23	High	9	15	9	Ca	FALSE
A0A1D8PEB0	SAM4	S-adenosylmethionine-homocysteine S-methyltransferase	15	High	5	5	5	Ca	FALSE
A0A1D8PPY8	SAC6	Fimbrin	15	High	10	12	10	Ca	FALSE
A0A1D8PQN0	RPS28B	40S ribosomal protein S28B	42	High	3	24	3	Ca	FALSE
Q59QN7	SDH2	Succinate dehydrogenase [ubiquinone] iron-sulfur subunit, mitochondrial (EC 1.3.5.1)	37	High	10	11	10	Ca	FALSE
Q59RH5	HAT2	Histone acetyltransferase type B subunit 2	3	High	1	1	1	Ca	FALSE
Q59LU6		Triglyceride lipase	15	High	6	9	6	Ca	FALSE
A0A1D8PNC7	HSP12	Hsp12p (Lipid-binding protein)	54	High	6	9	6	Ca	FALSE
Q5APD2	MLS1	Malate synthase (EC 2.3.3.9)	17	High	8	10	8	Ca	FALSE
A0A1D8PU62		Cytochrome c oxidase assembly factor 6	47	High	5	8	5	Ca	FALSE
Q59XW4	ACS1	Acetyl-coenzyme A synthetase (EC 6.2.1.1)	22	High	17	25	15	Ca	FALSE
A0A1D8PMB3	XKS1	Xylulokinase	18	High	12	14	12	Ca	FALSE
Q5A7S3		Cysteine sulfinic acid decarboxylase	6	High	3	5	3	Ca	FALSE
A0A1D8PDN3	TRP99	Trp99p	28	High	5	7	5	Ca	FALSE
Q5AGF6	GCD11	protein-synthesizing GTPase (EC 3.6.5.3)	7	High	3	3	3	Ca	FALSE
A0A1D8PTJ6		Protein kinase domain-containing protein	16	High	7	8	7	Ca	FALSE
Q59ZE0	ATP4	ATP synthase subunit 4	41	High	9	11	9	Ca	FALSE
P30418	NMT1	Glycylpeptide N-tetradecanoyltransferase (EC 2.3.1.97) (Myristoyl-CoA:protein N-myristoyltransferase) (NMT) (Peptide N-myristoyltransferase)	7	High	3	3	3	Ca	FALSE
A0A1D8PPQ1	TIF3	Tif3p	31	High	14	16	14	Ca	FALSE
A0A1D8PMT6		Coatomer subunit epsilon	8	High	3	3	3	Ca	FALSE
Q5A8K2	ALA1	Alanine--tRNA ligase (EC 6.1.1.7) (Alanyl-tRNA synthetase) (AlaRS)	18	High	17	20	17	Ca	FALSE
P0CY33	CDC42	Cell division control protein 42 homolog	4	High	1	1	1	Ca	FALSE
A0A1D8PDX5	MMD1	Isoleucine biosynthesis protein	31	High	6	13	6	Ca	FALSE
A0A1D8PFC8	TRP3	Multifunctional tryptophan biosynthesis protein (EC 4.1.1.48) (EC 4.1.3.27)	5	High	2	2	2	Ca	FALSE
P31353	PMM1	Phosphomannomutase (PMM) (EC 5.4.2.8)	49	High	14	37	14	Ca	FALSE
Q5AGY7		Golgi SNAP receptor complex member 1	22	High	5	5	5	Ca	FALSE
Q59QR8	BUB3	Bub3p	22	High	7	7	7	Ca	FALSE
A0A1D8PLW9		Uncharacterized protein	40	High	7	7	7	Ca	FALSE
Q5AI15	PAB1	Polyadenylate-binding protein, cytoplasmic and nuclear (PABP) (Poly(A)-binding protein) (Polyadenylate tail-binding protein)	32	High	22	37	22	Ca	FALSE
Q5ADM5		Aldo-keto reductase superfamily protein	41	High	11	16	11	Ca	FALSE
A0A1D8PCX0		Tricalbin-3	4	High	5	5	5	Ca	FALSE
Q5AF81	GRX3	Monothiol glutaredoxin	13	High	4	6	4	Ca	FALSE
A0A1D8PGP5		Succinate dehydrogenase assembly factor 4, mitochondrial	32	High	4	7	4	Ca	FALSE
Q5A4Z5		Uncharacterized protein	31	High	4	4	4	Ca	FALSE
A0A1D8PKL0	CYP5	Peptidyl-prolyl cis-trans isomerase (PPIase) (EC 5.2.1.8)	38	High	8	26	8	Ca	FALSE
Q59WC5	PHO15	4-nitrophenylphosphatase (PNPPase) (EC 3.1.3.41)	19	High	6	8	6	Ca	FALSE
A0A1D8PSR2		tRNA (Cytosine-5-)-methyltransferase	26	High	18	19	18	Ca	FALSE
O13426	SHM2	Serine hydroxymethyltransferase, cytosolic (SHMT) (EC 2.1.2.1) (Glycine hydroxymethyltransferase) (SHMII) (Serine methylase)	49	High	24	36	23	Ca	FALSE
A0A1D8PFV7	MDG1	Mdg1p	60	High	31	57	31	Ca	FALSE
Q5AD59	MRI1	Methylthioribose-1-phosphate isomerase (M1Pi) (MTR-1-P isomerase) (EC 5.3.1.23) (S-methyl-5-thioribose-1-phosphate isomerase) (Translation initiation factor eIF-2B subunit alpha/beta/delta-like protein)	17	High	8	8	8	Ca	FALSE
A0A1D8PS16	FRS1	phenylalanine--tRNA ligase (EC 6.1.1.20) (Phenylalanyl-tRNA synthetase beta subunit)	7	High	4	5	4	Ca	FALSE
Q5A015		Riboflavin kinase (EC 2.7.1.26) (Flavin mononucleotide kinase 1)	32	High	4	6	4	Ca	FALSE
A0A1D8PRB0		Aldo-keto reductase superfamily protein	20	High	6	6	6	Ca	FALSE
A0A1D8PQ54		Antisense-enhancing sequence 1	19	High	5	6	5	Ca	FALSE
P46614	CDC19	Pyruvate kinase (PK) (EC 2.7.1.40)	45	High	25	53	25	Ca	FALSE
A0A1D8PTB5	LSC2	Succinate--CoA ligase [ADP-forming] subunit beta, mitochondrial (EC 6.2.1.5) (Succinyl-CoA synthetase beta chain) (SCS-beta)	63	High	26	71	26	Ca	FALSE
A0A1D8PG14	MUQ1	ethanolamine-phosphate cytidylyltransferase (EC 2.7.7.14) (CTP:phosphoethanolamine cytidylyltransferase)	28	High	9	10	9	Ca	FALSE
A0A1D8PGN7	HPT1	Hypoxanthine phosphoribosyltransferase	43	High	10	16	10	Ca	FALSE
A0A1D8PF68	SAM2	S-adenosylmethionine synthase (EC 2.5.1.6)	52	High	18	33	16	Ca	FALSE
A0A1D8PI24	ARA1	D-arabinose 1-dehydrogenase (NAD(P)(+))	48	High	14	21	13	Ca	FALSE
Q59WW7		Glutathione peroxidase	42	High	8	20	8	Ca	FALSE
A0A1D8PRL3		NAD(P)-bd_dom domain-containing protein	45	High	10	13	10	Ca	FALSE
A0A1D8PQK5	LEU2	3-isopropylmalate dehydrogenase (EC 1.1.1.85)	48	High	15	22	15	Ca	FALSE
A0A1D8PSD7		DUF833-domain-containing protein	16	High	6	6	6	Ca	FALSE
Q59X24	PPX1	Exopolyphosphatase	24	High	9	9	9	Ca	FALSE
Q5AC28		Outer membrane lipoprotein carrier protein LolA	14	High	3	5	3	Ca	FALSE
A0A1D8PRJ8		F-box domain-containing protein	6	High	3	3	3	Ca	FALSE
Q5AG68	YNK1	Nucleoside diphosphate kinase (EC 2.7.4.6)	46	High	6	45	6	Ca	FALSE
Q59Z55		Aldo_ket_red domain-containing protein	27	High	9	11	9	Ca	FALSE
O94083	ANB1	Eukaryotic translation initiation factor 5A (eIF-5A) (eIF-4D)	43	High	9	44	9	Ca	FALSE
A0A1D8PC73		MICOS complex subunit MIC19	18	High	2	2	2	Ca	FALSE
A0A1D8PPT5	RPL23A	60S ribosomal protein L23-A	43	High	5	5	5	Ca	FALSE
Q5AGD1		Acyl-protein thioesterase 1 (EC 3.1.2.-) (Palmitoyl-protein hydrolase) (EC 3.1.2.22)	31	High	8	11	8	Ca	FALSE
A0A1D8PNP9		Sm-like protein	19	High	3	3	3	Ca	FALSE
A0A1D8PPB1	ARD	Ardp	24	High	7	10	7	Ca	FALSE
A0A1D8PH78	ERG20	Farnesyl pyrophosphate synthase (FPP synthase) (FPS) (EC 2.5.1.10) ((2E,6E)-farnesyl diphosphate synthase) (Dimethylallyltranstransferase) (EC 2.5.1.1) (Farnesyl diphosphate synthase) (Geranyltranstransferase)	21	High	9	14	9	Ca	FALSE
Q59WE9		AB hydrolase-1 domain-containing protein	17	High	5	5	5	Ca	FALSE
A0A1D8PMB7	OFD1	Oxidative DNA demethylase	31	High	20	21	20	Ca	FALSE
Q5ALP8		GRAM domain-containing protein	22	High	3	3	3	Ca	FALSE
Q04802	NAG1	Glucosamine-6-phosphate isomerase (EC 3.5.99.6) (Glucosamine-6-phosphate deaminase) (GNPDA) (GlcN6P deaminase)	17	High	4	7	4	Ca	FALSE
A0A1D8PQB4		Dipeptidyl peptidase 3 (EC 3.4.14.4) (Dipeptidyl aminopeptidase III) (Dipeptidyl peptidase III)	32	High	23	36	23	Ca	FALSE
Q5ADT0	SLK19	Slk19p	31	High	35	54	35	Ca	FALSE
Q5AAU3	PGA63	Protein transport protein SEC31	9	High	11	12	11	Ca	FALSE
Q5A3M0		CoA_binding domain-containing protein	34	High	6	11	6	Ca	FALSE
Q5ALV2	SLA1	Actin cytoskeleton-regulatory complex protein SLA1	1	High	1	1	1	Ca	FALSE
Q59TB1		Gluconokinase (EC 2.7.1.12)	20	High	4	4	4	Ca	FALSE
A0A1D8PUB4	XYL2	L-iditol 2-dehydrogenase	41	High	15	43	15	Ca	FALSE
Q5A4M8	SUR7	Protein SUR7	6	High	1	1	1	Ca	FALSE
Q9P940	TPI1	Triosephosphate isomerase (TIM) (EC 5.3.1.1) (Triose-phosphate isomerase)	43	High	14	167	14	Ca	FALSE
A0A1D8PQE6		CipC protein	38	High	6	12	6	Ca	FALSE
A0A1D8PLN9		Protein phosphatase inhibitor 2	34	High	7	10	7	Ca	FALSE
A0A1D8PU24	BET2	Geranylgeranyl transferase type-2 subunit beta (EC 2.5.1.60)	5	High	2	2	2	Ca	FALSE
Q59VP1	HTB2	Histone H2B.2	22	High	3	3	3	Ca	FALSE
A0A1D8PH21	RPL36	60S ribosomal protein L36	19	High	2	3	2	Ca	FALSE
A0A1D8PGT5	ALD5	Aldehyde dehydrogenase (NAD(P)(+))	31	High	14	19	14	Ca	FALSE
Q5AC08	SAP6	Candidapepsin-6 (EC 3.4.23.24) (ACP 6) (Aspartate protease 6) (Secreted aspartic protease 6)	14	High	5	5	5	Ca	FALSE
A0A1D8PE91	LTP1	acid phosphatase (EC 3.1.3.2)	20	High	3	4	3	Ca	FALSE
A0A1D8PRQ1	ADE1	Phosphoribosylaminoimidazole-succinocarboxamide synthase (EC 6.3.2.6) (SAICAR synthetase)	54	High	17	35	17	Ca	FALSE
Q9P840	YAE1	Protein YAE1	14	High	2	2	2	Ca	FALSE
A0A1D8PN37		Altered inheritance of mitochondria protein 24, mitochondrial	25	High	10	13	10	Ca	FALSE
A0A1D8PMH8	GDH3	Glutamate dehydrogenase	16	High	5	5	5	Ca	FALSE
A0A1D8PDE3	SEC21	Coatomer subunit gamma	3	High	2	2	2	Ca	FALSE
A0A1D8PPR2	DOG1	2-deoxyglucose-6-phosphatase	18	High	4	6	4	Ca	FALSE
Q5AEI3		mRNA stability protein	49	High	6	8	6	Ca	FALSE
A0A1D8PMF8	CMD1	Calmodulin	32	High	5	24	5	Ca	FALSE
A0A1D8PQF9		Probable electron transfer flavoprotein subunit alpha	21	High	6	7	6	Ca	FALSE
P43076	PHR1	pH-responsive protein 1 (pH-regulated protein 1)	26	High	16	34	15	Ca	FALSE
Q59NP5	SUN41	Secreted beta-glucosidase SUN41 (EC 3.2.1.-)	21	High	8	20	8	Ca	FALSE
A0A1D8PNW1	SCW11	Putative glucan endo-1\3-beta-D-glucosidase	2	Medium	1	1	1	Ca	FALSE
Q5AJX0	HTS1	histidine--tRNA ligase (EC 6.1.1.21)	8	High	3	3	3	Ca	FALSE
P22011	CYP1	Peptidyl-prolyl cis-trans isomerase (PPIase) (EC 5.2.1.8) (Cyclophilin) (CPH) (Cyclosporin A-binding protein) (Rotamase)	51	High	11	170	10	Ca	FALSE
A0A1D8PFR4	ACT1	Actin	39	High	14	47	8	Ca	FALSE
A0A1D8PG96	KAR2	Endoplasmic reticulum chaperone BiP (EC 3.6.4.10) (Immunoglobulin heavy chain-binding protein homolog)	20	High	12	15	10	Ca	FALSE
A0A1D8PGI8	ARO3	Phospho-2-dehydro-3-deoxyheptonate aldolase (EC 2.5.1.54)	32	High	11	12	8	Ca	FALSE
Q5AGF0		Polyphosphatase	23	High	5	6	5	Ca	FALSE
Q5AMP4	MDH1-1	Malate dehydrogenase (EC 1.1.1.37)	55	High	19	175	18	Ca	FALSE
O74201	UBC2	Ubiquitin-conjugating enzyme E2 2 (EC 2.3.2.23) (E2 ubiquitin-conjugating enzyme 2) (Radiation sensitivity protein 6) (Ubiquitin carrier protein UBC2) (Ubiquitin-protein ligase UBC2)	15	High	2	3	2	Ca	FALSE
A0A1D8PTR7	TPM2	Tropomyosin	73	High	17	42	17	Ca	FALSE
A0A1D8PM83	ARG8	Acetylornithine aminotransferase, mitochondrial (EC 2.6.1.11)	21	High	8	9	8	Ca	FALSE
Q5A786	PFY1	Profilin	46	High	4	13	4	Ca	FALSE
A0A1D8PL15		D-arabinose 1-dehydrogenase (NAD(P)(+))	16	High	7	8	7	Ca	FALSE
Q5AJY2	ILV3	dihydroxy-acid dehydratase (EC 4.2.1.9)	15	High	8	11	8	Ca	FALSE
Q5AP65	FMP52	Protein FMP52, mitochondrial	14	High	3	3	3	Ca	FALSE
A0A1D8PK22	RPS15	40S ribosomal protein S15	18	High	2	2	2	Ca	FALSE
A0A1D8PNP4		N-acetyltransferase domain-containing protein	17	High	7	7	7	Ca	FALSE
P0CY19	DUT1	Deoxyuridine 5'-triphosphate nucleotidohydrolase (dUTPase) (EC 3.6.1.23) (dUTP pyrophosphatase)	45	High	8	12	8	Ca	FALSE
A0A1D8PST9		Tubulin-specific chaperone A	71	High	9	24	9	Ca	FALSE
A0A1D8PDD1	PIL1	Lipid-binding protein	42	High	11	15	9	Ca	FALSE
Q5AGY4		Ras-associating domain-containing protein	39	High	11	13	11	Ca	FALSE
A0A1D8PKW2	FBP1	fructose-bisphosphatase (EC 3.1.3.11)	36	High	12	21	12	Ca	FALSE
Q5A4Q1	ADK1	Adenylate kinase (EC 2.7.4.3) (ATP-AMP transphosphorylase) (ATP:AMP phosphotransferase) (Adenylate kinase cytosolic and mitochondrial) (Adenylate monophosphate kinase)	69	High	21	47	20	Ca	FALSE
A0A1D8PQW6		Transcription factor TFIIIC subunit	22	High	11	14	11	Ca	FALSE
Q5A7P7	ATP5	ATP synthase subunit 5, mitochondrial	28	High	6	8	6	Ca	FALSE
A0A1D8PN68		NEDD8-activating enzyme E1 regulatory subunit	8	High	4	4	4	Ca	FALSE
Q5AEN2	RPL9B	60S ribosomal protein L9-B	10	High	2	2	2	Ca	FALSE
A0A1D8PTD8		Thiosulfate sulfurtransferase	34	High	4	9	4	Ca	FALSE
Q5A1Q0		Glucose-6-phosphate 1-epimerase (EC 5.1.3.15)	35	High	10	15	10	Ca	FALSE
A0A1D8PF79	GAD1	Glutamate decarboxylase (EC 4.1.1.15)	12	High	5	5	5	Ca	FALSE
Q59VY8	GAL1	Galactokinase (EC 2.7.1.6) (Galactose kinase)	34	High	15	29	15	Ca	FALSE
A0A1D8PSU2	PDX3	pyridoxal 5'-phosphate synthase (EC 1.4.3.5)	58	High	12	16	12	Ca	FALSE
O93852	ALO1	D-arabinono-1,4-lactone oxidase (ALO) (EC 1.1.3.37) (EC 1.1.3.8) (EC 1.3.3.12) (FAD-linked oxidoreductase ALO1) (L-galactono-gamma-lactone oxidase)	4	High	2	2	2	Ca	FALSE
O13289	CAT1	Peroxisomal catalase (EC 1.11.1.6)	11	High	5	7	5	Ca	FALSE
A0A1D8PH42	BAT21	Branched-chain-amino-acid aminotransferase (EC 2.6.1.42)	16	High	6	9	6	Ca	FALSE
A0A1D8PS50	RSR1	Ras family GTPase	14	High	4	5	4	Ca	FALSE
Q5AGZ0	ISU1	Iron-sulfur cluster assembly protein	55	High	8	9	8	Ca	FALSE
Q5ACY8	PHHB	4a-hydroxytetrahydrobiopterin dehydratase (EC 4.2.1.96)	40	High	5	8	5	Ca	FALSE
Q5A934	ZPR1	Zinc finger-containing protein	29	High	12	12	12	Ca	FALSE
Q5AIB8	RPL10	60S ribosomal protein L10	9	High	2	2	2	Ca	FALSE
Q59M30	ATP20	F1F0 ATP synthase subunit g	11	Medium	2	2	2	Ca	FALSE
A0A1D8PID4	GLO2	hydroxyacylglutathione hydrolase (EC 3.1.2.6) (Glyoxalase II)	31	High	9	12	9	Ca	FALSE
A0A1D8PKY7	HIS4	Histidine biosynthesis trifunctional protein [Includes: Phosphoribosyl-AMP cyclohydrolase (EC 3.5.4.19); Phosphoribosyl-ATP pyrophosphohydrolase (EC 3.6.1.31); Histidinol dehydrogenase (HDH) (EC 1.1.1.23)]	10	High	8	9	8	Ca	FALSE
A0A1D8PKD1	RCT1	Rct1p	50	High	9	11	9	Ca	FALSE
A0A1D8PH00	ASR3	Asr3p	59	High	8	18	8	Ca	FALSE
A0A1D8PJN7		Glutaredoxin-like protein	19	High	2	2	2	Ca	FALSE
Q5A9E1	MGE1	GrpE protein homolog	14	High	3	3	3	Ca	FALSE
P40954	CHT3	Chitinase 3 (EC 3.2.1.14)	2	Medium	1	1	1	Ca	FALSE
A0A1D8PD32		Fe2OG dioxygenase domain-containing protein	10	High	5	5	5	Ca	FALSE
P35527	KRT9	Keratin, type I cytoskeletal 9 (Cytokeratin-9) (CK-9) (Keratin-9) (K9)	52	High	36	354	34		TRUE
A0A1D8PCV7	LYS2	Alpha-aminoadipate reductase (EC 1.2.1.31) (EC 1.2.1.95) (L-aminoadipate-semialdehyde dehydrogenase)	15	High	19	23	19	Ca	FALSE
A0A1D8PKD0		Nuclear and cytoplasmic polyadenylated RNA-binding protein PUB1	3	High	2	2	2	Ca	FALSE
A0A1D8PJK3	ECM14	Putative metallocarboxypeptidase	4	High	2	2	2	Ca	FALSE
Q59TT2		DOPA 4,5-dioxygenase	34	High	4	5	4	Ca	FALSE
A0A1D8PSC5	RPL28	60S ribosomal protein L28	30	High	4	5	4	Ca	FALSE
A0A1D8PGB7	ENT2	Epsin	14	High	7	9	7	Ca	FALSE
A0A1D8PTI2	YPT31	Rab family GTPase	29	High	6	6	6	Ca	FALSE
A0A1D8PJG1	GPA2	Guanine nucleotide-binding protein subunit alpha	4	High	2	2	2	Ca	FALSE
A0A1D8PSC8	ARC1	Arc1p	29	High	10	12	10	Ca	FALSE
Q5ADX2	HIR3	Histone transcription regulator 3 homolog	0	Medium	1	1	1	Ca	FALSE
Q5A5N0		Uroporphyrinogen decarboxylase (EC 4.1.1.37)	28	High	12	19	12	Ca	FALSE
Q5AD47	HGT6	Hexose transporter	6	High	3	4	3	Ca	FALSE
A0A1D8PJ13	FOX2	Bifunctional hydroxyacyl-CoA dehydrogenase/enoyl-CoA hydratase	7	High	5	6	5	Ca	FALSE
A0A1D8PE30		Pyridoxal phosphate homeostasis protein (PLP homeostasis protein)	13	High	4	5	4	Ca	FALSE
A0A1D8PIG5	SGT1	Co-chaperone	30	High	11	11	11	Ca	FALSE
Q5APD5		Replication factor A protein 3	20	High	2	2	2	Ca	FALSE
P25997	CEF3	Elongation factor 3 (EF-3) (EC 3.6.4.-)	9	High	11	13	11	Ca	FALSE
A0A1D8PS03	TRP2	anthranilate synthase (EC 4.1.3.27)	17	High	8	11	8	Ca	FALSE
A0A1D8PCX5		Aminotran_5 domain-containing protein	4	High	2	3	2	Ca	FALSE
Q00310	MNT1	Glycolipid 2-alpha-mannosyltransferase 1 (EC 2.4.1.-) (Alpha-1,2-mannosyltransferase 1)	5	High	3	3	3	Ca	FALSE
A0A1D8PT56	ADE13	Adenylosuccinate lyase (ASL) (EC 4.3.2.2) (Adenylosuccinase)	26	High	15	25	15	Ca	FALSE
A0A1D8PS15	SHP1	Protein phosphatase regulator	26	High	8	8	8	Ca	FALSE
A0A1D8PM44		Methylenetetrahydrofolate dehydrogenase (NAD(+))	21	High	7	9	7	Ca	FALSE
Q5AG86	CIA1	Probable cytosolic iron-sulfur protein assembly protein 1	7	High	3	3	3	Ca	FALSE
A0A1D8PRQ4		Bola-like protein	22	High	2	3	2	Ca	FALSE
A0A1D8PHH0	EFM4	Protein-lysine N-methyltransferase EFM4 (EC 2.1.1.-) (Elongation factor methyltransferase 4)	25	High	5	5	5	Ca	FALSE
Q5AJD9	POX1-3	Acyl-coenzyme A oxidase	5	High	3	3	3	Ca	FALSE
O42766	BMH1	14-3-3 protein homolog	42	High	12	19	12	Ca	FALSE
Q5AF36		Uncharacterized protein	14	High	2	2	2	Ca	FALSE
Q5AND9	ARF2	ADP-ribosylation factor	19	High	3	5	3	Ca	FALSE
A0A1D8PHU2		Proteasome assembly chaperone 2	22	High	7	7	7	Ca	FALSE
A0A1D8PM94	ALD6	methylmalonate-semialdehyde dehydrogenase (CoA acylating) (EC 1.2.1.27)	20	High	9	11	9	Ca	FALSE
Q5AMQ2	CLC1	Clathrin light chain	40	High	8	10	8	Ca	FALSE
A0A1D8PQS0	RPP0	60S acidic ribosomal protein P0	12	High	4	4	4	Ca	FALSE
A0A1D8PS12	CDC60	leucine--tRNA ligase (EC 6.1.1.4) (Leucyl-tRNA synthetase)	23	High	24	32	24	Ca	FALSE
A0A1D8PS97	PAN6	Pantoate--beta-alanine ligase (EC 6.3.2.1) (Pantoate-activating enzyme) (Pantothenate synthetase)	18	High	6	6	6	Ca	FALSE
A0A1D8PL85	AAT22	Aspartate aminotransferase (EC 2.6.1.1)	32	High	14	22	12	Ca	FALSE
P0CU37		Diphthine methyl ester synthase 2 (EC 2.1.1.314) (Diphthamide biosynthesis methyltransferase 2)	17	High	5	6	5	Ca	FALSE
A0A1D8PEZ0	ASR1	Asr1p	8	High	3	4	3	Ca	FALSE
Q59PZ6	SOL3	6-phosphogluconolactonase-like protein	60	High	16	34	16	Ca	FALSE
A0A1D8PIJ8		Sulfurtransferase	13	High	5	5	5	Ca	FALSE
Q5A8Z4	SOD2	Superoxide dismutase (EC 1.15.1.1)	17	High	4	7	4	Ca	FALSE
Q5ABD0	SNF7	Vacuolar-sorting protein SNF7 (Vacuolar protein-sorting-associated protein 32)	22	High	5	5	5	Ca	FALSE
Q59K86	BNA1	3-hydroxyanthranilate 3,4-dioxygenase (EC 1.13.11.6) (3-hydroxyanthranilate oxygenase) (3-HAO) (3-hydroxyanthranilic acid dioxygenase) (HAD) (Biosynthesis of nicotinic acid protein 1)	37	High	5	8	5	Ca	FALSE
A0A1D8PTV7		Putative cystathionine beta-lyase	20	High	6	7	6	Ca	FALSE
Q59LZ9	TOM22	Tom22p	31	High	3	4	3	Ca	FALSE
Q59V65		Spore coat protein	14	High	2	3	2	Ca	FALSE
A0A1D8PEI2	DAK2	Dihydroxyacetone kinase	6	High	3	3	3	Ca	FALSE
A0A1D8PQ59	GLC3	1,4-alpha-glucan-branching enzyme (EC 2.4.1.18) (Glycogen-branching enzyme)	14	High	10	12	10	Ca	FALSE
Q5AMM1	TOA2	Transcription initiation factor IIA subunit 2	28	High	5	6	5	Ca	FALSE
A0A1D8PPG2		ADF-H domain-containing protein	24	High	3	3	3	Ca	FALSE
A0A1D8PJP6	RUB1	NEDD8 family protein	26	High	2	5	2	Ca	FALSE
A0A1D8PHW1	RPL11	60S ribosomal protein L11	15	High	4	6	4	Ca	FALSE
Q59WG0	HNT1	Adenosine 5'-monophosphoramidase HNT1 (EC 3.-.-.-) (Histidine triad nucleotide-binding protein HNT1) (HINT)	47	High	7	17	7	Ca	FALSE
A0A1D8PSM5	NAT5	Peptide alpha-N-acetyltransferase subunit	13	High	3	3	3	Ca	FALSE
A0A1D8PDH0		TIGR01456 family HAD hydrolase	10	High	4	4	4	Ca	FALSE
A0A1D8PQN3	ACB1	Long-chain fatty acid transporter	81	High	7	37	7	Ca	FALSE
Q5AL45	MEF1	Elongation factor G, mitochondrial (EF-Gmt) (Elongation factor G 1, mitochondrial) (mEF-G 1) (Elongation factor G1)	23	High	17	32	17	Ca	FALSE
A0A1D8PT27	ACO2	Aconitate hydratase, mitochondrial (Aconitase) (EC 4.2.1.-)	24	High	15	18	14	Ca	FALSE
Q5A1X9		5'-deoxynucleotidase (EC 3.1.3.89)	18	High	4	5	4	Ca	FALSE
A0A1D8PF42		Serine-rich adhesin for platelets	31	High	62	72	62	Ca	FALSE
A0A1D8PF49		DUF1540 domain-containing protein	62	High	6	13	6	Ca	FALSE
A0A1D8PHF9		RanBD1 domain-containing protein	7	High	3	3	3	Ca	FALSE
Q5ANL6	SNU13	13 kDa ribonucleoprotein-associated protein	25	High	2	2	2	Ca	FALSE
A0A1D8PPT3		Cell wall protein	29	High	4	5	4	Ca	FALSE
O42825	RHO1	GTP-binding protein RHO1	39	High	7	10	7	Ca	FALSE
Q5AHH6	SDS22	Type 1 protein phosphatase-activating protein	13	High	5	6	5	Ca	FALSE
A0A1D8PHR0	VAS1	valine--tRNA ligase (EC 6.1.1.9) (Valyl-tRNA synthetase)	33	High	37	56	37	Ca	FALSE
A0A1D8PEW7		DOPA-like domain-containing protein	16	High	3	5	3	Ca	FALSE
Q59PW1		Monothiol glutaredoxin	22	High	3	4	3	Ca	FALSE
A0A1D8PUD2	ATP16	ATP synthase subunit delta, mitochondrial (F-ATPase delta subunit)	6	High	1	1	1	Ca	FALSE
Q5AD02		Allantoicase	19	High	7	7	6	Ca	FALSE
Q59W04	GON7	EKC/KEOPS complex subunit GON7	15	High	2	2	2	Ca	FALSE
A0A1D8PKZ9	ATP2	ATP synthase subunit beta (EC 7.1.2.2)	30	High	12	19	10	Ca	FALSE
Q59TU5	MRF1	Mrf1p	48	High	17	27	17	Ca	FALSE
Q5AMM4	DEF1	RNA polymerase II degradation factor 1	4	High	2	3	2	Ca	FALSE
Q5AD21	POT1-2	Pot1-2p	10	High	2	2	2	Ca	FALSE
Q5A3Z5	CDG1	Cysteine dioxygenase CDG1 (CDO) (EC 1.13.11.20)	19	High	5	6	5	Ca	FALSE
A0A1D8PQE3		Enoyl reductase (ER) domain-containing protein	24	High	8	10	8	Ca	FALSE
A0A1D8PSA3		CAP-Gly domain-containing protein	21	High	6	7	6	Ca	FALSE
A0A1D8PPH3	AIP5	Glutaredoxin domain-containing protein	26	High	23	26	23	Ca	FALSE
Q59XQ1	HAL22	3'(2'),5'-bisphosphate nucleotidase 2 (EC 3.1.3.7) (3'(2'),5-bisphosphonucleoside 3'(2')-phosphohydrolase 2) (DPNPase 2) (Halotolerance protein HAL22)	35	High	11	13	4	Ca	FALSE
A0A1D8PPA8		2-aminoadipate transaminase	12	High	5	8	5	Ca	FALSE
P42800	INO1	Inositol-3-phosphate synthase (MIP synthase) (EC 5.5.1.4) (Myo-inositol 1-phosphate synthase) (IPS) (MI-1-P synthase)	19	High	8	9	8	Ca	FALSE
A0A1D8PEI6	ARG5:6	Bifunctional acetylglutamate kinase/N-acetyl-gamma-glutamyl-phosphate reductase	6	High	5	7	5	Ca	FALSE
Q5A644	LYS4	Homoaconitase, mitochondrial (EC 4.2.1.36) (Homoaconitate hydratase)	20	High	12	13	12	Ca	FALSE
Q59SU1	SAP9	Candidapepsin-9 (EC 3.4.23.24) (ACP 9) (Aspartate protease 9) (Secreted aspartic protease 9)	7	High	4	4	4	Ca	FALSE
P04264	KRT1	Keratin, type II cytoskeletal 1 (67 kDa cytokeratin) (Cytokeratin-1) (CK-1) (Hair alpha protein) (Keratin-1) (K1) (Type-II keratin Kb1)	70	High	56	772	44		TRUE
A0A1D8PJK5	AIP2	D-lactate dehydrogenase	13	High	6	9	6	Ca	FALSE
A0A1D8PDR9		Ubiquitin carboxyl-terminal hydrolase (EC 3.4.19.12)	38	High	8	13	8	Ca	FALSE
A0A1D8PLW3		Fe2OG dioxygenase domain-containing protein	10	High	3	3	3	Ca	FALSE
A0A1D8PUB6	IAH1	Isoamyl acetate-hydrolyzing esterase	18	High	5	5	5	Ca	FALSE
A0A1D8PQI4		Ribulose-phosphate 3-epimerase (EC 5.1.3.1)	26	High	6	8	6	Ca	FALSE
Q59PV8	ATP7	ATP synthase subunit d, mitochondrial	34	High	7	9	7	Ca	FALSE
A0A1D8PE54	BBC1	Bbc1p	5	High	4	5	4	Ca	FALSE
Q59VP4		Nudix hydrolase domain-containing protein	11	High	2	2	2	Ca	FALSE
A0A1D8PDA4	FMA1	Fma1p	31	High	7	9	7	Ca	FALSE
P0CY20	HAL21	3'(2'),5'-bisphosphate nucleotidase 1 (EC 3.1.3.7) (3'(2'),5-bisphosphonucleoside 3'(2')-phosphohydrolase 1) (DPNPase 1) (Halotolerance protein HAL21)	32	High	11	13	4	Ca	FALSE
A0A1D8PP14	RPL43A	60S ribosomal protein L43-A	18	High	2	2	2	Ca	FALSE
A0A1D8PRK5		TauD domain-containing protein	15	High	5	7	5	Ca	FALSE
A0A1D8PH93		DUF1014-domain-containing protein	15	High	2	2	2	Ca	FALSE
A0A1D8PEL1	ERG12	Mevalonate kinase (MK) (MvK) (EC 2.7.1.36) (Ergosterol biosynthesis protein 12) (Regulation of autonomous replication protein 1)	16	High	8	9	8	Ca	FALSE
A0A1D8PGI9		Ubiquitin carboxyl-terminal hydrolase (EC 3.4.19.12)	15	High	11	24	11	Ca	FALSE
A0A1D8PJC7		DUF1749-domain-containing protein	25	High	6	7	6	Ca	FALSE
Q59Z14	LIA1	Deoxyhypusine hydroxylase (DOHH) (EC 1.14.99.29) (Deoxyhypusine dioxygenase) (Deoxyhypusine monooxygenase)	40	High	12	22	12	Ca	FALSE
Q5A6P9	SRV2	Adenylyl cyclase-associated protein	5	High	2	3	2	Ca	FALSE
Q5AFB3	TYS1	Tyrosine--tRNA ligase (EC 6.1.1.1) (Tyrosyl-tRNA synthetase)	29	High	11	15	11	Ca	FALSE
Q5A109	UBI3	Ubiquitin-40S ribosomal protein S31 fusion protein [Cleaved into: Ubiquitin; 40S ribosomal protein S31]	41	High	11	156	11	Ca	FALSE
A0A1D8PCP6	AGE3	Age3p	21	High	6	9	6	Ca	FALSE
P61626	LYZ	Lysozyme C (EC 3.2.1.17) (1,4-beta-N-acetylmuramidase C)	34	High	6	8	6		TRUE
A0A1D8PQD4		E2 ubiquitin-conjugating enzyme (EC 2.3.2.23)	18	High	5	10	5	Ca	FALSE
Q5AQ36	SHO1	High osmolarity signaling protein SHO1 (Osmosensor SHO1)	7	High	2	2	2	Ca	FALSE
A0A1D8PNN8	CAM1-1	Cam1-1p	18	High	8	12	5	Ca	FALSE
A0A1D8PP21	MES1	methionine--tRNA ligase (EC 6.1.1.10) (Methionyl-tRNA synthetase)	9	High	6	6	6	Ca	FALSE
Q59X47	KIS1	Kis1p	5	High	1	1	1	Ca	FALSE
A0A1D8PI95	APE3	Peptide hydrolase (EC 3.4.-.-)	3	High	2	2	2	Ca	FALSE
Q5A7K0	RPS24	40S ribosomal protein S24	33	High	5	5	5	Ca	FALSE
Q5A8Z9		DUF5353 domain-containing protein	12	High	2	3	2	Ca	FALSE
Q59R31	ARG4	Arginosuccinase	10	High	5	5	5	Ca	FALSE
A0A1D8PKU3		CsbD family protein	20	High	2	4	2	Ca	FALSE
A0A1D8PQQ3	GPH1	Alpha-1,4 glucan phosphorylase (EC 2.4.1.1)	10	High	8	9	8	Ca	FALSE
A0A1D8PI17	RNR22	Rnr22p	31	High	13	19	10	Ca	FALSE
A0A1D8PKH0	ECM15	Ecm15p	10	High	1	1	1	Ca	FALSE
A0A1D8PNJ2		trimethyllysine dioxygenase (EC 1.14.11.8) (Epsilon-trimethyllysine 2-oxoglutarate dioxygenase) (TML hydroxylase) (TML-alpha-ketoglutarate dioxygenase)	22	High	10	11	10	Ca	FALSE
A0A1D8PI15	RPS10	40S ribosomal protein S10A	7	High	1	1	1	Ca	FALSE
A0A1D8PKB0		Phosphopantothenate--cysteine ligase	28	High	7	7	7	Ca	FALSE
P10599	TXN	Thioredoxin (Trx) (ATL-derived factor) (ADF) (Surface-associated sulphydryl protein) (SASP) (allergen Hom s Trx)	21	High	2	2	2		TRUE
Q3SY84	KRT71	Keratin, type II cytoskeletal 71 (Cytokeratin-71) (CK-71) (Keratin-71) (K71) (Type II inner root sheath-specific keratin-K6irs1) (Keratin 6 irs) (hK6irs) (hK6irs1) (Type-II keratin Kb34)	11	High	7	42	2		TRUE
P68871	HBB	Hemoglobin subunit beta (Beta-globin) (Hemoglobin beta chain) [Cleaved into: LVV-hemorphin-7; Spinorphin]	73	High	10	59	9		TRUE
A0A1D8PD97		ATP synthase F1 subunit epsilon	42	High	5	8	5	Ca	FALSE
Q59T91	UBC8	E2 ubiquitin-conjugating protein	23	High	4	6	4	Ca	FALSE
O42817	RPS0	40S ribosomal protein S0	25	High	6	8	6	Ca	FALSE
Q5AHH4	HSP21	Small heat shock protein 21	30	High	7	16	7	Ca	FALSE
A0A1D8PRI0	NPT1	Nicotinate phosphoribosyltransferase (EC 6.3.4.21)	20	High	9	11	9	Ca	FALSE
A0A1D8PC97	TUB2	Tubulin beta chain	13	High	5	8	5	Ca	FALSE
Q5A5Q4		Ubiquitin domain-containing protein DSK2	11	High	4	5	4	Ca	FALSE
P0CY31	SEC4	Ras-related protein SEC4	9	High	2	3	2	Ca	FALSE
A0A1D8PEM3	DOA1	Doa1p	19	High	12	13	12	Ca	FALSE
A0A1D8PEG2	ZWF1	Glucose-6-phosphate 1-dehydrogenase (EC 1.1.1.49)	30	High	17	23	16	Ca	FALSE
A0A1D8PPX7	NAB3	Nab3p	2	High	1	1	1	Ca	FALSE
A0A1D8PCS7	SNO1	glutaminase (EC 3.5.1.2)	6	High	2	3	2	Ca	FALSE
Q5A2U9	VMA5	V-type proton ATPase subunit C	7	High	3	3	3	Ca	FALSE
A0A1D8PM53		Reticulon-like protein	9	High	2	2	2	Ca	FALSE
A0A1D8PU40	UBC4	E2 ubiquitin-conjugating protein	16	High	3	6	3	Ca	FALSE
Q59R18	DED81	asparagine--tRNA ligase (EC 6.1.1.22) (Asparaginyl-tRNA synthetase)	30	High	15	17	15	Ca	FALSE
A0A1D8PPW9	GCV1	Aminomethyltransferase (EC 2.1.2.10) (Glycine cleavage system T protein)	24	High	9	13	9	Ca	FALSE
Q5A799	COI1	Coi1p	24	High	6	12	6	Ca	FALSE
O94030	MIA40	Mitochondrial intermembrane space import and assembly protein 40 (Mitochondrial import inner membrane translocase TIM40)	14	High	4	5	4	Ca	FALSE
A0A1D8PSR6		Fe2OG dioxygenase domain-containing protein	16	High	5	5	5	Ca	FALSE
P46250	SEC14	SEC14 cytosolic factor (Phosphatidylinositol/phosphatidylcholine transfer protein) (PI/PC TP)	21	High	7	12	7	Ca	FALSE
A0A1D8PED9	FAD1	FMN adenylyltransferase	16	High	4	4	4	Ca	FALSE
A0A1D8PES3	NTF2	Nuclear transport factor 2 (NTF-2)	26	High	3	19	3	Ca	FALSE
A0A1D8PTI7	RPS27	40S ribosomal protein S27	48	High	4	7	4	Ca	FALSE
A0A1D8PTU7	ASR2	Asr2p	50	High	11	15	11	Ca	FALSE
P78594	FCA1	Cytosine deaminase (EC 3.5.4.1) (Cytosine aminohydrolase)	54	High	5	9	5	Ca	FALSE
P04040	CAT	Catalase (EC 1.11.1.6)	13	High	6	6	6		TRUE
A0A1D8PP39		Aamy domain-containing protein	3	High	2	3	1	Ca	FALSE
Q96WL3	URE2	Protein URE2	8	High	3	4	3	Ca	FALSE
Q59PA3	YFH1	ferroxidase (EC 1.16.3.1)	19	High	4	4	4	Ca	FALSE
O76011	KRT34	Keratin, type I cuticular Ha4 (Hair keratin, type I Ha4) (Keratin-34) (K34)	22	High	9	10	2		TRUE
A0A1D8PQD5		Cytochrome c oxidase subunit	67	High	6	9	6	Ca	FALSE
A0A1D8PFU2		UPF0103-domain-containing protein	14	High	4	4	4	Ca	FALSE
Q5ALM6	CPR3	Peptidyl-prolyl cis-trans isomerase (PPIase) (EC 5.2.1.8)	50	High	9	16	9	Ca	FALSE
Q5A397	SSB1	Hsp70 family ATPase	35	High	20	25	20	Ca	FALSE
P13649	URA3	Orotidine 5'-phosphate decarboxylase (EC 4.1.1.23) (OMP decarboxylase) (OMPDCase) (OMPdecase) (Uridine 5'-monophosphate synthase) (UMP synthase)	29	High	8	9	8	Ca	FALSE
A0A1D8PM75	RPL30	60S ribosomal protein L30	17	High	2	4	2	Ca	FALSE
A0A1D8PJ80	PPH21	Serine/threonine-protein phosphatase (EC 3.1.3.16)	12	High	3	3	3	Ca	FALSE
A0A1D8PJP4	ALT1	alanine transaminase (EC 2.6.1.2)	4	High	2	2	2	Ca	FALSE
Q5A6S2	RPT4	Proteasome regulatory particle base subunit	3	High	1	1	1	Ca	FALSE
A0A1D8PQ75	FDC1	Ferulic acid decarboxylase 1 (EC 4.1.1.102) (Phenacrylate decarboxylase)	4	High	2	2	2	Ca	FALSE
A0A1D8PH89		SH3 domain-containing protein	4	High	2	2	2	Ca	FALSE
Q5ADP3	SSN6	Transcription regulator	11	High	8	11	8	Ca	FALSE
P87219	SOU1	Sorbose reductase SOU1 (EC 1.1.1.289) (Sorbitol utilization protein SOU1)	5	High	2	2	2	Ca	FALSE
P69905	HBA1; HBA2	Hemoglobin subunit alpha (Alpha-globin) (Hemoglobin alpha chain) [Cleaved into: Hemopressin]	43	High	6	41	6		TRUE
Q59MT3		N-acetyltransferase domain-containing protein	28	High	6	7	6	Ca	FALSE
A0A1D8PSD6	ERV1	Sulfhydryl oxidase (EC 1.8.3.2)	20	High	3	3	3	Ca	FALSE
A0A1D8PE53	SMI1	Smi1p	10	High	6	7	6	Ca	FALSE
Q5AFB4	GST2	Gst2p	18	High	4	6	4	Ca	FALSE
Q59Z33	RFA2	Rfa2p	9	High	2	2	2	Ca	FALSE
A0A1D8PHU6		Putative phosphoric monoester hydrolase	25	High	7	11	7	Ca	FALSE
Q5A4M2	MAE1	Malate dehydrogenase (Oxaloacetate-decarboxylating)	4	High	2	2	2	Ca	FALSE
Q5AB80	KEL1	Kel1p	3	High	3	3	3	Ca	FALSE
A0A1D8PHM2		Nudix hydrolase domain-containing protein	12	High	3	3	3	Ca	FALSE
O74161	CHS5	Chitin biosynthesis protein CHS5	4	High	2	2	2	Ca	FALSE
Q59RN6	CHZ1	Histone H2A.Z-specific chaperone CHZ1	29	High	7	11	7	Ca	FALSE
Q5AK98		Nucleotidase	20	High	6	7	6	Ca	FALSE
A0A1D8PP79		Ribosome assembly protein SQT1	5	High	2	2	2	Ca	FALSE
A0A1D8PFM9		peptidylprolyl isomerase (EC 5.2.1.8)	9	High	2	4	2	Ca	FALSE
Q59KY8	SIT4	Serine/threonine-protein phosphatase SIT4 (EC 3.1.3.16)	12	High	3	3	3	Ca	FALSE
A0A1D8PLR5		DNA-directed RNA polymerase core subunit	8	Medium	1	10	1	Ca	FALSE
A0A1D8PQS3		Eisosome protein SEG1	3	High	3	3	3	Ca	FALSE
Q59P95		Ureidoglycolate hydrolase	6	High	1	1	1	Ca	FALSE
A0A1D8PGS7	ADE8	phosphoribosylglycinamide formyltransferase 1 (EC 2.1.2.2)	14	High	4	4	4	Ca	FALSE
A0A1D8PM35	EFB1	Translation elongation factor 1 subunit beta	11	High	3	4	3	Ca	FALSE
A0A1D8PF53	CTA3	Cta3p	17	High	18	19	18	Ca	FALSE
Q92209	THR1	Homoserine kinase (HK) (HSK) (EC 2.7.1.39)	17	High	5	6	5	Ca	FALSE
Q5A915		Thioredoxin-like protein 1	28	High	9	10	9	Ca	FALSE
A0A1D8PSY8	CRG1	Crg1p	11	High	3	4	3	Ca	FALSE
A0A1D8PMC5	ARO9	Aromatic-amino-acid:2-oxoglutarate transaminase	4	High	3	5	3	Ca	FALSE
Q59K70		Hydrolase_4 domain-containing protein	8	High	3	3	3	Ca	FALSE
Q5A5U4	RHD3	Cell wall protein RHD3 (LDG family protein 7) (Predicted GPI-anchored protein 29) (Repressed during hyphae development protein 3)	30	High	8	15	8	Ca	FALSE
A0A1D8PL37	HIS5	Imidazole acetol-phosphate transaminase	27	High	9	12	9	Ca	FALSE
Q5A668	SCS7	Ceramide very long chain fatty acid hydroxylase (EC 1.-.-.-)	3	High	1	1	1	Ca	FALSE
Q5APK5	COX5	Cytochrome c oxidase subunit Va	8	High	1	1	1	Ca	FALSE
A0A1D8PJD1	RAD50	MRX complex DNA-binding subunit	1	Medium	2	2	2	Ca	FALSE
Q5ADQ6	RPS12	40S ribosomal protein S12	45	High	7	7	7	Ca	FALSE
A0A1D8PH18	INO4	Ino4p	31	High	4	5	4	Ca	FALSE
A0A1D8PL06	PTC7	Protein phosphatase (EC 3.1.3.16)	22	High	6	6	6	Ca	FALSE
A0A1D8PCV9	PDE2	Phosphodiesterase (EC 3.1.4.-)	2	High	1	1	1	Ca	FALSE
A0A1D8PDG0		Methyltransf_11 domain-containing protein	20	High	7	9	7	Ca	FALSE
A0A1D8PQL8	GUS1	glutamate--tRNA ligase (EC 6.1.1.17) (Glutamyl-tRNA synthetase)	11	High	10	12	10	Ca	FALSE
A0A1D8PFG4	RPL27A	60S ribosomal protein L27-A	17	High	2	2	2	Ca	FALSE
P60712	ACTB	Actin, cytoplasmic 1 (EC 3.6.4.-) (Beta-actin) [Cleaved into: Actin, cytoplasmic 1, N-terminally processed]	30	High	11	16	5		TRUE
Q06830	PRDX1	Peroxiredoxin-1 (EC 1.11.1.24) (Natural killer cell-enhancing factor A) (NKEF-A) (Proliferation-associated gene protein) (PAG) (Thioredoxin peroxidase 2) (Thioredoxin-dependent peroxide reductase 2) (Thioredoxin-dependent peroxiredoxin 1)	32	High	7	8	7		TRUE
Q5A500	MET14	Adenylyl-sulfate kinase (EC 2.7.1.25)	31	High	7	10	7	Ca	FALSE
Q59YH5	MRPL36	Mitochondrial 54S ribosomal protein YmL36	7	High	1	2	1	Ca	FALSE
Q59SC0		Glyoxylate reductase	8	High	3	4	2	Ca	FALSE
Q59YD2		DUF866-domain-containing protein	32	High	6	8	6	Ca	FALSE
A0A1D8PRF3		UPF0303 protein	5	High	1	1	1	Ca	FALSE
A0A1D8PL78	CRD2	Crd2p	74	High	4	4	4	Ca	FALSE
Q5ABB1	TTR1	Dithiol glutaredoxin	52	High	6	10	6	Ca	FALSE
Q59T95	CYS4	Cystathionine beta-synthase (EC 4.2.1.22)	2	High	1	1	1	Ca	FALSE
Q59L72	PGA52	GPI-anchored protein 52	9	High	3	4	3	Ca	FALSE
A0A1D8PTY9		Homeobox protein 2-like	4	High	1	1	1	Ca	FALSE
Q5A924		YKR005Cp-like protein	11	High	2	2	2	Ca	FALSE
Q59WV8		WGS project CCBQ000000000 data, contig 00015	10	High	2	2	2	Ca	FALSE
Q59W54	SMT3	SUMO family protein	41	High	6	19	6	Ca	FALSE
A0A1D8PD02		UPF0047 protein YjbQ	24	High	2	2	2	Ca	FALSE
Q5ANE7	PIN3	Pin3p	25	High	6	7	6	Ca	FALSE
A0A1D8PKZ3	SUB2	ATP-dependent RNA helicase	14	High	6	6	6	Ca	FALSE
A0A1D8PTQ2	DCP2	Decapping enzyme complex catalytic subunit	2	High	2	4	2	Ca	FALSE
Q5AF44	AHP1	Thioredoxin peroxidase	31	High	5	25	5	Ca	FALSE
Q96W54	RPS22A	40S ribosomal protein S22-A	23	High	3	3	3	Ca	FALSE
A0A1D8PU09		RNA-binding protein	7	High	3	4	3	Ca	FALSE
Q3TTY5	Krt2	Keratin, type II cytoskeletal 2 epidermal (Cytokeratin-2e) (CK-2e) (Epithelial keratin-2e) (Keratin-2 epidermis) (Keratin-2e) (K2e) (Type-II keratin Kb2)	12	High	17	134	1		TRUE
Q59N42	GLC7	Serine/threonine-protein phosphatase (EC 3.1.3.16)	12	High	3	3	3	Ca	FALSE
Q59WC0	CCS1	Superoxide dismutase 1 copper chaperone	37	High	9	13	9	Ca	FALSE
Q5AQ12	CAF20	Cap-associated protein CAF20	19	High	3	3	3	Ca	FALSE
A0A1D8PH08	COX6	Cytochrome c oxidase subunit 6, mitochondrial (Cytochrome c oxidase polypeptide VI)	35	High	7	8	7	Ca	FALSE
A0A1D8PCL8		AMPK1_CBM domain-containing protein	8	High	3	3	3	Ca	FALSE
Q5ALV5	COX4	Cytochrome c oxidase subunit IV	50	High	6	13	6	Ca	FALSE
A0A1D8PRP8	LEU1	3-isopropylmalate dehydratase (EC 4.2.1.33) (Alpha-IPM isomerase) (Isopropylmalate isomerase)	28	High	20	26	20	Ca	FALSE
P13645	KRT10	Keratin, type I cytoskeletal 10 (Cytokeratin-10) (CK-10) (Keratin-10) (K10)	54	High	38	480	27		TRUE
A0A1D8PQ94	SBA1	Hsp90 cochaperone	24	High	7	11	7	Ca	FALSE
A0A1D8PJE5		DUF1748-domain-containing protein	11	High	1	1	1	Ca	FALSE
A0A1D8PRQ2		Protein vip1	7	High	2	3	2	Ca	FALSE
A0A1D8PJK2	DTD2	D-aminoacyl-tRNA deacylase (EC 3.1.1.96)	6	High	1	1	1	Ca	FALSE
Q59WE2	SKP1	E3 ubiquitin ligase complex SCF subunit	34	High	7	7	7	Ca	FALSE
Q8TG40	HBR1	Adenylate kinase isoenzyme 6 homolog HBR1 (AK6) (EC 2.7.4.3) (Dual activity adenylate kinase/ATPase) (AK/ATPase) (Hemoglobin and proliferation-regulated protein 1) (Hb-regulated protein 1)	12	High	3	3	3	Ca	FALSE
A0A1D8PMU2		Transmembrane protein 177	5	High	1	2	1	Ca	FALSE
A0A1D8PU56	FAA4	Long-chain fatty acid-CoA ligase	1	Medium	1	1	1	Ca	FALSE
Q5A5Q8	RPS4A	40S ribosomal protein S4	19	High	6	8	6	Ca	FALSE
A0A1D8PKH2	GLG2	Glg2p	5	Medium	1	1	1	Ca	FALSE
Q5A884	COX23	Cytochrome c oxidase-assembly factor COX23, mitochondrial	18	High	3	3	3	Ca	FALSE
Q5AKU5	SIM1	Secreted beta-glucosidase SIM1 (EC 3.2.1.-)	13	High	3	4	3	Ca	FALSE
A0A1D8PD33	DAO1	Dao1p	3	High	1	1	1	Ca	FALSE
A0A1D8PEE2		Succinate dehydrogenase assembly factor 2, mitochondrial (SDH assembly factor 2) (SDHAF2)	16	High	3	3	3	Ca	FALSE
P02769	ALB	Albumin (BSA) (allergen Bos d 6)	21	High	14	14	10		TRUE
Q5AED0		Glyco_hydro_63 domain-containing protein	8	High	8	9	8	Ca	FALSE
Q59ZU1	YPI2	Type 1 phosphatases regulator YPI2	15	High	2	2	2	Ca	FALSE
A0A1D8PJ31	MSS4	1-phosphatidylinositol-4-phosphate 5-kinase	4	High	2	2	2	Ca	FALSE
A0A1D8PLR8		Hydroxyacyl-thioester dehydratase	9	High	2	2	2	Ca	FALSE
A0A1D8PRB3	SHM1	Serine hydroxymethyltransferase (EC 2.1.2.1)	11	High	6	6	5	Ca	FALSE
Q5AFP8	KEX1	Pheromone-processing carboxypeptidase KEX1 (EC 3.4.16.6) (Carboxypeptidase D)	1	High	1	1	1	Ca	FALSE
A0A1D8PKG0		L-serine/L-threonine ammonia-lyase	11	High	4	5	4	Ca	FALSE
Q5AK00		RRM domain-containing protein	12	High	3	3	3	Ca	FALSE
A0A1D8PGF0	PLB4.5	Lysophospholipase (EC 3.1.1.5)	8	High	6	7	6	Ca	FALSE
Q5A7M9	RHR2	Glycerol-1-phosphatase	9	High	2	2	2	Ca	FALSE
Q5AP79	MIR1	Mir1p	15	High	5	5	5	Ca	FALSE
A0A1D8PHE6		Aim29p	27	High	4	4	4	Ca	FALSE
Q5A4X9		Endonuclease (EC 3.1.30.-)	4	High	1	1	1	Ca	FALSE
Q5AJ77	IRO1	Transcription factor IRO1 (Iron utilization protein 1)	5	High	2	2	2	Ca	FALSE
A0A1D8PMH6	TRP5	Tryptophan synthase (EC 4.2.1.20)	4	High	2	2	2	Ca	FALSE
A0A1D8PIV7	RPT2	Proteasome regulatory particle base subunit	5	High	2	2	2	Ca	FALSE
P0CY24	CST20	Serine/threonine-protein kinase CST20 (EC 2.7.11.1)	2	High	1	1	1	Ca	FALSE
A0A1D8PNP6		Nucleoporin	5	High	4	4	4	Ca	FALSE
A0A1D8PRK7		Catechol O-methyltransferase	18	High	5	8	5	Ca	FALSE
A0A1D8PMG0	NIF3	Nif3p	4	Medium	1	1	1	Ca	FALSE
Q5ADV2		Phosphoribomutase	14	High	10	11	10	Ca	FALSE
P13647	KRT5	Keratin, type II cytoskeletal 5 (58 kDa cytokeratin) (Cytokeratin-5) (CK-5) (Keratin-5) (K5) (Type-II keratin Kb5)	53	High	43	139	24		TRUE
Q59QT0	RPO26	DNA-directed RNA polymerase core subunit	21	High	3	3	3	Ca	FALSE
A0A1D8PI10		FAA_hydrolase domain-containing protein	12	High	3	3	3	Ca	FALSE
A0A1D8PCR2		Ubiquitin thioesterase OTU1 (EC 3.4.19.12)	10	High	3	4	3	Ca	FALSE
Q5A0I8	SGT2	Sgt2p	17	High	6	6	6	Ca	FALSE
P78386	KRT85	Keratin, type II cuticular Hb5 (Hair keratin K2.12) (Keratin-85) (K85) (Type II hair keratin Hb5) (Type-II keratin Kb25)	16	High	9	10	4		TRUE
Q59Y38		zf-CHCC domain-containing protein	32	High	4	4	4	Ca	FALSE
A0A1D8PP08	MSM1	methionine--tRNA ligase (EC 6.1.1.10)	7	High	4	4	4	Ca	FALSE
P04259	KRT6B	Keratin, type II cytoskeletal 6B (Cytokeratin-6B) (CK-6B) (Keratin-6B) (K6B) (Type-II keratin Kb10)	54	High	40	186	2		TRUE
A0A1D8PT53	ADP1	Putative ATP-dependent permease	2	High	2	2	2	Ca	FALSE
Q5AC33		NADP-dependent alcohol dehydrogenase	15	High	5	7	5	Ca	FALSE
Q59WJ5	ADI1	Acireductone dioxygenase (Acireductone dioxygenase (Fe(2+)-requiring)) (ARD') (Fe-ARD) (EC 1.13.11.54) (Acireductone dioxygenase (Ni(2+)-requiring)) (ARD) (Ni-ARD) (EC 1.13.11.53)	13	High	2	2	2	Ca	FALSE
Q5ABB4		Phosphoglycerate mutase	20	High	4	4	4	Ca	FALSE
A0A1D8PMM2		GYF domain-containing protein	5	High	4	4	4	Ca	FALSE
Q5A8I5		NAD(P)-binding protein	11	High	2	2	2	Ca	FALSE
A0A1D8PPN6	RPL32	60S ribosomal protein L32	8	High	1	2	1	Ca	FALSE
Q5A646	MRP8	Mrp8p	21	High	5	5	4	Ca	FALSE
A0A1D8PRS9		RWD domain-containing protein	11	High	3	3	3	Ca	FALSE
Q59R24	TIM9	Mitochondrial import inner membrane translocase subunit TIM9	36	High	2	2	2	Ca	FALSE
A0A1D8PS57		tRNA-binding domain-containing protein	9	High	1	1	1	Ca	FALSE
A0A1D8PT03	YCP4	Flavodoxin-like fold family protein	24	High	4	5	4	Ca	FALSE
Q5A013	EFM7	Protein N-terminal and lysine N-methyltransferase EFM7 (EC 2.1.1.-) (Elongation factor methyltransferase 7)	10	High	3	3	3	Ca	FALSE
A0A1D8PII2		SWIRM domain-containing protein	4	Medium	1	6	1	Ca	FALSE
A0A1D8PP03		RRM domain-containing protein	22	High	2	2	2	Ca	FALSE
Q59VQ8	WAR1	Transcriptional regulator WAR1 (Weak acid resistance protein 1)	2	Medium	2	3	2	Ca	FALSE
Q5A222		NADH-ubiquinone oxidoreductase	13	High	2	2	2	Ca	FALSE
Q59MV1	ASF1	Histone chaperone ASF1 (Anti-silencing function protein 1)	15	High	4	4	4	Ca	FALSE
A0A1D8PLJ3	SOD1	Superoxide dismutase [Cu-Zn] (EC 1.15.1.1)	28	High	4	8	4	Ca	FALSE
Q59XP0	SEC9	Protein transport protein SEC9	5	High	2	2	2	Ca	FALSE
Q59XV1	CMK2	Calmodulin-dependent protein kinase	7	High	2	2	2	Ca	FALSE
Q5AA00		Peptide hydrolase (EC 3.4.-.-)	6	High	2	2	2	Ca	FALSE
Q5A8P6		AMP-binding domain-containing protein	3	High	5	10	5	Ca	FALSE
P02533	KRT14	Keratin, type I cytoskeletal 14 (Cytokeratin-14) (CK-14) (Keratin-14) (K14)	65	High	40	165	5		TRUE
Q15323	KRT31	Keratin, type I cuticular Ha1 (Hair keratin, type I Ha1) (Keratin-31) (K31)	27	High	11	20	3		TRUE
A0A1D8PLG7		SnoaL-like domain-containing protein	8	High	1	2	1	Ca	FALSE
A0A1D8PFG6		Proteasome assembly chaperone 3	16	High	2	2	2	Ca	FALSE
Q3SZ57	AFP	Alpha-fetoprotein (Alpha-1-fetoprotein) (Alpha-fetoglobulin)	1	Medium	1	2	1		TRUE
Q59MZ5	ADE6	phosphoribosylformylglycinamidine synthase (EC 6.3.5.3) (Formylglycinamide ribonucleotide amidotransferase) (Formylglycinamide ribotide amidotransferase)	6	High	8	10	8	Ca	FALSE
A0A1D8PTK1	ARO2	Chorismate synthase (EC 4.2.3.5)	16	High	6	8	6	Ca	FALSE
Q59TS3	BTA1	Bta1p	1	Medium	1	2	1	Ca	FALSE
P00761		Trypsin (EC 3.4.21.4)	8	High	2	74	2		TRUE
A0A1D8PM82		Ubiquitin-like modifier HUB1	52	High	4	4	4	Ca	FALSE
P19012	KRT15	Keratin, type I cytoskeletal 15 (Cytokeratin-15) (CK-15) (Keratin-15) (K15)	20	High	14	75	2		TRUE
Q5AJB1	TFP1	V-type proton ATPase catalytic subunit A (V-ATPase subunit A) (EC 7.1.2.2)	7	High	4	4	4	Ca	FALSE
Q59US8		Damage-regulated import facilitator 1	12	High	1	1	1	Ca	FALSE
Q5ABA2	SVF1	Survival factor 1	6	High	2	3	2	Ca	FALSE
P19013	KRT4	Keratin, type II cytoskeletal 4 (Cytokeratin-4) (CK-4) (Keratin-4) (K4) (Type-II keratin Kb4)	19	High	11	44	6		TRUE
P35908	KRT2	Keratin, type II cytoskeletal 2 epidermal (Cytokeratin-2e) (CK-2e) (Epithelial keratin-2e) (Keratin-2 epidermis) (Keratin-2e) (K2e) (Type-II keratin Kb2)	67	High	55	378	35		TRUE
A0A1D8PRW9	BOI2	Boi2p	2	High	2	3	2	Ca	FALSE
A0A1D8PRE2	PNC1	Nicotinamidase	15	High	3	4	3	Ca	FALSE
A0A1D8PE35	HAP2	Transcriptional activator HAP2	6	High	2	2	2	Ca	FALSE
A0A1D8PTP0		Leucine-rich repeat domain, L domain-like	5	Medium	2	4	1	Ca	FALSE
Q5A0V9	NOP1	rRNA 2'-O-methyltransferase fibrillarin (Histone-glutamine methyltransferase)	2	High	1	1	1	Ca	FALSE
Q5A0X8	CSA2	Secreted hemophore CSA2 (Surface antigen protein 2)	10	High	2	3	2	Ca	FALSE
A0A1D8PHF8	WH11	Wh11p	43	High	3	6	3	Ca	FALSE
P20930	FLG	Filaggrin	2	High	6	6	6		TRUE
Q7Z794	KRT77	Keratin, type II cytoskeletal 1b (Cytokeratin-1B) (CK-1B) (Keratin-77) (K77) (Type-II keratin Kb39)	34	High	21	104	13		TRUE
Q86YZ3	HRNR	Hornerin	15	High	14	21	14		TRUE
A0A1D8PLW8	RPN6	Proteasome regulatory particle lid subunit	3	Medium	1	1	1	Ca	FALSE
Q5AKW1		Bola-like protein	8	High	1	2	1	Ca	FALSE
A0A1D8PDP4	RPS27A	40S ribosomal protein S27	73	High	5	6	5	Ca	FALSE
Q5AHJ1		Transcriptional regulatory protein	6	High	2	2	2	Ca	FALSE
Q5A942		Peptide-methionine (R)-S-oxide reductase (EC 1.8.4.12)	24	High	4	5	4	Ca	FALSE
Q5D862	FLG2	Filaggrin-2 (FLG-2) (Intermediate filament-associated and psoriasis-susceptibility protein) (Ifapsoriasin)	8	High	10	15	10		TRUE
Q9NSB2	KRT84	Keratin, type II cuticular Hb4 (Keratin-84) (K84) (Type II hair keratin Hb4) (Type-II keratin Kb24)	16	High	11	47	6		TRUE
A0A1D8PKN5		Uncharacterized protein	3	Medium	1	1	1	Ca	FALSE
G1UAZ9		ATP synthase-coupling factor 6, mitochondrial	32	High	7	15	7	Ca	FALSE
Q5ANH5	RPP2B	Ribosomal protein P2B	11	High	1	3	1	Ca	FALSE
Q59YJ9	GIS2	mRNA-binding translational activator	30	High	3	3	3	Ca	FALSE
A0A1D8PPT0	SLM2	Phosphatidylinositol 4,5-bisphosphate-binding protein	2	High	1	1	1	Ca	FALSE
A0A1D8PGJ9		Mitochondrial K+-H+ exchange-related-domain-containing protein	5	Medium	1	1	1	Ca	FALSE
Q04695	KRT17	Keratin, type I cytoskeletal 17 (39.1) (Cytokeratin-17) (CK-17) (Keratin-17) (K17)	59	High	33	105	13		TRUE
A0A1D8PDC5	IFE1	Putative dehydrogenase	21	High	7	7	7	Ca	FALSE
A0A1D8PTV1	LSM1	U6 snRNA-associated Sm-like protein LSm1	7	High	1	1	1	Ca	FALSE
A0A1D8PHS4		ANK_REP_REGION domain-containing protein	36	High	5	5	5	Ca	FALSE
P08779	KRT16	Keratin, type I cytoskeletal 16 (Cytokeratin-16) (CK-16) (Keratin-16) (K16)	71	High	41	157	21		TRUE
A0A1D8PMK4		Conserved protein	13	High	2	3	2	Ca	FALSE
Q5AHB1	PAN1	Actin cytoskeleton-regulatory complex protein PAN1	1	High	2	3	2	Ca	FALSE
A0A1D8PHQ6	GRE2	Gre2p	6	High	2	2	2	Ca	FALSE
A0A1D8PKR8		RING-type domain-containing protein	8	Medium	1	1	1	Ca	FALSE
P02538	KRT6A	Keratin, type II cytoskeletal 6A (Cytokeratin-6A) (CK-6A) (Cytokeratin-6D) (CK-6D) (Keratin-6A) (K6A) (Type-II keratin Kb6) (allergen Hom s 5)	55	High	43	128	3		TRUE
A0A1D8PFH4	SPA2	Spa2p	1	High	1	1	1	Ca	FALSE
A0A1D8PCG7	RPS21B	40S ribosomal protein S21	44	High	4	5	4	Ca	FALSE
A0A1D8PK65	FAS2	Fatty acid synthase subunit alpha (EC 2.3.1.86) [Includes: 3-oxoacyl-[acyl-carrier-protein] reductase (EC 1.1.1.100); 3-oxoacyl-[acyl-carrier-protein] synthase (EC 2.3.1.41)]	1	High	2	2	2	Ca	FALSE
Q5AMQ3	RGA2	Rga2p	2	High	2	2	2	Ca	FALSE
Q5A3K7	SER33	phosphoglycerate dehydrogenase (EC 1.1.1.95)	2	High	1	1	1	Ca	FALSE
A0A1D8PND6	RIB2	Bifunctional DRAP deaminase/tRNA pseudouridine synthase	4	High	2	3	2	Ca	FALSE
Q59LZ8		Factor arrest protein 11	2	Medium	2	2	1	Ca	FALSE
Q59KZ3	URA6	Uridylate kinase (UK) (EC 2.7.4.14) (ATP:UMP phosphotransferase) (Deoxycytidylate kinase) (CK) (dCMP kinase) (Uridine monophosphate kinase) (UMP kinase) (UMPK)	15	High	3	4	3	Ca	FALSE
Q5AF95	DBP4	ATP-dependent RNA helicase DBP4 (EC 3.6.4.13)	1	Medium	1	1	1	Ca	FALSE
Q59WD5	STU1	Protein STU1	2	High	3	3	3	Ca	FALSE
Q59Q79	ALG1	Chitobiosyldiphosphodolichol beta-mannosyltransferase (EC 2.4.1.142) (Asparagine-linked glycosylation protein 1) (Beta-1,4-mannosyltransferase) (GDP-Man:GlcNAc2-PP-dolichol mannosyltransferase) (GDP-mannose-dolichol diphosphochitobiose mannosyltransferase)	4	High	2	10	2	Ca	FALSE
Q5AMH0		CHCH domain-containing protein	5	High	1	1	1	Ca	FALSE
P05784	Krt18	Keratin, type I cytoskeletal 18 (Cytokeratin endo B) (Keratin D) (Cytokeratin-18) (CK-18) (Keratin-18) (K18)	7	High	4	48	2		TRUE
A0A1D8PCW3	GOR1	Glyoxylate reductase	26	High	8	8	7	Ca	FALSE
A0A1D8PHW4	MCM3	DNA replication licensing factor MCM3 (EC 3.6.4.12)	2	High	1	1	1	Ca	FALSE
Q9UW25	OBPA	Oxysterol-binding protein-like protein OBPa	9	High	4	4	4	Ca	FALSE
A0A1D8PD64	ELA1	Elongin-A	4	Medium	2	2	2	Ca	FALSE
A0A1D8PM15		WW domain-containing protein	15	High	2	2	2	Ca	FALSE
A0A1D8PSJ6	VTC3	Vacuolar transporter chaperone	1	Medium	1	4	1	Ca	FALSE
P02768	ALB	Albumin	47	High	29	35	25		TRUE
P48668	KRT6C	Keratin, type II cytoskeletal 6C (Cytokeratin-6C) (CK-6C) (Cytokeratin-6E) (CK-6E) (Keratin K6h) (Keratin-6C) (K6C) (Type-II keratin Kb12)	54	High	42	128	2		TRUE
A0A1D8PIJ1		Bac_luciferase domain-containing protein	4	Medium	3	3	2	Ca	FALSE
Q5AMR9		BTB domain-containing protein	2	High	2	8	2	Ca	FALSE
P15252		Rubber elongation factor protein (HbREF) (allergen Hev b 1)	35	High	5	5	5		TRUE
P01012	SERPINB14	Ovalbumin (Allergen Gal d II) (Egg albumin) (Plakalbumin) (allergen Gal d 2)	11	High	3	5	3		TRUE
Q59Y31	YWP1	Yeast-form wall Protein 1 (GPI-anchored protein 24) (Thiol-extractable peptide 1) (flocculation protein 1)	1	Medium	1	1	1	Ca	FALSE
Q5AH56	YPS7	Putative aspartic endopeptidase	3	Medium	2	2	2	Ca	FALSE
P02754	LGB	Beta-lactoglobulin (Beta-LG) (allergen Bos d 5)	5	High	1	1	1		TRUE
P07339	CTSD	Cathepsin D (EC 3.4.23.5) [Cleaved into: Cathepsin D light chain; Cathepsin D heavy chain]	20	High	8	8	8		TRUE
A0A1D8PSH5	YKU80	ATP-dependent DNA helicase II subunit 2 (EC 3.6.4.12) (ATP-dependent DNA helicase II subunit Ku80)	2	Medium	1	1	1	Ca	FALSE
A0A1D8PU06	YKE2	Tubulin-binding prefolding complex subunit	4	Medium	1	1	1	Ca	FALSE
A0A1D8PJS2	YAH1	Adrenodoxin	8	High	2	3	2	Ca	FALSE
P29717	XOG1	Glucan 1,3-beta-glucosidase (EC 2.4.1.-) (EC 3.2.1.58) (Exo-1,3-beta-glucanase)	10	High	4	5	4	Ca	FALSE
Q5A3P4	WRS1	tryptophan--tRNA ligase (EC 6.1.1.2) (Tryptophanyl-tRNA synthetase)	8	High	4	4	4	Ca	FALSE
Q5AG40	VPS4	Vacuolar protein sorting-associated protein 4	3	High	1	1	1	Ca	FALSE
Q59X89	VPS21	Rab family GTPase	5	High	1	1	1	Ca	FALSE
A0A1D8PMH5	VPS13	Vacuolar protein sorting-associated protein	1	Medium	2	2	2	Ca	FALSE
A0A1D8PS38	VMA4	H(+)-transporting V1 sector ATPase subunit E	7	High	2	2	2	Ca	FALSE
Q59PT0	VMA2	V-type proton ATPase subunit B (V-ATPase subunit B) (Vacuolar proton pump subunit B)	6	High	3	3	3	Ca	FALSE
Q59U85	VMA10	V-type proton ATPase subunit G	19	High	2	5	2	Ca	FALSE
A0A1D8PP94	VID27	Vid27p	1	High	1	1	1	Ca	FALSE
Q874I4	URA9	Dihydroorotate dehydrogenase (quinone), mitochondrial (DHOD) (DHODase) (DHOdehase) (EC 1.3.5.2) (Dihydroorotate oxidase)	4	High	2	2	2	Ca	FALSE
Q5AK79	URA7	CTP synthase (EC 6.3.4.2) (UTP--ammonia ligase)	2	High	1	1	1	Ca	FALSE
A0A1D8PRH3	UME1	Ume1p	2	High	1	1	1	Ca	FALSE
Q59KI0	UGP1	UTP--glucose-1-phosphate uridylyltransferase (EC 2.7.7.9) (UDP-glucose pyrophosphorylase) (UDPGP) (UGPase)	2	High	1	1	1	Ca	FALSE
Q5AHE2	UGA11	4-aminobutyrate aminotransferase (EC 2.6.1.19) (GABA aminotransferase) (Gamma-amino-N-butyrate transaminase)	5	High	2	2	2	Ca	FALSE
A0A1D8PLP8	UBR1	E3 ubiquitin-protein ligase (EC 2.3.2.27)	1	Medium	1	1	1	Ca	FALSE
Q59WH7	UBA4	Adenylyltransferase and sulfurtransferase UBA4 (Ubiquitin-like protein activator 4) [Includes: Adenylyltransferase UBA4 (EC 2.7.7.-); Sulfurtransferase UBA4 (EC 2.8.1.-)]	4	High	1	1	1	Ca	FALSE
A0A1D8PE77	UBA2	Ubiquitin-activating enzyme E1-like	3	Medium	2	2	2	Ca	FALSE
Q5AI56	TSR2	Tsr2p	5	High	1	1	1	Ca	FALSE
Q5A1L9	TRX2	Trx2p	12	High	1	1	1	Ca	FALSE
Q5AH60	TRM82	tRNA (guanine-N(7)-)-methyltransferase non-catalytic subunit TRM82 (Transfer RNA methyltransferase 82)	3	High	1	1	1	Ca	FALSE
Q5A692	TRM8	tRNA (guanine-N(7)-)-methyltransferase (EC 2.1.1.33) (Transfer RNA methyltransferase 8) (tRNA (guanine(46)-N(7))-methyltransferase) (tRNA(m7G46)-methyltransferase)	3	Medium	1	1	1	Ca	FALSE
A0A1D8PCG3	TRM2	Trm2p	1	Medium	1	1	1	Ca	FALSE
Q5AI14	TPS2	Trehalose-phosphatase	3	Medium	2	2	2	Ca	FALSE
A0A1D8PHU1	TPK2	cAMP-dependent protein kinase catalytic subunit	4	High	2	2	2	Ca	FALSE
Q5ADN1	TPD3	Protein phosphatase 2A structural subunit	2	High	1	1	1	Ca	FALSE
Q59LZ5	TOM70	Protein channel	2	High	1	1	1	Ca	FALSE
A0A1D8PNZ9	TIP41	Tip41p	3	Medium	1	1	1	Ca	FALSE
Q5AF54	TIM13	Mitochondrial import inner membrane translocase subunit TIM13	8	Medium	1	1	1	Ca	FALSE
[truncated: 314 more rows]

## Sheet: supp table 6
S. aureus protein
[truncated: 1,430 more rows]
